# Supplementary material for: High-resolution differentiation and identification of the clinically relevant pathogens Haemophilus influenzae and Haemophilus aegyptius: combined whole-cell MALDI-TOF MS and nano-LC-MS/MS proteotyping for defining protein biomarkers
Source: Microbiol Spectr. 2026 Mar 30;14(5):e03542-25. doi: 10.1128/spectrum.03542-25 (PMC13141906; doi:10.1128/spectrum.03542-25)
Supplement: Table S1 — Theoretical masses of ribosomal subunit proteins of H. influenzae used for internal recalibration. [file spectrum.03542-25-s0002.xlsx]

## Sheet: Supporting Table S1
Supplementary Table 1. Theoretical masses of selected ribosomal subunit proteins of H. influenzae used for internal recalibration.
Peak Label	m/z	Tolerance [ppm]	Peak Label	m/z	Tolerance [ppm]
50S ribosomal protein L33 (+2)	3216.19	50	50S ribosomal protein L24	11155.2	50
50S ribosomal protein L34	5099.04	50	50S ribosomal protein L17	14473.7	50
50S ribosomal protein L36	4298.25	50	50S ribosomal protein L6	18948.1	50
50S ribosomal protein L33	6432.77	50	50S ribosomal protein L5	20180.6	50
30S ribosomal protein S21	8331.77	50	30S ribosomal protein S3	25722	50
HU family DNA-binding protein	9420.58	50	50S ribosomal protein L2	30007.9	50
