# Supplementary material for: High-resolution differentiation and identification of the clinically relevant pathogens Haemophilus influenzae and Haemophilus aegyptius: combined whole-cell MALDI-TOF MS and nano-LC-MS/MS proteotyping for defining protein biomarkers
Source: Microbiol Spectr. 2026 Mar 30;14(5):e03542-25. doi: 10.1128/spectrum.03542-25 (PMC13141906; doi:10.1128/spectrum.03542-25)
Supplement: Table S2 — MSP describing m/z values, corresponding average intensities, and peak occurrence frequency of the included strains. [file spectrum.03542-25-s0003.xlsx]

## Sheet: Supporting Table S2-1
Supplementary Table 2-1. MSp describing m/z values, corresponding average intensities and peak occurrence frequency for H. aegyptius CCUG 26840 as determined by multiple measurements.
<peak mass	massError	pickLimit	relative Frequency	relativeIntensity	relative IntensityError	validMeasures	weight
3132.043599999997	0.49308228522202996	200.0	83.33333333333334	0.28859999999999997	0.013145594952936391	25.0	1.0/>
3169.0146666666633	0.0513757102288954	200.0	100.0	0.07646666666666666	0.007328776013387645	30.0	1.0/>
3215.9996666666634	0.09130020793698858	200.0	100.0	0.24800000000000005	0.008170594879790294	30.0	1.0/>
3273.618689655169	0.3289594240947616	200.0	96.66666666666667	0.029310344827586213	0.003460329916687927	29.0	1.0/>
3354.8606666666633	0.2586117076344826	200.0	100.0	0.048433333333333335	0.0032372887288866043	30.0	1.0/>
3375.7766666666635	0.11302656250365432	200.0	100.0	0.04896666666666667	0.004264802933466292	30.0	1.0/>
3464.206571428568	0.44620927947360944	200.0	93.33333333333333	0.026500000000000013	2.886751345948151E-4	28.0	1.0/>
3570.3379999999966	0.003849001794769037	200.0	93.33333333333333	0.022142857142857155	2.1994295969128812E-4	28.0	1.0/>
3589.2376666666632	0.0909288172605588	200.0	100.0	0.29516666666666663	0.00857293477917389	30.0	1.0/>
3653.3266666666627	0.17430602410198348	200.0	100.0	0.09240000000000001	0.0060165289569364825	30.0	1.0/>
3710.407999999997	0.013228756555267953	200.0	96.66666666666667	0.020241379310344837	0.0011795098209425902	29.0	1.0/>
3748.456275862066	0.0015639909227627821	200.0	96.66666666666667	0.03893103448275862	0.0022547535803653903	29.0	1.0/>
3842.3076666666643	0.2784811088195906	200.0	100.0	0.08149999999999999	0.0025068870653901973	30.0	1.0/>
3915.4933333333306	0.11426453142491799	200.0	100.0	0.11683333333333334	0.005354215584104999	30.0	1.0/>
4099.150666666664	0.06920246269389305	200.0	100.0	0.17209999999999995	0.00670360170819156	30.0	1.0/>
4165.594666666663	0.08851477786418754	200.0	100.0	0.22019999999999998	0.00727925725654043	30.0	1.0/>
4252.291999999997	0.19980818387868074	200.0	100.0	0.03530000000000001	0.0024697479977547924	30.0	1.0/>
4296.932999999996	0.1049178660697911	200.0	100.0	0.3330333333333335	0.0011079821844563803	30.0	1.0/>
4320.2628275862035	0.012316428517240317	200.0	96.66666666666667	0.021758620689655183	0.0010882770171127768	29.0	1.0/>
4385.378999999997	0.35820630734354925	200.0	100.0	0.03276666666666668	0.003484882513122676	30.0	1.0/>
4412.658333333328	0.09476652091590194	200.0	100.0	0.22176666666666664	0.010169914687496532	30.0	1.0/>
4499.155586206893	0.14219284139790372	200.0	96.66666666666667	0.028241379310344844	0.001368492057447205	29.0	1.0/>
4589.672666666665	0.21998707729380915	200.0	100.0	0.05229999999999999	0.003955310703171204	30.0	1.0/>
4710.964666666663	0.1070843116819603	200.0	100.0	0.6723333333333336	0.0438859982558433	30.0	1.0/>
4754.830999999997	0.06740740775832252	200.0	100.0	0.3638333333333333	0.01779580324196746	30.0	1.0/>
4925.515586206894	0.084585842407942	200.0	96.66666666666667	0.028448275862068974	0.001974538540030965	29.0	1.0/>
5033.16933333333	0.20079855901532012	200.0	100.0	0.23120000000000004	0.01006468732919622	30.0	1.0/>
5064.732999999997	0.07892051872528082	200.0	100.0	0.31620000000000004	0.011550250034612632	30.0	1.0/>
5098.601999999997	0.07873482338706593	200.0	100.0	0.9924333333333333	0.0014050947255397025	30.0	1.0/>
5122.2066666666615	0.4607720324638007	200.0	100.0	0.11343333333333334	0.003422984067063658	30.0	1.0/>
5264.4863333333315	0.48827125291689494	200.0	80.0	0.01908333333333334	0.002519549169856322	24.0	1.0/>
5542.844399999996	0.004817329827749534	200.0	83.33333333333334	0.019600000000000006	1.224744871391603E-4	25.0	1.0/>
5564.913666666662	0.036334387836276544	200.0	100.0	0.07	0.0033425160871869354	30.0	1.0/>
5772.837999999998	0.19312315170429606	200.0	100.0	0.14120000000000002	0.008764819961956851	30.0	1.0/>
5814.85633333333	0.660643168537443	200.0	80.0	0.022666666666666672	0.0013900960937138327	24.0	1.0/>
6030.69233333333	0.22178213222937967	200.0	100.0	0.07573333333333335	0.0038500833448708778	30.0	1.0/>
6096.700413793099	0.3840901041232454	200.0	96.66666666666667	0.03206896551724139	0.0024698023322499534	29.0	1.0/>
6169.002482758618	0.034863964320568486	200.0	96.66666666666667	0.03206896551724139	0.0037926779877822483	29.0	1.0/>
6224.554206896547	0.4486047296892512	200.0	96.66666666666667	0.05541379310344828	7.819954613984095E-5	29.0	1.0/>
6260.334999999996	0.07186409587429748	200.0	100.0	0.3652666666666667	0.008034418298460445	30.0	1.0/>
6404.317285714281	1.1102995533912041	200.0	93.33333333333333	0.07364285714285713	0.004357619888883603	28.0	1.0/>
6431.896999999997	0.09637588051393316	200.0	100.0	0.4042333333333334	0.004685712366667618	30.0	1.0/>
6476.661448275859	0.16695603100838605	200.0	96.66666666666667	0.03244827586206898	8.406451210032835E-4	29.0	1.0/>
6550.094666666665	0.2810189451077673	200.0	100.0	0.07043333333333333	0.004908546772480072	30.0	1.0/>
6611.141793103445	0.18637558496670428	200.0	96.66666666666667	0.027793103448275874	0.002606651537994673	29.0	1.0/>
6644.714666666663	0.681830429830201	200.0	90.0	0.020148148148148158	0.0017940994584863524	27.0	1.0/>
6831.452642857141	0.10880303287217002	200.0	93.33333333333333	0.018178571428571436	0.001381516715560892	28.0	1.0/>
6936.379333333328	0.02995884789208112	200.0	100.0	0.058833333333333356	0.002259293281154126	30.0	1.0/>
7142.319999999997	0.39033160084813734	200.0	100.0	0.049600000000000005	4.4566881162492306E-4	30.0	1.0/>
7178.222999999996	0.002785430072547689	200.0	100.0	0.45446666666666663	0.006957385337033539	30.0	1.0/>
7306.56133333333	0.032806176411375995	200.0	100.0	0.13053333333333333	0.005855592997183035	30.0	1.0/>
7608.318799999997	0.03657904682547688	200.0	83.33333333333334	0.013560000000000006	5.22557811793746E-4	25.0	1.0/>
7789.5848965517225	0.018311727054569266	200.0	96.66666666666667	0.029068965517241398	3.9099773069920413E-4	29.0	1.0/>
7829.12233333333	0.03262048107316111	200.0	100.0	0.13056666666666666	0.002704962092779054	30.0	1.0/>
7888.478384615381	0.010076923076849199	200.0	86.66666666666667	0.01592307692307693	1.8461538461538585E-4	26.0	1.0/>
8301.269666666665	0.4397884592490656	200.0	100.0	0.07006666666666668	5.694657037429607E-4	30.0	1.0/>
8328.884666666661	0.0383770365559647	200.0	100.0	0.1921	0.004475257650066947	30.0	1.0/>
8386.850068965514	1.1267251272980874	200.0	96.66666666666667	0.0226896551724138	5.864965960487842E-5	29.0	1.0/>
8495.389999999996	0.03565350492982642	200.0	100.0	0.045399999999999996	0.0032310988842807016	30.0	1.0/>
8788.317333333327	1.2886018500560157	200.0	100.0	0.05163333333333334	0.0017888650911055998	30.0	1.0/>
8821.395333333328	0.16105975664527294	200.0	100.0	0.16143333333333335	0.0058370234633653316	30.0	1.0/>
9003.621846153841	0.13076923076878302	200.0	86.66666666666667	0.016500000000000004	0.001100000000000001	26.0	1.0/>
9176.567999999996	0.6293108475600059	200.0	96.66666666666667	0.033241379310344835	0.002502385476474885	29.0	1.0/>
9388.662333333332	0.36315818302792835	200.0	100.0	0.17596666666666666	0.007235928344299118	30.0	1.0/>
9419.45799999999	1.3511114097276867E-12	200.0	100.0	0.7843	0.03422365082603066	30.0	1.0/>
9505.230333333331	0.0022902425043124456	200.0	100.0	0.33716666666666667	0.013029622895423136	30.0	1.0/>
9849.313862068964	0.12772592536202573	200.0	96.66666666666667	0.033689655172413804	0.0018311727054412582	29.0	1.0/>
10062.537999999997	0.19498010508576935	200.0	100.0	0.1434666666666667	0.005100431955263027	30.0	1.0/>
10126.810333333327	0.09885181835578492	200.0	100.0	0.15606666666666663	0.005954630510877457	30.0	1.0/>
11122.907655172414	0.013163590267267102	200.0	96.66666666666667	0.03148275862068967	0.0016030906958667257	29.0	1.0/>
11540.972333333333	0.08461517576235056	200.0	100.0	0.05726666666666666	0.003206339505857094	30.0	1.0/>
12056.11933333333	0.11166479669058518	200.0	100.0	0.04063333333333334	0.001603169752928549	30.0	1.0/>
12186.856275862068	0.2856890085637308	200.0	96.66666666666667	0.018448275862068972	0.0014075918305171235	29.0	1.0/>
12332.043333333331	0.008294391771909217	200.0	100.0	0.033400000000000006	0.0032310988842807037	30.0	1.0/>
13128.211793103446	0.14668931530055668	200.0	96.66666666666667	0.01744827586206897	0.0012186095940125096	29.0	1.0/>
10067.4	1.692	200.0	100.0	0.1414	0.0118	30.0	1.0/>
10077.8	0.0187639	200.0	100.0	0.04575	0.0105366	30.0	1.0/>
10111.4	1.23367	200.0	100.0	0.1801	0.0353667	30.0	1.0/>
10164.7	1.92402	200.0	100.0	0.0565	0.00144338	29.0	1.0/>
10313.2	1.841	200.0	96.66666666666667	0.0836	0.0118	30.0	1.0/>
10319	0.0202073	200.0	100.0	0.055	0.0069282	30.0	1.0/>
10343.8	1.52264	200.0	100.0	0.0293333	0.000471405	29.0	1.0/>
10498.8	1.07767	200.0	96.66666666666667	0.349	0.022	30.0	1.0/>
10667.1	0.621627	200.0	100.0	0.019	0.00268328	30.0	1.0/>
10720.6	0.630571	200.0	100.0	0.032	0.0031305	30.0	1.0/>
10747.7	0.652932	200.0	100.0	0.0461667	0.0108077	29.0	1.0/>
10976.6	1.70256	200.0	96.66666666666667	0.0232222	0.000628539	30.0	1.0/>
11113.9	1.35067	200.0	100.0	0.2374	0.0234667	30.0	1.0/>
11157.4	0.0566667	200.0	100.0	0.112	0.006	30.0	1.0/>
11274.2	0.351507	200.0	100.0	0.02275	0.000472456	30.0	1.0/>
11322.4	1.09985	200.0	100.0	0.04	0.0132791	24.0	1.0/>
11330.1	1.00026	200.0	80.0	0.02375	0.00562917	25.0	1.0/>
11500.1	0.061	200.0	83.33333333333334	0.1094	0.00513333	30.0	1.0/>
11627.2	2.019	200.0	100.0	0.0194	0.0012	30.0	1.0/>
11684.7	1.73267	200.0	100.0	0.031	0.006	24.0	1.0/>
11750	0.826667	200.0	80.0	0.0967	0.0129	30.0	1.0/>
11939.4	0.25	200.0	100.0	0.1272	0.0004	29.0	1.0/>
12047.4	0.323333	200.0	96.66666666666667	0.0359	0.00103333	29.0	1.0/>
12138.2	0.63876	200.0	96.66666666666667	0.048875	0.00977983	29.0	1.0/>
12321.4	0.97	200.0	96.66666666666667	1	0	30.0	1.0/>
12422.9	0.162052	200.0	100.0	0.08175	0.00500803	28.0	1.0/>
12528.5	0.382667	200.0	93.33333333333333	0.0897	0.00156667	30.0	1.0/>
12675.8	0.523667	200.0	100.0	0.0416	0.0012	29.0	1.0/>
12762.3	1.01533	200.0	96.66666666666667	0.0474	0.00746667	30.0	1.0/>
12926.7	0.285	200.0	100.0	0.0451	0.00936667	29.0	1.0/>
13054.6	0.687895	200.0	96.66666666666667	0.040125	0.00533875	27.0	1.0/>
13116.6	1.32867	200.0	90.0	0.0627	0.0119	28.0	1.0/>
13244.1	0.558614	200.0	93.33333333333333	0.0156667	0.00235702	30.0	1.0/>
13486.7	1.74733	200.0	100.0	0.0349	0.00563333	30.0	1.0/>
13653.3	1.88072	200.0	100.0	0.057	0.0207846	30.0	1.0/>
13757.6	0.0313333	200.0	86.66666666666667	0.1084	0.00446667	30.0	1.0/>
13861.9	0.967667	200.0	100.0	0.146	0.007	25.0	1.0/>
13958.2	0.971093	200.0	100.0	0.018	2.45327e-18	29.0	1.0/>
14025.5	1.07484	200.0	96.66666666666667	0.02925	0.00349617	30.0	1.0/>
14471.2	1.16867	200.0	100.0	0.1575	0.0165	26.0	1.0/>
14598.6	2.18833	200.0	100.0	0.062	0.000666667	30.0	1.0/>
14670.2	1.28065	200.0	100.0	0.0217778	0.000628539	30.0	1.0/>
14875.3	0.373667	200.0	86.66666666666667	0.0371	0.0057	30.0	1.0/>
15098.9	1.634	200.0	96.66666666666667	0.3642	0.0170667	30.0	1.0/>
15290.5	2.24133	200.0	100.0	0.08975	0.00179533	24.0	1.0/>
15658.2	0.570399	200.0	100.0	0.0173333	0.00117851	30.0	1.0/>
15763.3	0.4	200.0	100.0	0.0136	0.0013	29.0	1.0/>
15990.9	2.55133	200.0	96.66666666666667	0.1103	0.0061	29.0	1.0/>
16122.1	0.431667	200.0	100.0	0.0496	0.0002	29.0	1.0/>
16172.1	2.70056	200.0	100.0	0.02975	0.00245374	30.0	1.0/>
16187.4	2.59508	200.0	96.66666666666667	0.028	0.00212132	28.0	1.0/>
16307.2	1.09837	200.0	100.0	0.0256667	0.000117851	30.0	1.0/>
16343.7	2.29103	200.0	100.0	0.0166667	0.000942809	29.0	1.0/>
16609.2	0.0742462	200.0	96.66666666666667	0.022	0.00106066	30.0	1.0/>
16847.9	0.144338	200.0	100.0	0.0105	0.000866025	29.0	1.0/>
17182.9	0.427667	200.0	96.66666666666667	0.0321	0.00336667	27.0	1.0/>
17377.3	0.884333	200.0	100.0	0.065	0.0103333	28.0	1.0/>
17541.7	0.528	200.0	100.0	0.154	0.00466667	30.0	1.0/>
17746.5	0.345667	200.0	100.0	0.0382	0.00173333	30.0	1.0/>
18064.1	1.24529	200.0	100.0	0.0171111	0.00031427	30.0	1.0/>
18251.8	1.934	200.0	96.66666666666667	0.0132	0.0006	30.0	1.0/>
18626.1	0.124224	200.0	100.0	0.0147143	0.000116642	25.0	1.0/>
18858.6	2.3136	200.0	100.0	0.0441429	0.000466569	29.0	1.0/>
18915.1	0.169667	200.0	96.66666666666667	0.0768	0.0056	30.0	1.0/>
18990.1	1.21976	200.0	100.0	0.0415556	0.00196419	26.0	1.0/>
19089.2	1.987	200.0	96.66666666666667	0.0201429	0.000874818	30.0	1.0/>
19513.1	0.425	200.0	100.0	0.1425	0.00583333	30.0	1.0/>
19708.5	0.961447	200.0	100.0	0.024375	0.00165359	29.0	1.0/>
20171	0.0606667	200.0	100.0	0.0924	0.0068	30.0	1.0/>
20372.5	3.25782	200.0	100.0	0.0135714	0.000641533	30.0	1.0/>
20693.2	2.06333	200.0	96.66666666666667	0.0315	0.00116667	30.0	1.0/>
20733.9	4.01165	200.0	100.0	0.0223333	0.000942809	26.0	1.0/>
21050.7	1.77267	200.0	100.0	0.0349	0.00863333	29.0	1.0/>
21237.2	2.10521	200.0	96.66666666666667	0.0188889	0.00349625	30.0	1.0/>
21351.9	1.02648	200.0	100.0	0.0235556	0.00125708	30.0	1.0/>
21570	0.214	200.0	100.0	0.013	0.0015	30.0	1.0/>
21741.7	2.79779	200.0	100.0	0.0203333	0.000117851	29.0	1.0/>
21949.5	2.14211	200.0	96.66666666666667	0.019	0.00264575	30.0	1.0/>
22396	0.965236	200.0	100.0	0.018	0.00447214	30.0	1.0/>
23376.7	2.965	200.0	100.0	0.033	0.00266667	29.0	1.0/>
23501	1.0635	200.0	100.0	0.015125	0.000803175	30.0	1.0/>
23611.8	0.453334	200.0	100.0	0.0233333	0.000471405	30.0	1.0/>
23965.5	0.392667	200.0	80.0	0.0761	0.00703333	29.0	1.0/>
24133.4	1.70733	200.0	83.33333333333334	0.0426	0.0032	30.0	1.0/>
24285.8	0.667037	200.0	100.0	0.0143333	0.00235702	29.0	1.0/>
26120.8	0	200.0	100.0	0.0768	0.00493333	30.0	1.0/>
26330.1	1.26847	200.0	80.0	0.0205556	0.00125708	30.0	1.0/>
26933.1	3.093	200.0	100.0	0.0132	0.0016	30.0	1.0/>
28284.5	1.146	200.0	96.66666666666667	0.016	0.0025	29.0	1.0/>
29265.2	2.51691	200.0	96.66666666666667	0.0194444	0.00157135	30.0	1.0/>
30014.5	1.32599	200.0	96.66666666666667	0.0161667	0.00275782	30.0	1.0/>
31698.1	1.6843	200.0	100.0	0.015	0.00113389	29.0	1.0/>
31806.7	0.717934	200.0	93.33333333333333	0.0125714	0.000641533	30.0	1.0/>
31843.2	4.07529	200.0	100.0	0.011	1.22663e-18	30.0	1.0/>
33230.1	0.875333	200.0	96.66666666666667	0.0494	0.0028	30.0	1.0/>
33421.4	6.53022	200.0	100.0	0.0162857	0.00134139	29.0	1.0/>
34122.9	1.716	200.0	96.66666666666667	0.0144	0.0017	30.0	1.0/>
35123	1.8	200.0	90.0	0.0156	0.0003	30.0	1.0/>
38000.7	7.36275	200.0	93.33333333333333	0.014125	0.00193707	30.0	1.0/>
38605.7	3.74059	200.0	100.0	0.015	0.00353553	30.0	1.0/>
41864.8	1.77994	200.0	100.0	0.0251111	0.00251416	24.0	1.0/>
43144.8	0.301899	200.0	86.66666666666667	0.021875	0.00411036	25.0	1.0/>
65599.1	4.499	200.0	100.0	0.0118	0.0019	30.0	1.0/>
69426.9	7.00903	200.0	100.0	0.0315	0.00433013	30.0	1.0/>
69581.3	8.22873	200.0	96.66666666666667	0.0455	0.00380132	24.0	1.0/>
69748.3	9.28196	200.0	100.0	0.0586667	0.00730677	30.0	1.0/>
69855.3	3.84902	200.0	100.0	0.099	0.00919239	29.0	1.0/>

## Sheet: Supporting Table S2-2
Supplementary Table 2-2. MSp describing m/z values, corresponding average intensities and peak occurrence frequency for H. aegyptius CCUG 25716T as determined by multiple measurements.
<peak mass	massError	pickLimit	relative Frequency	relativeIntensity	relative IntensityError	validMeasures	weight
3132.0942962962968	0.18246064128438794	200.0	90.0	0.28114814814814815	0.010561217055219249	27.0	1.0/>
3169.2016666666686	0.21484950627113072	200.0	100.0	0.07139999999999999	0.005830833618759427	30.0	1.0/>
3216.366000000001	0.05224228847389819	200.0	100.0	0.25403333333333333	7.365915081023071E-4	30.0	1.0/>
3273.4477701149435	0.14492982551233038	200.0	96.66666666666667	0.030034482758620702	0.002841250176414193	29.0	1.0/>
3355.3422528735637	0.01935438766954393	200.0	96.66666666666667	0.046241379310344825	0.0025023854764748828	29.0	1.0/>
3376.4439770114955	0.20234132563665672	200.0	96.66666666666667	0.04651724137931034	0.0033104474532532303	29.0	1.0/>
3464.8901839080463	0.23329531265053308	200.0	96.66666666666667	0.028000000000000014	0.004535573676110723	29.0	1.0/>
3570.234666666667	0.1549654339338141	200.0	96.66666666666667	0.021620689655172425	6.842460287236035E-4	29.0	1.0/>
3589.3916666666682	0.11271707027371841	200.0	100.0	0.29373333333333346	0.010349420181067716	30.0	1.0/>
3654.0170000000016	0.043143216903395586	200.0	100.0	0.08083333333333337	3.404414533246014E-4	30.0	1.0/>
3710.9012183908053	0.32381128730728753	200.0	96.66666666666667	0.019172413793103454	0.0013554587997572298	29.0	1.0/>
3748.6598390804606	0.057672165278220396	200.0	96.66666666666667	0.03810344827586208	0.0011534433055626439	29.0	1.0/>
3842.875333333334	0.25266945681295744	200.0	100.0	0.07296666666666668	0.0025935448898728275	30.0	1.0/>
3915.857333333335	0.08220113636665487	200.0	100.0	0.11973333333333334	7.923001095554191E-4	30.0	1.0/>
4021.3785952380968	0.08735859430265171	200.0	93.33333333333333	0.015035714285714295	1.993233072202296E-4	28.0	1.0/>
4077.9485952380965	0.23746966429190539	200.0	93.33333333333333	0.016392857142857147	6.529556615835062E-4	28.0	1.0/>
4099.654333333334	0.06678842329777514	200.0	100.0	0.18253333333333327	0.0021416862336419836	30.0	1.0/>
4133.974321839081	0.36669070510721935	200.0	96.66666666666667	0.029586206896551743	7.819954613983636E-5	29.0	1.0/>
4165.945666666667	0.06517906370025059	200.0	100.0	0.22073333333333334	0.00533564605028729	30.0	1.0/>
4253.773632183909	0.6049386556799349	200.0	96.66666666666667	0.03562068965517243	1.1729931920976209E-4	29.0	1.0/>
4297.336666666667	0.26591572426949905	200.0	100.0	0.3684	0.044121212350867516	30.0	1.0/>
4320.77811494253	0.025219353630269604	200.0	96.66666666666667	0.025448275862068978	0.0036949285551074428	29.0	1.0/>
4387.059149425287	0.1066772141921704	200.0	96.66666666666667	0.03451724137931036	0.0025545185072347793	29.0	1.0/>
4412.742666666667	0.090619325030454	200.0	100.0	0.21640000000000004	0.00805917767688406	30.0	1.0/>
4504.273287356324	0.003518979576624471	200.0	96.66666666666667	0.0233793103448276	0.002150487518845606	29.0	1.0/>
4589.423287356322	0.33990736055461673	200.0	96.66666666666667	0.047206896551724144	0.00155095766510683	29.0	1.0/>
4711.063333333334	0.13716695646686022	200.0	100.0	0.6742666666666666	0.0409024931557986	30.0	1.0/>
4755.184333333334	0.1503513254774147	200.0	100.0	0.3516000000000001	0.014409958242539234	30.0	1.0/>
5033.777333333334	0.10819848371124959	200.0	100.0	0.21646666666666667	0.006771689998856493	30.0	1.0/>
5064.906333333334	0.12286841542718535	200.0	100.0	0.3186666666666667	0.0073659150810230604	30.0	1.0/>
5098.824333333334	0.04264802933473812	200.0	100.0	0.9962333333333333	6.994524404669007E-4	30.0	1.0/>
5123.003952380952	0.12907902446894048	200.0	93.33333333333333	0.11646428571428571	2.9554835208516427E-4	28.0	1.0/>
5564.737333333334	0.3737428173044878	200.0	100.0	0.07050000000000002	0.002135496389036101	30.0	1.0/>
5773.437666666668	0.038438935002543	200.0	100.0	0.14150000000000001	0.005849403152577136	30.0	1.0/>
6030.9856666666665	0.020612182537629788	200.0	100.0	0.06509999999999999	0.0011327415628800152	30.0	1.0/>
6097.191218390808	0.12974608030431795	200.0	96.66666666666667	0.029689655172413804	5.082970499089629E-4	29.0	1.0/>
6168.59811494253	0.09892242586695892	200.0	96.66666666666667	0.03379310344827588	0.003551562720517742	29.0	1.0/>
6225.17259770115	0.0892126488877998	200.0	96.66666666666667	0.060655172413793104	6.516628844986637E-5	29.0	1.0/>
6260.792333333334	0.02742101160415772	200.0	100.0	0.3955	0.007149270519816493	30.0	1.0/>
6402.847666666669	1.0441648865699937	200.0	100.0	0.07970000000000001	0.0029154168093797153	30.0	1.0/>
6432.4366666666665	3.7139067626087703E-4	200.0	100.0	0.43250000000000005	0.0086348332252329	30.0	1.0/>
6474.1173333333345	0.5714464540167332	200.0	100.0	0.03906666666666668	5.69465703742962E-4	30.0	1.0/>
6550.7513333333345	0.0977995447734117	200.0	100.0	0.08180000000000001	0.004048158372259733	30.0	1.0/>
6611.627770114944	0.4428049300169561	200.0	96.66666666666667	0.0327241379310345	0.0020266715707908597	29.0	1.0/>
6831.703595238098	0.11526385731374267	200.0	93.33333333333333	0.01996428571428572	0.0017251775900785256	28.0	1.0/>
6936.4733333333315	0.012751079887715299	200.0	100.0	0.06586666666666668	0.013766214403525445	30.0	1.0/>
7143.602333333335	0.5723749307074698	200.0	100.0	0.054799999999999995	8.913376232498474E-4	30.0	1.0/>
7178.602000000001	0.0013617658134069195	200.0	100.0	0.4826666666666666	0.0019807502738885415	30.0	1.0/>
7238.821333333336	0.1536243058577923	200.0	90.0	0.03644444444444446	0.001067743402419005	27.0	1.0/>
7306.8859999999995	0.009037173124768748	200.0	100.0	0.12460000000000003	0.0028597082079265955	30.0	1.0/>
7609.25430952381	0.08474677165611065	200.0	93.33333333333333	0.015285714285714291	2.474358296526978E-4	28.0	1.0/>
7788.629494252875	0.1388693606868287	200.0	96.66666666666667	0.02965517241379312	0.0011990597074775452	29.0	1.0/>
7829.5063333333355	0.016403088205265773	200.0	100.0	0.14009999999999995	0.005923681287847962	30.0	1.0/>
7886.916735632186	0.15268461383771376	200.0	96.66666666666667	0.017068965517241384	7.428956883284805E-4	29.0	1.0/>
8301.753	0.0393055132473769	200.0	100.0	0.0747	5.013774130780415E-4	30.0	1.0/>
8329.192333333336	0.010708431168702695	200.0	100.0	0.20243333333333333	0.001751726023470187	30.0	1.0/>
8387.406045977012	0.0772220518131419	200.0	96.66666666666667	0.02296551724137932	1.824656076596291E-4	29.0	1.0/>
8495.520528735635	0.023459863841527675	200.0	96.66666666666667	0.04624137931034483	0.001179509820942589	29.0	1.0/>
8788.807666666666	0.06555045437634258	200.0	100.0	0.051599999999999986	0.0015969799083226442	30.0	1.0/>
8821.811333333335	0.01918851827815124	200.0	100.0	0.16346666666666668	0.0030577832353154573	30.0	1.0/>
9004.254666666668	0.13606721028319804	200.0	96.66666666666667	0.018655172413793112	8.797448940732029E-4	29.0	1.0/>
9176.724321839083	0.7068587308152146	200.0	96.66666666666667	0.034137931034482774	4.0403098838917676E-4	29.0	1.0/>
9388.552666666666	0.04865217860250378	200.0	100.0	0.19133333333333338	0.007118321296786998	30.0	1.0/>
9419.664666666671	6.755557048638434E-13	200.0	100.0	0.8272333333333335	0.031797231740517205	30.0	1.0/>
9505.636999999999	0.05713226571262788	200.0	100.0	0.34420000000000006	0.005236608536592874	30.0	1.0/>
9575.943925925927	0.7941250760985766	200.0	90.0	0.017000000000000008	0.0017650452162436545	27.0	1.0/>
10063.198666666667	0.056822773482269745	200.0	100.0	0.15050000000000002	2.785430072655729E-4	30.0	1.0/>
10126.992	0.07291636945751516	200.0	100.0	0.16419999999999998	0.0018940924494059265	30.0	1.0/>
11123.143977011496	0.5120115283509924	200.0	96.66666666666667	0.035310344827586215	0.00100356084212795	29.0	1.0/>
11509.484666666669	0.23799999999973806	200.0	86.66666666666667	0.02573076923076924	7.461538461538484E-4	26.0	1.0/>
11541.553666666667	0.011327415628743417	200.0	100.0	0.060899999999999996	0.0012812978334216572	30.0	1.0/>
12056.574666666667	0.09638094061739419	200.0	96.66666666666667	0.0387241379310345	2.4111526726450425E-4	29.0	1.0/>
12187.22811494253	0.1782949651992541	200.0	96.66666666666667	0.01793103448275863	3.9099773069919887E-4	29.0	1.0/>
12332.255701149426	0.02437219188007094	200.0	96.66666666666667	0.0353793103448276	0.002150487518845606	29.0	1.0/>
13129.020528735637	0.16930201739360445	200.0	96.66666666666667	0.019275862068965522	6.190797402737351E-4	29.0	1.0/>
10074.8	1.63246	200.0	100.0	0.17075	0.00967062	29.0	1.0/>
10080.2	0.172063	200.0	100.0	0.0866667	0.017442	29.0	1.0/>
10114.7	0.436667	200.0	96.66666666666667	0.1966	0.0355333	29.0	1.0/>
10178.8	1.88361	200.0	96.66666666666667	0.0465	0.0181865	29.0	1.0/>
10298.4	0.172063	200.0	96.66666666666667	0.048	4.90654e-18	29.0	1.0/>
10318.4	0.796	200.0	96.66666666666667	0.0692	0.00873333	30.0	1.0/>
10345.6	0.795	200.0	96.66666666666667	0.0312	0.0006	30.0	1.0/>
10460.6	0.795	200.0	100.0	0.1238	0.0049	29.0	1.0/>
10501.8	0.348333	200.0	100.0	0.3605	0.0208333	29.0	1.0/>
10578	0.162635	200.0	96.66666666666667	0.056	0.00494975	30.0	1.0/>
10592.3	1.541	200.0	96.66666666666667	0.0292	0.0036	30.0	1.0/>
10666.4	0.35074	200.0	100.0	0.01775	0.00274241	28.0	1.0/>
10723.1	0.604207	200.0	100.0	0.0294286	0.000233285	28.0	1.0/>
10753.1	2.13821	200.0	93.33333333333333	0.0487778	0.00911382	30.0	1.0/>
10979.6	0.347333	200.0	93.33333333333333	0.0249	0.00103333	29.0	1.0/>
11117.5	0.563333	200.0	100.0	0.255	0.0246667	30.0	1.0/>
11160.9	0.573667	200.0	96.66666666666667	0.125	0.006	29.0	1.0/>
11274.3	1.34686	200.0	100.0	0.0208333	0.000968963	30.0	1.0/>
11287.5	1.1078	200.0	96.66666666666667	0.026	0.00212132	29.0	1.0/>
11330.7	0.434	200.0	100.0	0.0308	0.00226667	29.0	1.0/>
11503.8	1.18967	200.0	96.66666666666667	0.113	0.003	30.0	1.0/>
11636.8	1.3	200.0	96.66666666666667	0.02	0.0015	29.0	1.0/>
11687.8	0.956	200.0	100.0	0.0355	0.000833333	29.0	1.0/>
11752.8	0.649667	200.0	96.66666666666667	0.1025	0.00983333	30.0	1.0/>
11940.7	1.344	200.0	96.66666666666667	0.1359	0.0047	30.0	1.0/>
12051	0.176	200.0	100.0	0.0361	0.0023	30.0	1.0/>
12139.2	0.653677	200.0	100.0	0.0585	0.0118512	30.0	1.0/>
12147.3	1.89227	200.0	100.0	0.02775	0.000433013	30.0	1.0/>
12324.3	0.296	200.0	100.0	1	0	28.0	1.0/>
12418.8	0.653	200.0	100.0	0.0838	0.0019	30.0	1.0/>
12434.7	1.157	200.0	93.33333333333333	0.072	0.0005	30.0	1.0/>
12532.2	0.769667	200.0	100.0	0.0852	0.0006	30.0	1.0/>
12678.6	0.278	200.0	100.0	0.0548	0.0044	29.0	1.0/>
12765.3	1.20533	200.0	100.0	0.0506	0.00453333	29.0	1.0/>
12931	0.467869	200.0	96.66666666666667	0.0488889	0.00950666	29.0	1.0/>
13059.4	2.15333	200.0	96.66666666666667	0.0434	0.00146667	30.0	1.0/>
13120.5	0.705667	200.0	96.66666666666667	0.0619	0.00963333	30.0	1.0/>
13490.6	1.219	200.0	100.0	0.0389	0.00563333	30.0	1.0/>
13658.3	2.57	200.0	100.0	0.0596	0.0112	30.0	1.0/>
13761.3	0.379	200.0	100.0	0.1178	0.00193333	30.0	1.0/>
13866	0.411333	200.0	100.0	0.1488	0.0086	29.0	1.0/>
13955.8	2.04526	200.0	100.0	0.019	0.00057735	28.0	1.0/>
13973.7	2.0294	200.0	96.66666666666667	0.0243333	0.00612826	30.0	1.0/>
14033.9	0.209298	200.0	93.33333333333333	0.0315	0.00472456	30.0	1.0/>
14474.3	0.407333	200.0	100.0	0.1826	0.0145333	30.0	1.0/>
14601.3	1.72767	200.0	100.0	0.0724	0.00253333	27.0	1.0/>
14673.5	2.274	200.0	100.0	0.0267	0.0009	30.0	1.0/>
14879.4	0.429667	200.0	90.0	0.0412	0.0054	28.0	1.0/>
15102.1	0.900667	200.0	100.0	0.4328	0.0194	29.0	1.0/>
15281.2	1.9799	200.0	93.33333333333333	0.103	0.0120208	30.0	1.0/>
15296.3	1.38487	200.0	96.66666666666667	0.102833	0.00618645	29.0	1.0/>
15761.5	1.626	200.0	100.0	0.0154	0.0002	29.0	1.0/>
15994.4	2.051	200.0	96.66666666666667	0.1189	0.0003	29.0	1.0/>
16124.5	0.412	200.0	100.0	0.055	0.00166667	29.0	1.0/>
16183.3	1.08759	200.0	100.0	0.03	0	29.0	1.0/>
16309.6	0.412086	200.0	96.66666666666667	0.0265556	0.000157135	29.0	1.0/>
16344	1.024	200.0	96.66666666666667	0.0186	0.0002	29.0	1.0/>
16610.7	0.113923	200.0	100.0	0.0253333	0.000235702	29.0	1.0/>
17187.4	0.478	200.0	100.0	0.0354	0.000466667	29.0	1.0/>
17379.1	0.00666667	200.0	96.66666666666667	0.0771	0.0057	29.0	1.0/>
17545.2	0.01	200.0	96.66666666666667	0.1719	0.0027	30.0	1.0/>
17752.4	0.037	200.0	100.0	0.0432	0.00126667	30.0	1.0/>
18067.9	0.425682	200.0	100.0	0.020625	0.00127563	29.0	1.0/>
18253.2	0.890955	200.0	100.0	0.0173333	0.00235702	29.0	1.0/>
18633	2.00794	200.0	90.0	0.017	0.000755929	30.0	1.0/>
18919.4	0.231333	200.0	100.0	0.0824	0.0058	30.0	1.0/>
18996.2	2.52933	200.0	100.0	0.0435	0.00216667	28.0	1.0/>
19100.7	0.59371	200.0	100.0	0.0197143	0.00174964	28.0	1.0/>
19517.5	0.431333	200.0	96.66666666666667	0.1577	0.0079	30.0	1.0/>
19589.2	0.0338263	200.0	96.66666666666667	0.0618571	0.00443241	29.0	1.0/>
19717.5	0.680001	200.0	96.66666666666667	0.0231111	0.00109994	30.0	1.0/>
20173.9	0.757333	200.0	100.0	0.1144	0.0022	29.0	1.0/>
20296.8	1.29471	200.0	100.0	0.02625	0.00447446	30.0	1.0/>
20693.6	0.470667	200.0	100.0	0.038	0.00166667	29.0	1.0/>
20976.1	1.78741	200.0	100.0	0.0242222	0.000628539	29.0	1.0/>
21055.2	0.907	200.0	100.0	0.0459	0.0023	30.0	1.0/>
21242.8	0.691	200.0	96.66666666666667	0.0258889	0.000392837	29.0	1.0/>
21354.2	1.12767	200.0	93.33333333333333	0.0308	0.00106667	29.0	1.0/>
21574.8	1.87036	200.0	100.0	0.0157143	0.000291606	30.0	1.0/>
21748.6	0.706794	200.0	100.0	0.022875	0.000803175	30.0	1.0/>
21953	1.42914	200.0	100.0	0.0215556	0.00125708	30.0	1.0/>
22403.4	1.269	200.0	90.0	0.0254	0.0023	30.0	1.0/>
23380.7	2.26833	200.0	100.0	0.0425	0.0005	30.0	1.0/>
23503.2	0.779389	200.0	93.33333333333333	0.019	0.000353553	28.0	1.0/>
23616.7	0.707333	200.0	96.66666666666667	0.0275	0.0005	30.0	1.0/>
23968.9	0.254333	200.0	100.0	0.0887	0.00556667	30.0	1.0/>
24134.3	0.372333	200.0	96.66666666666667	0.05	0.00133333	30.0	1.0/>
26124	1.21266e-12	200.0	100.0	0.0914	0.00286667	29.0	1.0/>
26230.9	1.19501	200.0	100.0	0.026	0.00212132	29.0	1.0/>
26333.1	4.24578	200.0	96.66666666666667	0.0238889	3.92837e-05	29.0	1.0/>
26933	0.707107	200.0	96.66666666666667	0.0126667	0.000942809	30.0	1.0/>
28291.9	1.20712	200.0	100.0	0.018625	0.00212605	30.0	1.0/>
29270.6	0.922667	200.0	100.0	0.0316	0.0012	30.0	1.0/>
29335.5	2.91273	200.0	96.66666666666667	0.01925	0.000433013	30.0	1.0/>
30018.2	0.728432	200.0	96.66666666666667	0.0204286	0.0030327	30.0	1.0/>
31704.7	3.40771	200.0	100.0	0.0254286	0.00186628	29.0	1.0/>
31756.7	3.21262	200.0	100.0	0.0293333	0.000942809	28.0	1.0/>
31807.9	3.08016	200.0	100.0	0.017	0.0046188	30.0	1.0/>
33231.6	0.632	200.0	90.0	0.0615	0.0015	30.0	1.0/>
33334.1	1.35057	200.0	100.0	0.0263333	0.000471405	30.0	1.0/>
33428.4	3.59603	200.0	100.0	0.0198889	0.00031427	27.0	1.0/>
34127.4	1.04978	200.0	96.66666666666667	0.0167143	0.000116642	30.0	1.0/>
35128.6	0.777032	200.0	86.66666666666667	0.0223333	0.00294628	28.0	1.0/>
38000.2	0.948309	200.0	100.0	0.0192222	0.000785674	29.0	1.0/>
38606.1	0.273415	200.0	96.66666666666667	0.02	0.00141421	30.0	1.0/>
41865.3	0.271	200.0	96.66666666666667	0.0297	0.000766667	29.0	1.0/>
42073.5	2.47828	200.0	96.66666666666667	0.01275	0.000144338	29.0	1.0/>
43148.3	1.23405	200.0	96.66666666666667	0.028125	0.00533875	29.0	1.0/>
65566.3	2.695	200.0	100.0	0.0168	0.0026	29.0	1.0/>
69608	8.68046	200.0	100.0	0.048	0.0057735	30.0	1.0/>
69800.3	9.23039	200.0	96.66666666666667	0.07525	0.00591784	30.0	1.0/>

## Sheet: Supporting Table S2-3
Supplementary Table 2-3. MSp describing m/z values, corresponding average intensities and peak occurrence frequency for H. aegyptius CCUG 628 as determined by multiple measurements.
<peak mass	massError	pickLimit	relative Frequency	relativeIntensity	relative IntensityError	validMeasures	weight
3133.47	0.026756756756716033	200.0	100.0	0.32254054054054054	0.005576576576576574	37.0	1.0/>
3169.942162162163	0.13878378378391668	200.0	100.0	0.10224324324324323	0.004792792792792796	37.0	1.0/>
3216.97	0.23675675675667662	200.0	100.0	0.28324324324324324	0.005292792792792794	37.0	1.0/>
3274.044602316603	0.3284442903459032	200.0	94.5945945945946	0.02965714285714287	0.0013131891662340703	35.0	1.0/>
3353.404181681681	0.26796085176323514	200.0	97.2972972972973	0.05722222222222222	0.0013898092188868937	36.0	1.0/>
3376.544316602318	0.3472601351159809	200.0	94.5945945945946	0.05028571428571429	2.939975745300144E-4	35.0	1.0/>
3570.0153418124	0.5580724852697047	200.0	91.8918918918919	0.01973529411764707	4.6079379517682916E-5	34.0	1.0/>
3589.9008108108114	0.19022522522527652	200.0	100.0	0.3151081081081082	0.004815315315315298	37.0	1.0/>
3667.1806023166023	0.45295226315930603	200.0	94.5945945945946	0.025142857142857154	0.0016904860535475858	35.0	1.0/>
3841.881351351351	0.2969819819819198	200.0	100.0	0.11564864864864864	0.005558558558558559	37.0	1.0/>
3916.04027027027	0.2251351351350574	200.0	100.0	0.14791891891891887	0.001680180180180189	37.0	1.0/>
3954.225635930048	0.0028159620817722595	200.0	91.8918918918919	0.021264705882352953	6.502312443051048E-4	34.0	1.0/>
4021.5721867321868	0.3681776444770119	200.0	89.1891891891892	0.025878787878787893	1.982041735144084E-4	33.0	1.0/>
4100.316216216216	0.22779279279272185	200.0	100.0	0.077	0.002333333333333333	37.0	1.0/>
4166.368108108108	0.21977477477472956	200.0	100.0	0.21872972972972973	0.0022117117117117133	37.0	1.0/>
4253.534888030888	0.41252759666147126	200.0	94.5945945945946	0.0342	0.0011661903789690602	35.0	1.0/>
4297.215675675676	0.15270270270275432	200.0	100.0	0.3140540540540541	0.010157657657657648	37.0	1.0/>
4320.753095823096	0.5398117450014681	200.0	89.1891891891892	0.023030303030303043	1.8213356485108294E-4	33.0	1.0/>
4380.515635930047	0.15078196964402044	200.0	91.8918918918919	0.019058823529411774	5.324728299821361E-4	34.0	1.0/>
4428.017837837838	0.2036036036036724	200.0	100.0	0.23686486486486488	0.00668918918918919	37.0	1.0/>
4519.053626126127	0.32524352902802617	200.0	97.2972972972973	0.038444444444444455	0.0022913070905973094	36.0	1.0/>
4562.305745173746	0.30977544436330995	200.0	94.5945945945946	0.029314285714285734	2.8909761495451156E-4	35.0	1.0/>
4711.603513513514	0.1573423423424174	200.0	100.0	0.8378378378378378	0.02269369369369369	37.0	1.0/>
4755.627027027027	0.34292792792787924	200.0	100.0	0.37105405405405406	0.010824324324324322	37.0	1.0/>
5033.845135135136	0.11261261261264129	200.0	100.0	0.23305405405405413	0.006324324324324314	37.0	1.0/>
5065.536216216216	0.17612612612614006	200.0	100.0	0.32378378378378375	0.0053693693693693725	37.0	1.0/>
5098.8083783783795	0.08815315315329524	200.0	100.0	0.9841891891891892	0.002635135135135136	37.0	1.0/>
5259.2991146318745	0.6179067470818244	200.0	78.37837837837837	0.016827586206896557	9.123280382981357E-4	29.0	1.0/>
5336.265675675676	0.477702702702724	200.0	100.0	0.2702432432432432	0.0027072072072072038	37.0	1.0/>
5374.904459459459	0.029829763908081657	200.0	75.67567567567568	0.036785714285714304	0.001113461233437139	28.0	1.0/>
5392.765792792793	0.08473897265500048	200.0	81.08108108108108	0.03410000000000001	0.0016526885097757587	30.0	1.0/>
5543.146126126125	0.345949808268635	200.0	97.2972972972973	0.029250000000000016	0.0031693284552319345	36.0	1.0/>
5565.802162162162	0.6187837837837833	200.0	100.0	0.05172972972972974	0.004378378378378377	37.0	1.0/>
5774.488378378379	0.05148648648658612	200.0	100.0	0.14970270270270267	0.0017162162162162227	37.0	1.0/>
6031.74945945946	0.03500000000000607	200.0	100.0	0.08816216216216217	0.0028603603603603637	37.0	1.0/>
6098.264602316602	0.35759904981990825	200.0	94.5945945945946	0.024514285714285728	4.311964426440248E-4	35.0	1.0/>
6169.44888803089	0.2845896521454554	200.0	94.5945945945946	0.029685714285714298	0.0014895877109520788	35.0	1.0/>
6225.106316602317	0.16752961788643633	200.0	94.5945945945946	0.048514285714285725	0.0012837894087810646	35.0	1.0/>
6261.261891891892	0.0737387387387874	200.0	100.0	0.3662972972972973	0.00911711711711711	37.0	1.0/>
6287.519156429155	0.13429671972989804	200.0	89.1891891891892	0.049606060606060584	0.006256823639590062	33.0	1.0/>
6391.374324324324	0.3574774774774596	200.0	100.0	0.04740540540540541	0.004432432432432431	37.0	1.0/>
6433.1175675675695	0.07468468468490148	200.0	100.0	0.3723243243243242	0.00744594594594596	37.0	1.0/>
6479.00162162162	0.07036036036000344	200.0	100.0	0.05313513513513515	0.0029774774774774734	37.0	1.0/>
6554.110030888031	0.6843773539101251	200.0	94.5945945945946	0.06797142857142859	0.006178849024705815	35.0	1.0/>
6832.4174594594615	0.26033485224680136	200.0	94.5945945945946	0.028914285714285726	6.712944618435363E-4	35.0	1.0/>
7142.192972972974	0.6877477477476835	200.0	100.0	0.048108108108108116	0.0016486486486486478	37.0	1.0/>
7179.215135135136	0.1826126126126534	200.0	100.0	0.43943243243243246	0.004427927927927927	37.0	1.0/>
7247.111403903905	0.5919366494092946	200.0	97.2972972972973	0.03483333333333334	2.8171808490949795E-5	36.0	1.0/>
7289.610427201395	1.0131100466884138	200.0	83.78378378378379	0.017064516129032266	5.359435777738708E-4	31.0	1.0/>
7334.252602316601	0.10000817493579009	200.0	94.5945945945946	0.031571428571428584	0.001959983830200098	35.0	1.0/>
7608.829146959459	0.3986676438425504	200.0	86.48648648648648	0.013625000000000009	1.1225331376673597E-4	32.0	1.0/>
7790.512030888033	0.6384157330923956	200.0	94.5945945945946	0.029171428571428588	6.565945831170314E-4	35.0	1.0/>
7830.188378378378	0.09648648648635572	200.0	100.0	0.1484864864864865	5.855855855855843E-4	37.0	1.0/>
7907.380540540538	0.5368468468464016	200.0	100.0	0.04637837837837839	7.70270270270268E-4	37.0	1.0/>
8302.506756756757	0.1245495495495561	200.0	100.0	0.06208108108108108	3.198198198198198E-4	37.0	1.0/>
8329.953513513512	0.41400900900862325	200.0	100.0	0.1764054054054054	5.675675675675673E-4	37.0	1.0/>
8386.93288803089	0.012592896109239221	200.0	94.5945945945946	0.022114285714285725	1.9109842344451148E-4	35.0	1.0/>
8496.961745173745	0.11015109125731484	200.0	94.5945945945946	0.03197142857142858	6.908943001455335E-4	35.0	1.0/>
8821.924054054052	0.27756756756783335	200.0	100.0	0.056486486486486506	0.001418918918918916	37.0	1.0/>
8852.41	0.3850900900900645	200.0	100.0	0.17508108108108109	0.0018198198198198189	37.0	1.0/>
9033.78545945946	0.1519477464363352	200.0	94.5945945945946	0.024485714285714298	4.262964830685243E-4	35.0	1.0/>
9126.640930047695	0.16040744003238774	200.0	91.8918918918919	0.017558823529411773	4.4543400200428707E-4	34.0	1.0/>
9390.40810810811	0.2814414414415296	200.0	100.0	0.1961351351351352	0.003977477477477467	37.0	1.0/>
9420.609459459452	1.2126596023639042E-12	200.0	100.0	0.9012702702702701	0.011454954954954985	37.0	1.0/>
9506.16891891892	0.22842342342331298	200.0	100.0	0.32751351351351354	0.006247747747747742	37.0	1.0/>
10063.90918918919	0.07337837837834134	200.0	100.0	0.13659459459459455	0.001400900900900906	37.0	1.0/>
10128.061081081083	0.6197297297294426	200.0	100.0	0.1532972972972973	5.495495495495504E-4	37.0	1.0/>
10205.479792792792	1.0380988388558186	200.0	81.08108108108108	0.02483333333333335	3.404414533245982E-4	30.0	1.0/>
10787.367694753579	0.35307044572692753	200.0	91.8918918918919	0.01664705882352942	4.6079379517684877E-4	34.0	1.0/>
11124.268577106519	0.19686134916142575	200.0	91.8918918918919	0.0238529411764706	6.707109685351909E-4	34.0	1.0/>
11543.040000000003	0.1149099099096323	200.0	100.0	0.057378378378378385	3.9639639639639745E-4	37.0	1.0/>
12057.808626126127	0.1742426355163611	200.0	97.2972972972973	0.05080555555555557	1.3616374103959616E-4	36.0	1.0/>
12188.086602316602	0.5605796185131993	200.0	75.67567567567568	0.013357142857142864	1.2371791482634705E-4	28.0	1.0/>
12333.117106518283	0.1353709771607987	200.0	91.8918918918919	0.02811764705882355	2.0479724230085457E-5	34.0	1.0/>
13130.604459459457	0.23065289414174292	200.0	91.8918918918919	0.017558823529411773	2.7135634604858914E-4	34.0	1.0/>
10069.3	1.24996	200.0	44.4444	0.08275	0.00649519	37.0	1.0/>
10110.6	0.568828	200.0	100	0.213333	0.00223917	37.0	1.0/>
10195.2	0.856385	200.0	100	0.0902222	0.00326055	37.0	1.0/>
10315.5	1.06459	200.0	100	0.0635556	0.0132386	35.0	1.0/>
10443.8	1.10584	200.0	100	0.120111	0.00703178	36.0	1.0/>
10499.1	0.721249	200.0	100	0.376778	0.00326055	35.0	1.0/>
10598.3	1.041	200.0	55.5556	0.0246	0.0013	34.0	1.0/>
10658.1	0.275379	200.0	100	0.0542222	0.00416407	37.0	1.0/>
10766.7	0.0887812	200.0	100	0.0595556	0.0012178	35.0	1.0/>
10949.1	0.856778	200.0	100	0.0663333	0.00235702	37.0	1.0/>
11116.8	0.58297	200.0	100	0.263333	0.00400694	37.0	1.0/>
11158	0.763282	200.0	100	0.121111	0.000392837	34.0	1.0/>
11297.1	1.879	200.0	55.5556	0.0382	0.0014	33.0	1.0/>
11329.5	1.80116	200.0	100	0.0583333	0.00683537	37.0	1.0/>
11516	0.797852	200.0	100	0.215222	0.00876027	37.0	1.0/>
11746.2	1.03159	200.0	100	0.222556	0.0033784	35.0	1.0/>
11868.5	0.0187639	200.0	44.4444	0.0695	0.00144338	37.0	1.0/>
11949	1.09877	200.0	100	0.180556	0.00656038	33.0	1.0/>
12050.3	0.682751	200.0	100	0.112111	0.00349625	34.0	1.0/>
12142.4	1.13216	200.0	100	0.0423333	0.00400694	37.0	1.0/>
12323	0.673323	200.0	100	0.976778	0.0082103	36.0	1.0/>
12417.6	0.0514977	200.0	88.8889	0.0615	0.000944911	35.0	1.0/>
12536.6	0.856385	200.0	100	0.122	0.00247487	37.0	1.0/>
12579.6	2.45484	200.0	100	0.0634444	0.000864242	37.0	1.0/>
12752.8	1.04534	200.0	100	0.115889	0.00137493	37.0	1.0/>
12931.1	0.276557	200.0	100	0.0551111	0.00102138	37.0	1.0/>
13079.8	2.60134	200.0	88.8889	0.09225	0.00085042	37.0	1.0/>
13118.3	0.0144338	200.0	44.4444	0.10825	0.032476	29.0	1.0/>
13213.6	0.440763	200.0	33.3333	0.024	0.00141421	37.0	1.0/>
13487.3	0.0436049	200.0	100	0.0498889	3.92837e-05	28.0	1.0/>
13661	0.637	200.0	55.5556	0.0414	0.0092	30.0	1.0/>
13758	0.766425	200.0	100	0.239556	0.00263201	36.0	1.0/>
13848.7	0.445084	200.0	100	0.184222	0.00502831	37.0	1.0/>
13954.2	0.730348	200.0	44.4444	0.04225	0.00129904	37.0	1.0/>
13971.9	0.870356	200.0	44.4444	0.034	0.00519615	37.0	1.0/>
14036.5	0.225881	200.0	100	0.114	0.00494975	35.0	1.0/>
14273.2	1.32099	200.0	88.8889	0.032375	0.000141737	35.0	1.0/>
14476	0.445084	200.0	100	0.316889	0.00950666	35.0	1.0/>
14582.3	0.505581	200.0	100	0.0708889	0.00322126	37.0	1.0/>
14879.1	0.823779	200.0	100	0.0481111	0.00357482	33.0	1.0/>
15101.5	0.699643	200.0	100	0.644	0.0120208	37.0	1.0/>
15304.7	0.875634	200.0	100	0.173222	0.00290699	37.0	1.0/>
15430.8	0.709464	200.0	33.3333	0.0353333	0.00542115	37.0	1.0/>
15439.4	1.75226	200.0	44.4444	0.03975	0.00447446	35.0	1.0/>
15670.4	2.7785	200.0	44.4444	0.03525	0.00274241	35.0	1.0/>
15701.1	2.01502	200.0	88.8889	0.0445	0.0020788	37.0	1.0/>
15894.4	1.776	200.0	55.5556	0.0248	0.0011	37.0	1.0/>
15997.1	0.550758	200.0	100	0.156	0.00424264	36.0	1.0/>
16122.6	0.0428192	200.0	100	0.0788889	0.00420336	31.0	1.0/>
16187.3	1.2669	200.0	100	0.0422222	0.00149278	35.0	1.0/>
16306.1	0.898811	200.0	100	0.0543333	0.00117851	32.0	1.0/>
16588.4	1.19658	200.0	100	0.0745556	0.00546044	35.0	1.0/>
16693.4	3.33189	200.0	77.7778	0.0288571	0.00198292	37.0	1.0/>
17180.3	0.582577	200.0	100	0.0873333	0.00306413	37.0	1.0/>
17375.5	0.66468	200.0	100	0.126556	0.00227846	37.0	1.0/>
17543.6	0.4113	200.0	100	0.197778	0.00396765	37.0	1.0/>
17714.3	0.433692	200.0	100	0.0448889	0.00286771	35.0	1.0/>
18639.2	1.96104	200.0	33.3333	0.0213333	0.00188562	35.0	1.0/>
18891.3	2.05022	200.0	100	0.0925556	0.00369267	37.0	1.0/>
18966.7	2.25528	200.0	100	0.0635556	0.00404622	37.0	1.0/>
19079.1	1.052	200.0	55.5556	0.0356	0.0017	35.0	1.0/>
19503.2	0.136314	200.0	100	0.253556	0.0185812	34.0	1.0/>
19582.2	2.55333	200.0	44.4444	0.083	0.00519615	37.0	1.0/>
19683.7	2.95492	200.0	100	0.0546667	0.000471405	37.0	1.0/>
20203.9	0.26163	200.0	100	0.131222	0.00133565	37.0	1.0/>
20379.3	1.65306	200.0	100	0.036	0.00176777	37.0	1.0/>
20738.4	2.38531	200.0	33.3333	0.031	0.00777817	37.0	1.0/>
20776.3	1.87619	200.0	100	0.0316667	0.00329983	30.0	1.0/>
20956.9	0.197	200.0	55.5556	0.023	1.73472e-18	34.0	1.0/>
21237.4	1.32502	200.0	44.4444	0.0305	0.00433013	34.0	1.0/>
21254.3	0.0282843	200.0	33.3333	0.0393333	0.00235702	37.0	1.0/>
21355.5	0.285985	200.0	100	0.167889	0.0131208	36.0	1.0/>
21454.7	4.00458	200.0	33.3333	0.0473333	0.00471405	28.0	1.0/>
21566.1	2.21874	200.0	100	0.0334444	0.00408551	37.0	1.0/>
21747.3	0.134234	200.0	44.4444	0.02375	0.00129904	37.0	1.0/>
22376.2	0.7753	200.0	88.8889	0.027375	0.000614192	35.0	1.0/>
23518.1	2.50866	200.0	100	0.267111	0.0117065	35.0	1.0/>
23610.1	3.17	200.0	55.5556	0.137	0.0365	37.0	1.0/>
23715.3	0.0840671	200.0	100	0.0922222	0.016342	37.0	1.0/>
23839.5	2.30218	200.0	44.4444	0.0635	0.00663953	35.0	1.0/>
23969.3	1.73005	200.0	100	0.0867778	0.0165384	34.0	1.0/>
24168	0.183062	200.0	100	0.0641111	0.014535	37.0	1.0/>
24282.9	4.27834	200.0	66.6667	0.0506667	0.00372678	37.0	1.0/>
24360.6	0.358	200.0	55.5556	0.0444	0.0033	37.0	1.0/>
24515.9	0.493426	200.0	66.6667	0.0426667	0.00417399	37.0	1.0/>
24667.5	2.57858	200.0	33.3333	0.0296667	0.00306413	37.0	1.0/>
25961.1	3.51903	200.0	33.3333	0.022	0.000707107	30.0	1.0/>
26122.9	0.554293	200.0	100	0.112556	0.0019249	34.0	1.0/>
26335.7	0.396765	200.0	100	0.0434444	0.00125708	34.0	1.0/>
26914.7	0.935307	200.0	44.4444	0.02	0	37.0	1.0/>
30065.6	3.584	200.0	55.5556	0.0388	0.0089	36.0	1.0/>
30130.5	0.4113	200.0	100	0.0744444	0.00903525	37.0	1.0/>
30345	0.00288675	200.0	44.4444	0.0235	0.00144338	35.0	1.0/>
31781.5	1.0913	200.0	100	0.0532222	0.00113923	37.0	1.0/>
33173	0	200.0	100	0.248667	0.0202704	33.0	1.0/>
33380.4	1.30618	200.0	100	0.0754444	0.00585327	34.0	1.0/>
33611.9	0.33509	200.0	100	0.0406667	0.00436049	37.0	1.0/>
34068.2	0.111566	200.0	100	0.0424444	0.00373195	36.0	1.0/>
34342	0.116673	200.0	100	0.0852222	0.00911382	35.0	1.0/>
34557.6	0.418746	200.0	77.7778	0.0322857	0.0011081	37.0	1.0/>
37946.5	3.962	200.0	55.5556	0.0246	0.0023	37.0	1.0/>
39015.8	1.4557	200.0	77.7778	0.0238571	0.000758175	37.0	1.0/>
41870.4	0.787246	200.0	100	0.0464444	0.000196419	37.0	1.0/>
43209.2	1.4802	200.0	88.8889	0.032625	0.00250401	37.0	1.0/>
45934.4	2.09865	200.0	88.8889	0.0275	0.000188982	29.0	1.0/>
63457.6	2.29064	200.0	44.4444	0.02375	0.000433013	37.0	1.0/>
69600.1	5.04639	200.0	33.3333	0.0883333	0.0124922	28.0	1.0/>
69845.8	2.68901	200.0	44.4444	0.1385	0.0158771	30.0	1.0/>

## Sheet: Supporting Table S2-4
Supplementary Table 2-4. MSp describing m/z values, corresponding average intensities and peak occurrence frequency for H. influenzae CCUG 23945T as determined by multiple measurements.
<peak mass	massError	pickLimit	relative Frequency	relativeIntensity	relative IntensityError	validMeasures	weight
3131.009518518521	0.20040163586888335	200.0	90.0	0.22074074074074077	0.022604200464815878	27.0	1.0/>
3174.7926666666685	0.6329999999999927	200.0	86.66666666666667	0.040615384615384616	0.0011230769230769224	26.0	1.0/>
3216.188356321842	0.5122721935046286	200.0	96.66666666666667	0.21334482758620688	0.012218679084350027	29.0	1.0/>
3273.558011494256	0.3534619485522952	200.0	96.66666666666667	0.024034482758620697	5.734633383588287E-4	29.0	1.0/>
3374.878011494255	0.022612702092016525	200.0	96.66666666666667	0.03593103448275863	9.318779248330969E-4	29.0	1.0/>
3467.7805833333355	0.37680292240254953	200.0	80.0	0.044333333333333336	0.0019461345311993642	24.0	1.0/>
3569.4139629629644	0.6052725015208713	200.0	90.0	0.015592592592592599	8.643637067201433E-4	27.0	1.0/>
3589.1960000000026	0.5122096411385144	200.0	100.0	0.23559999999999992	0.0075020916623529145	30.0	1.0/>
3653.2786666666684	0.39571676565527114	200.0	100.0	0.05953333333333334	0.0036148692498466084	30.0	1.0/>
3842.6250000000027	0.12206373562850752	200.0	100.0	0.04786666666666668	0.0018817127601941232	30.0	1.0/>
3915.347333333336	0.4288943327430769	200.0	100.0	0.12303333333333333	0.005750365638882707	30.0	1.0/>
4099.145666666669	0.3970166330226909	200.0	100.0	0.07726666666666668	0.003206339505857098	30.0	1.0/>
4165.500000000003	0.3755378722402272	200.0	100.0	0.1463666666666667	0.012002108690843444	30.0	1.0/>
4252.279974358978	0.4144615384617282	200.0	86.66666666666667	0.03076923076923079	1.5384615384615786E-4	26.0	1.0/>
4296.680666666669	0.340379554878636	200.0	100.0	0.3487	0.0013555759686924736	30.0	1.0/>
4320.313962962965	0.5032921112490191	200.0	90.0	0.024888888888888894	9.587899940089006E-4	27.0	1.0/>
4406.860393939396	0.8210944069880717	200.0	73.33333333333333	0.027454545454545464	3.3724583036471374E-4	22.0	1.0/>
4426.96966666667	0.3921885542301173	200.0	100.0	0.18359999999999996	0.0017455361788642962	30.0	1.0/>
4503.893083333336	0.29513477689681766	200.0	80.0	0.01845833333333334	3.0408352049990194E-4	24.0	1.0/>
4589.139666666669	0.43489848201075815	200.0	100.0	0.03550000000000001	2.785430072655793E-4	30.0	1.0/>
4711.175333333336	0.43223684883035374	200.0	100.0	0.4055000000000001	6.499336836196615E-4	30.0	1.0/>
4762.5676666666695	0.4382409980979505	200.0	100.0	0.22256666666666675	0.006765500154250576	30.0	1.0/>
4829.561416666668	0.1868810435987974	200.0	80.0	0.01620833333333334	1.650739111285167E-4	24.0	1.0/>
5033.260333333335	0.42759446537565715	200.0	100.0	0.19616666666666666	8.97527467855755E-4	30.0	1.0/>
5063.869333333336	0.3234193806583878	200.0	100.0	0.2791333333333333	0.0035034520469403845	30.0	1.0/>
5098.4883333333355	0.33251845222905935	200.0	100.0	1.0	0.0	30.0	1.0/>
5120.552000000002	0.10479406917798563	200.0	100.0	0.11020000000000008	1.485562705416277E-4	30.0	1.0/>
5247.344866666669	0.09332555920018998	200.0	83.33333333333334	0.015520000000000004	5.143928459844684E-4	25.0	1.0/>
5387.756287356325	0.1981706831761565	200.0	96.66666666666667	0.03017241379310346	1.5639909227967798E-4	29.0	1.0/>
5565.085000000002	0.4711709714013008	200.0	100.0	0.05550000000000001	0.0010213243599737861	30.0	1.0/>
5772.644000000003	0.166444921452829	200.0	100.0	0.1073666666666667	0.004388599825584321	30.0	1.0/>
5885.709518518522	0.9632934015568402	200.0	90.0	0.019925925925925934	2.1064325625952973E-4	27.0	1.0/>
6030.006000000003	0.22252491358240808	200.0	100.0	0.04320000000000001	0.0014484236377810022	30.0	1.0/>
6169.654484848489	0.7674326439805096	200.0	73.33333333333333	0.02750000000000001	0.0014184162865339524	22.0	1.0/>
6223.463266666669	0.16215622097201352	200.0	83.33333333333334	0.05884	0.0013962091533864128	25.0	1.0/>
6260.28666666667	0.19850831651151435	200.0	100.0	0.37036666666666657	0.007545420574594222	30.0	1.0/>
6392.258333333336	0.6758072340722174	200.0	100.0	0.050300000000000004	0.001169880630515428	30.0	1.0/>
6431.900000000003	0.16941604686376044	200.0	100.0	0.4120333333333334	0.007793014358830263	30.0	1.0/>
6478.246632183912	0.15476993506886622	200.0	96.66666666666667	0.031034482758620707	0.0015183745208818989	29.0	1.0/>
6550.358356321843	0.3589359167814923	200.0	96.66666666666667	0.050551724137931034	0.001049177244042855	29.0	1.0/>
6612.718666666669	0.4829935745986173	200.0	100.0	0.02656666666666668	0.0012193993873626427	30.0	1.0/>
6691.852494252877	0.24280959076440056	200.0	96.66666666666667	0.03379310344827587	2.280820095745323E-4	29.0	1.0/>
6720.173333333336	0.27959528084862656	200.0	100.0	0.037300000000000014	6.127946159842732E-4	30.0	1.0/>
6808.823873563221	0.09755393380965964	200.0	96.66666666666667	0.02606896551724139	1.3033257689975897E-5	29.0	1.0/>
6936.286333333335	0.1668782105751615	200.0	100.0	0.1589	0.015431282602513006	30.0	1.0/>
7142.592666666668	0.9238343074307317	200.0	100.0	0.04763333333333334	6.746930620432902E-4	30.0	1.0/>
7178.122666666671	0.13834302694222117	200.0	100.0	0.41293333333333326	0.007625888554470946	30.0	1.0/>
7238.579735632188	0.3322177385168904	200.0	96.66666666666667	0.03320689655172416	1.4988246343469004E-4	29.0	1.0/>
7306.873000000002	0.16811617949642516	200.0	100.0	0.09393333333333335	0.006140325849054511	30.0	1.0/>
7594.598407407412	0.22146596149435155	200.0	90.0	0.016037037037037044	5.810848448538771E-4	27.0	1.0/>
7792.448701149427	0.525175118617572	200.0	96.66666666666667	0.035827586206896564	3.453813287842957E-4	29.0	1.0/>
7828.879000000003	0.059670102001057955	200.0	100.0	0.1520333333333333	0.0038934122571121915	30.0	1.0/>
7888.130166666671	0.22468547975902026	200.0	93.33333333333333	0.018964285714285718	1.855768722395236E-4	28.0	1.0/>
8300.493333333336	0.1140788360867031	200.0	100.0	0.054766666666666665	0.0015288916176577274	30.0	1.0/>
8328.744666666671	0.08857667631093473	200.0	100.0	0.14579999999999999	0.007093561918363384	30.0	1.0/>
8382.265358974362	0.7795384615386866	200.0	86.66666666666667	0.0181923076923077	1.615384615384602E-4	26.0	1.0/>
8495.666000000003	0.6688127096674746	200.0	100.0	0.03520000000000001	3.7139067635411436E-5	30.0	1.0/>
8819.587666666668	1.01203959306473	200.0	100.0	0.054366666666666674	8.108696433731274E-4	30.0	1.0/>
8851.078666666668	0.015041322392365521	200.0	100.0	0.1542	0.002005509652312161	30.0	1.0/>
8915.694333333338	0.916516071545214	200.0	90.0	0.01807407407407408	5.738212842932044E-4	27.0	1.0/>
9003.233380952383	0.5322619624527282	200.0	93.33333333333333	0.016607142857142865	3.0929478706587265E-4	28.0	1.0/>
9175.37882051282	0.10376923076983076	200.0	86.66666666666667	0.0236923076923077	0.0016615384615384602	26.0	1.0/>
9389.70933333334	0.2955650799325732	200.0	100.0	0.12143333333333334	0.0015660306852931375	30.0	1.0/>
9420.137666666673	6.755557048638434E-13	200.0	100.0	0.5373333333333332	0.007304016634964019	30.0	1.0/>
9494.093222222225	0.7186566818727078	200.0	90.0	0.11374074074074075	0.0013219680220425767	27.0	1.0/>
9520.991333333335	0.06245553207343675	200.0	100.0	0.21976666666666664	0.001343196279480682	30.0	1.0/>
9590.709205128207	0.21830769230764419	200.0	86.66666666666667	0.018269230769230777	6.538461538461556E-4	26.0	1.0/>
10062.574333333334	0.012379689211623308	200.0	100.0	0.1329	9.470462247029685E-4	30.0	1.0/>
10125.029000000004	0.04617624075963868	200.0	100.0	0.14626666666666666	0.0012503486103921505	30.0	1.0/>
10771.34766666667	0.7755738616111733	200.0	93.33333333333333	0.016607142857142865	3.0929478706587265E-4	28.0	1.0/>
11123.138701149426	0.623836879330465	200.0	96.66666666666667	0.02796551724137932	5.60430080668856E-4	29.0	1.0/>
11541.044000000004	0.07124511141358121	200.0	100.0	0.04826666666666668	0.0016217392867462507	30.0	1.0/>
12055.481952380955	0.18777630183643343	200.0	93.33333333333333	0.029750000000000016	0.001395263150541592	28.0	1.0/>
12331.7015952381	0.04543196761053514	200.0	93.33333333333333	0.02517857142857144	5.429841817378604E-4	28.0	1.0/>
13127.92285185185	0.010750069630639174	200.0	90.0	0.015370370370370376	1.2348052953144813E-4	27.0	1.0/>
10092.7	1.53096	200.0	100.0	0.188667	0.023106	26.0	1.0/>
10123	0.743173	200.0	80.0	0.30975	0.037513	29.0	1.0/>
10489	0.873098	200.0	100.0	0.391375	0.0319852	29.0	1.0/>
10635.8	1.51375	200.0	100.0	0.0445	0.000566947	29.0	1.0/>
10739.2	1.70509	200.0	100.0	0.097375	0.0255598	24.0	1.0/>
10779.5	0.848	200.0	80.0	0.0526	0.0057	27.0	1.0/>
10791.3	2.05297	200.0	100.0	0.0346667	0.00730677	30.0	1.0/>
10906.1	0.867384	200.0	100.0	0.0256667	0.000235702	30.0	1.0/>
10975.7	1.21468	200.0	100.0	0.037125	0.00420485	30.0	1.0/>
11125.1	0.772937	200.0	100.0	0.347625	0.0481432	30.0	1.0/>
11209.4	1.90212	200.0	83.33333333333334	0.0563333	0.00259272	30.0	1.0/>
11219.1	0.961665	200.0	96.66666666666667	0.0586667	0.00942809	30.0	1.0/>
11236.3	0.458993	200.0	100.0	0.05475	0.00620652	26.0	1.0/>
11330.8	0.293867	200.0	100.0	0.047	0.0064254	30.0	1.0/>
11536	0.558915	200.0	90.0	0.099625	0.0205518	27.0	1.0/>
11655.1	0.634534	200.0	100.0	0.0298571	0.000466569	22.0	1.0/>
11758.3	1.92526	200.0	73.33333333333333	0.1565	0.0224889	30.0	1.0/>
11876.9	1.65245	200.0	83.33333333333334	0.0286667	0.000596285	24.0	1.0/>
11985.9	1.54008	200.0	100.0	0.12075	0.0368061	30.0	1.0/>
12071.9	0.667107	200.0	100.0	0.08825	0.00765378	30.0	1.0/>
12151.6	1.0748	200.0	100.0	0.145333	0.00542115	30.0	1.0/>
12229	0.831522	200.0	96.66666666666667	0.961125	0.0146934	24.0	1.0/>
12324.5	1.90258	200.0	96.66666666666667	0.058875	0.00751204	30.0	1.0/>
12434.9	0.401115	200.0	100.0	0.08275	0.000472456	30.0	1.0/>
12641.1	0.686006	200.0	96.66666666666667	0.112375	0.00817348	30.0	1.0/>
12764.5	0.674194	200.0	100.0	0.12025	0.01578	30.0	1.0/>
12862.5	0.59	200.0	96.66666666666667	0.0275	0.0015	25.0	1.0/>
12987.7	1.65122	200.0	100.0	0.03025	0.000144338	29.0	1.0/>
13030.4	0.93	200.0	100.0	0.0592	0.0009	30.0	1.0/>
13125.9	0.114334	200.0	100.0	0.062625	0.0160162	30.0	1.0/>
13450.6	0.975722	200.0	96.66666666666667	0.0325	0.000288675	27.0	1.0/>
13492.7	0.366153	200.0	100.0	0.053	0.00944911	30.0	1.0/>
13663.7	1.91581	200.0	90.0	0.035125	0.0105358	22.0	1.0/>
13788.6	1.63328	200.0	96.66666666666667	0.35575	0.0121894	25.0	1.0/>
13851	0.0146461	200.0	100.0	0.208125	0.000708683	30.0	1.0/>
14265.5	2.80213	200.0	93.33333333333333	0.070875	0.00685061	30.0	1.0/>
14447.1	2.06416	200.0	100.0	0.10725	0.016158	30.0	1.0/>
14606.3	2.03109	200.0	100.0	0.086375	0.00439384	29.0	1.0/>
14719.2	0.229141	200.0	86.66666666666667	0.047125	0.00496078	29.0	1.0/>
14879.6	0.516394	200.0	100.0	0.068	0.00718132	30.0	1.0/>
15007.8	0.492814	200.0	100.0	0.165429	0.00390752	29.0	1.0/>
15109.1	0.762543	200.0	100.0	0.622125	0.0699707	30.0	1.0/>
15213.6	0.509117	200.0	90.0	0.203	0.00848528	29.0	1.0/>
15220.1	0.0282843	200.0	93.33333333333333	0.130333	0.0108423	30.0	1.0/>
15307.2	2.08778	200.0	86.66666666666667	0.102125	0.0200794	30.0	1.0/>
15703.5	1.21858	200.0	100.0	0.0483333	0.00872098	30.0	1.0/>
15713	0.633642	200.0	100.0	0.03175	0.00476314	29.0	1.0/>
15941.6	2.5574	200.0	90.0	0.079	0.00907115	30.0	1.0/>
16011.7	1.44619	200.0	100.0	0.0985	0.00434659	27.0	1.0/>
16128.1	0.0496078	200.0	86.66666666666667	0.092	0.00491354	29.0	1.0/>
16199.7	3.01	200.0	100.0	0.0255	0.0065	30.0	1.0/>
16852.9	2.25125	200.0	100.0	0.06625	0.00085042	28.0	1.0/>
17156.2	1.32477	200.0	93.33333333333333	0.08075	0.00141737	30.0	1.0/>
17369.9	0.578758	200.0	96.66666666666667	0.16125	0.00859869	30.0	1.0/>
17542.9	0.18284	200.0	100.0	0.164875	0.00789001	26.0	1.0/>
17814.4	0.648209	200.0	93.33333333333333	0.262	0.0241897	30.0	1.0/>
18017.2	2.28527	200.0	86.66666666666667	0.064375	0.0047718	30.0	1.0/>
18786.6	0.426155	200.0	96.66666666666667	0.098	0.0052915	30.0	1.0/>
18919.9	1.04791	200.0	96.66666666666667	0.051	0.00377964	27.0	1.0/>
18981.6	1.72	200.0	96.66666666666667	0.0304	0.0027	28.0	1.0/>
19568.6	1.115	200.0	80.0	0.034375	0.000519701	26.0	1.0/>
19795.8	0.455447	200.0	90.0	0.201375	0.0119531	30.0	1.0/>
20165.1	0.130398	200.0	100.0	0.110375	0.00288198	30.0	1.0/>
20610.4	0.146135	200.0	100.0	0.025	0.00282843	27.0	1.0/>
20740.1	3.055	200.0	100.0	0.0255	0.0005	30.0	1.0/>
21310.4	0.756401	200.0	100.0	0.0295	0.000566947	26.0	1.0/>
22188.2	2.02305	200.0	100.0	0.03925	0.00292922	30.0	1.0/>
22299.6	0.544741	200.0	100.0	0.149	0.00755929	30.0	1.0/>
22346.7	0.532687	200.0	86.66666666666667	0.110333	0.00966379	28.0	1.0/>
22497.1	1.76179	200.0	100.0	0.03225	0.00141737	29.0	1.0/>
23319.8	0.0486629	200.0	90.0	0.091	0.00415761	30.0	1.0/>
23476.5	0.687423	200.0	73.33333333333333	0.051375	0.00174809	28.0	1.0/>
23523.7	1.46936	200.0	100.0	0.03025	0.00158771	28.0	1.0/>
23890.9	0.731361	200.0	80.0	0.32825	0.0216385	27.0	1.0/>
23947.1	0.757592	200.0	100.0	0.228286	0.0160383	30.0	1.0/>
24057.3	3.72174	200.0	100.0	0.189	0.0148492	30.0	1.0/>
24087.2	1.44626	200.0	100.0	0.08425	0.00360844	25.0	1.0/>
24171.2	2.91741	200.0	80.0	0.08625	0.0133232	29.0	1.0/>
24327.5	3.17687	200.0	100.0	0.03525	0.00591784	30.0	1.0/>
24490.5	2.21125	200.0	100.0	0.041	0.00173205	30.0	1.0/>
24507.3	2.985	200.0	100.0	0.04	0.001	27.0	1.0/>
24546.4	2.44423	200.0	100.0	0.034	0.00282843	30.0	1.0/>
24562.6	2.755	200.0	83.33333333333334	0.0345	0.0015	22.0	1.0/>
24686.8	1.86628	200.0	96.66666666666667	0.0355714	0.000174964	25.0	1.0/>
24768.3	3.71236	200.0	100.0	0.03625	0.00360844	30.0	1.0/>
24962.1	4.32	200.0	100.0	0.031	0.003	30.0	1.0/>
25712.5	1.37	200.0	90.0	0.0295	0.0045	30.0	1.0/>
25863.2	1.61456	200.0	100.0	0.0253333	0.000235702	29.0	1.0/>
26097.6	0.575923	200.0	73.33333333333333	0.09025	0.000472456	29.0	1.0/>
26294.2	0.478519	200.0	93.33333333333333	0.0288333	0.000521749	30.0	1.0/>
28908.8	0.441673	200.0	86.66666666666667	0.02825	0.00187639	29.0	1.0/>
30013.8	0.344125	200.0	100.0	0.0286667	0.000942809	30.0	1.0/>
30189.2	0.847113	200.0	100.0	0.042	0.00302372	29.0	1.0/>
30388.4	0.0240952	200.0	90.0	0.094375	0.00203156	30.0	1.0/>
30593.3	2.06403	200.0	100.0	0.028	0.0011547	30.0	1.0/>
31992.6	0.119531	200.0	86.66666666666667	0.034875	0.000803175	30.0	1.0/>
33015.6	0.231976	200.0	100.0	0.08125	0.00274024	29.0	1.0/>
33222.5	0.798417	200.0	100.0	0.0282857	0.000116642	30.0	1.0/>
33722.3	1.505	200.0	93.33333333333333	0.0362	0.0011	27.0	1.0/>
33975.7	2.23944	200.0	96.66666666666667	0.047125	0.00382689	29.0	1.0/>
35184.4	2.06888	200.0	100.0	0.076	0	30.0	1.0/>
35217.3	0.435	200.0	93.33333333333333	0.0785	0.0025	28.0	1.0/>
35959.1	1.18114	200.0	86.66666666666667	0.093	0.00869318	30.0	1.0/>
36159.9	1.52218	200.0	96.66666666666667	0.0302857	0.00233285	30.0	1.0/>
38952.5	0.404	200.0	96.66666666666667	0.0406	0.0038	26.0	1.0/>
39043.3	2.75005e-12	200.0	96.66666666666667	0.10325	0.00840971	30.0	1.0/>
39250.8	0.679391	200.0	80.0	0.039	0.00377964	30.0	1.0/>
43102	0.492231	200.0	90.0	0.057	0.00530723	30.0	1.0/>
45815.6	0.134164	200.0	100.0	0.0323333	0.00193793	27.0	1.0/>
46014.6	7.82165	200.0	100.0	0.02675	0.00187639	28.0	1.0/>
52868.7	1.23311	200.0	100.0	0.044625	0.000897666	26.0	1.0/>
53080.3	0.67186	200.0	100.0	0.0381429	0.000874818	30.0	1.0/>
65401.2	7.055	200.0	100.0	0.0315	0.0075	30.0	1.0/>
65450.9	1.63	200.0	100.0	0.031	0.006	27.0	1.0/>
65535.5	13.03	200.0	86.66666666666667	0.0275	0.0065	30.0	1.0/>
69240.6	9.765	200.0	100.0	0.045	0.003	26.0	1.0/>
69548.4	1.39771	200.0	90.0	0.0943333	0.0129636	30.0	1.0/>
69663.8	4.4312	200.0	73.33333333333333	0.142333	0.017442	30.0	1.0/>

## Sheet: Supporting Table S2-5
Supplementary Table 2-5. MSp describing m/z values, corresponding average intensities and peak occurrence frequency for H. influenzae CCUG 23969 as determined by multiple measurements.
<peak mass	massError	pickLimit	relative Frequency	relativeIntensity	relative IntensityError	validMeasures	weight
3275.279625187403	0.42139585067495744	200.0	79.3103448275862	0.03191304347826088	0.004282553519838781	23.0	1.0/>
3356.3821943573635	0.5915688624398112	200.0	75.86206896551724	0.031454545454545464	0.008411307769096432	22.0	1.0/>
3395.392577132483	0.6718754959481575	200.0	65.51724137931035	0.02010526315789474	0.0021461311078118032	19.0	1.0/>
3466.0541560798506	0.6814276401853573	200.0	65.51724137931035	0.017157894736842108	0.00396972228034553	19.0	1.0/>
3571.974103448272	0.5503683455552432	200.0	68.96551724137932	0.014550000000000004	0.0010438415891110568	20.0	1.0/>
3592.072758620686	0.6538133720173676	200.0	100.0	0.21620689655172412	0.02207182189796988	29.0	1.0/>
3656.3041379310303	0.6219470569652916	200.0	100.0	0.06410344827586205	0.007350757337144974	29.0	1.0/>
3853.148303448272	0.7134547124145216	200.0	86.20689655172413	0.04844000000000001	0.008687523621071003	25.0	1.0/>
3919.328659003828	0.013204717362875028	200.0	62.06896551724138	0.12694444444444444	0.0026544176740087534	18.0	1.0/>
4101.244703448272	0.31810706792942006	200.0	86.20689655172413	0.04208000000000001	6.287023673143518E-4	25.0	1.0/>
4167.5882758620655	0.5735936709356472	200.0	100.0	0.1473793103448276	0.016936718368120367	29.0	1.0/>
4264.889257294426	0.5667692307690231	200.0	89.65517241379311	0.038115384615384634	1.7692307692307314E-4	26.0	1.0/>
4298.78413793103	0.5350152281732485	200.0	100.0	0.6610000000000001	0.045166754524602684	29.0	1.0/>
4322.074482758618	0.644690091634599	200.0	100.0	0.10196551724137928	0.010198524142404143	29.0	1.0/>
4382.3236034482725	0.5986603575349239	200.0	68.96551724137932	0.023600000000000006	9.176629354822336E-5	20.0	1.0/>
4429.135517241376	0.41054761723412503	200.0	100.0	0.19072413793103446	0.01611562313365206	29.0	1.0/>
4505.733103448271	0.4713506429097118	200.0	75.86206896551724	0.031000000000000007	1.514190788282024E-18	22.0	1.0/>
4592.330376175545	0.03769218104082728	200.0	75.86206896551724	0.022181818181818188	0.005852207056328886	22.0	1.0/>
4712.6462068965475	0.47682173258749777	200.0	100.0	0.46617241379310353	0.07650522264014356	29.0	1.0/>
4756.556896551721	0.514748512465591	200.0	100.0	0.2888620689655172	0.04821653682405644	29.0	1.0/>
4834.1640125391805	0.2289304048474685	200.0	75.86206896551724	0.019545454545454553	0.0012101173913086868	22.0	1.0/>
4978.955603448271	0.045351885057550306	200.0	82.75862068965517	0.03429166666666668	5.647265380712412E-4	24.0	1.0/>
5034.665517241375	0.40109850540868813	200.0	100.0	0.19851724137931037	0.01917843869079578	29.0	1.0/>
5065.60068965517	0.47199942724243427	200.0	100.0	0.25582758620689655	0.023088415997787794	29.0	1.0/>
5099.749655172411	0.44723623763143633	200.0	100.0	0.9968620689655172	0.01660437029702604	29.0	1.0/>
5122.37162196679	0.5292230224504958	200.0	93.10344827586206	0.19277777777777777	0.0035736717958513536	27.0	1.0/>
5249.986044624742	0.4517647058826242	200.0	58.620689655172406	0.01670588235294118	7.352941176470493E-5	17.0	1.0/>
5389.15102011494	0.21433544144973912	200.0	82.75862068965517	0.03458333333333334	0.007593399911911803	24.0	1.0/>
5545.153103448271	0.26436383128963825	200.0	62.06896551724138	0.023277777777777783	5.524422570272038E-4	18.0	1.0/>
5566.340344827583	0.5116205306198935	200.0	100.0	0.06720689655172414	0.007898154160123851	29.0	1.0/>
5773.819999999997	0.0572811675473793	200.0	100.0	0.10444827586206898	0.017868596292953464	29.0	1.0/>
6057.279999999997	0.32824259492202557	200.0	100.0	0.20531034482758623	0.0028933832071740876	29.0	1.0/>
6100.43992163009	0.16872210513228675	200.0	75.86206896551724	0.03427272727272728	0.0038684080541834987	22.0	1.0/>
6169.782103448271	0.784372394103212	200.0	68.96551724137932	0.018250000000000006	0.007283949550390336	20.0	1.0/>
6224.121674876843	0.2369885390676577	200.0	96.55172413793103	0.08607142857142856	0.00540234894741721	28.0	1.0/>
6260.7668965517205	0.19536853277252583	200.0	100.0	0.5346551724137931	0.0025805850226147237	29.0	1.0/>
6394.145795755963	0.9145384615381772	200.0	89.65517241379311	0.06719230769230769	0.0012384615384615383	26.0	1.0/>
6432.451034482755	0.28686200175616816	200.0	100.0	0.5826896551724138	0.012981124659213453	29.0	1.0/>
6476.837586206892	0.8210300681797337	200.0	100.0	0.06451724137931036	0.0012316428517024848	29.0	1.0/>
6548.478275862066	0.4809272087600831	200.0	100.0	0.06637931034482761	0.0033299973397881884	29.0	1.0/>
6614.634827586205	0.42931550830796594	200.0	100.0	0.08568965517241381	0.0037209950704873945	29.0	1.0/>
6643.353103448271	0.6444294264803612	200.0	100.0	0.08731034482758622	0.00251541873416486	29.0	1.0/>
6810.245376175543	0.014779302566143338	200.0	75.86206896551724	0.020181818181818186	9.125475409868781E-4	22.0	1.0/>
6927.4164367816065	0.06602576549623895	200.0	93.10344827586206	0.05048148148148148	1.0168984784942814E-4	27.0	1.0/>
7142.8145849297525	0.1722916564992363	200.0	93.10344827586206	0.059222222222222225	6.319297687785932E-4	27.0	1.0/>
7178.348620689654	0.11254218015332576	200.0	100.0	0.4569310344827585	0.009840109555929902	29.0	1.0/>
7226.169641909812	0.1586923076922176	200.0	89.65517241379311	0.06042307692307692	0.002515384615384615	26.0	1.0/>
7255.025325670495	0.985233605703061	200.0	62.06896551724138	0.04450000000000001	0.0027891596879178263	18.0	1.0/>
7306.5696551724095	0.10459189296222107	200.0	100.0	0.11331034482758619	0.0057997996720381435	29.0	1.0/>
7792.404532019701	0.19794866372190237	200.0	96.55172413793103	0.04167857142857144	6.185895741317252E-5	28.0	1.0/>
7828.8817241379265	0.03753578214682241	200.0	100.0	0.19386206896551728	0.007774338212069096	29.0	1.0/>
7885.615712143925	1.448189039836405	200.0	79.3103448275862	0.027652173913043487	0.004764572530729727	23.0	1.0/>
8300.416551724134	0.632438829406047	200.0	100.0	0.0639655172413793	7.62445574863443E-4	29.0	1.0/>
8328.712758620688	0.1493611331268106	200.0	100.0	0.17096551724137934	0.008321735035047979	29.0	1.0/>
8386.592194357361	1.0385187776230083	200.0	75.86206896551724	0.02650000000000001	9.819805060619635E-4	22.0	1.0/>
8495.151103448272	0.23354521708023857	200.0	68.96551724137932	0.013100000000000004	2.0647416048350474E-4	20.0	1.0/>
8819.858288633455	0.5011130430804921	200.0	93.10344827586206	0.06481481481481481	3.631780280336855E-5	27.0	1.0/>
8850.876551724134	0.3414061851891208	200.0	100.0	0.1853793103448276	0.008432517725412758	29.0	1.0/>
8911.517886056969	1.0734192588692149	200.0	79.3103448275862	0.028956521739130447	0.0010752731781413375	23.0	1.0/>
9004.541364317838	0.06572143821623179	200.0	79.3103448275862	0.029000000000000012	8.52802865422444E-4	23.0	1.0/>
9175.408341543509	0.12191894448734134	200.0	72.41379310344827	0.01490476190476191	2.129588549999665E-5	21.0	1.0/>
9389.113103448273	0.3136936462598927	200.0	96.55172413793103	0.16439285714285715	0.00527175781510051	28.0	1.0/>
9419.473103448277	1.0312700569808673E-12	200.0	100.0	0.7026206896551723	0.05619940715916511	29.0	1.0/>
9505.737586206893	0.7624455748632277	200.0	100.0	0.3520689655172415	0.023042799595872864	29.0	1.0/>
9574.79310344827	0.21821789023638932	200.0	75.86206896551724	0.023000000000000007	0.0010910894511799636	22.0	1.0/>
10063.096206896551	0.06862010173824738	200.0	100.0	0.1575172413793104	0.005004770952949758	29.0	1.0/>
10125.997241379308	0.08048036623552855	200.0	100.0	0.14617241379310345	0.010172457627024204	29.0	1.0/>
10199.816603448275	0.021450371117511798	200.0	68.96551724137932	0.016350000000000003	3.097112407252593E-4	20.0	1.0/>
10772.171285266453	0.019242850320941588	200.0	75.86206896551724	0.020818181818181822	4.7611176051489144E-4	22.0	1.0/>
11125.408659003826	0.49726335598346244	200.0	93.10344827586206	0.03840740740740742	0.0010967976446616932	27.0	1.0/>
11542.876674876841	0.8172255596036446	200.0	96.55172413793103	0.05439285714285714	0.004928096940582878	28.0	1.0/>
11619.692603448271	0.04806259624607632	200.0	68.96551724137932	0.013050000000000003	4.4736068104759473E-4	20.0	1.0/>
12071.739467084639	0.031344024233173944	200.0	75.86206896551724	0.021409090909090916	8.927095509654351E-5	22.0	1.0/>
12333.38492163009	0.8841792152559399	200.0	75.86206896551724	0.021000000000000005	0.0061101009266077855	22.0	1.0/>
13130.869419237746	0.3220437199934039	200.0	65.51724137931035	0.011210526315789476	4.96215285043199E-5	19.0	1.0/>
10061.2	1.566	200.0	41.6667	0.118	0.005	23.0	1.0/>
10109.8	1.33142	200.0	100.0	0.219417	0.0263571	22.0	1.0/>
10185.4	0.751204	200.0	93.10344827586206	0.04175	0.00141737	19.0	1.0/>
10286.4	0.677302	200.0	58.620689655172406	0.0628182	0.00405347	19.0	1.0/>
10327.3	1.21345	200.0	82.75862068965517	0.136455	0.00836566	20.0	1.0/>
10442.9	1.44022	200.0	62.06896551724138	0.457583	0.0046483	29.0	1.0/>
10538.5	1.64545	200.0	100.0	0.03625	0.00620652	29.0	1.0/>
10625.6	1.87979	200.0	100.0	0.0233333	0.00149071	25.0	1.0/>
10754.2	0.677898	200.0	100.0	0.142833	0.0117087	18.0	1.0/>
11007.9	1.48253	200.0	75.86206896551724	0.0485455	0.00551961	25.0	1.0/>
11110.4	1.32673	200.0	68.96551724137932	0.276167	0.0841507	29.0	1.0/>
11122.5	0.796	200.0	96.55172413793103	0.1576	0.0078	26.0	1.0/>
11216.1	1.15232	200.0	100.0	0.358125	0.029056	29.0	1.0/>
11229.6	1.49671	200.0	89.65517241379311	0.209	0.00565685	29.0	1.0/>
11427.8	0.41955	200.0	100.0	0.0223333	0.000235702	20.0	1.0/>
11531.7	1.05554	200.0	100.0	0.20875	0.0220857	29.0	1.0/>
11747.4	1.66537	200.0	100.0	0.279091	0.014834	22.0	1.0/>
11929.7	0.858554	200.0	100.0	0.189667	0.0266335	22.0	1.0/>
12061.8	0.967349	200.0	100.0	0.0614167	0.00645737	29.0	1.0/>
12133.6	1.85933	200.0	75.86206896551724	0.0529	0.00763333	29.0	1.0/>
12183.8	1.81962	200.0	93.10344827586206	0.0343333	0.00188562	22.0	1.0/>
12321.1	0.912072	200.0	93.10344827586206	0.691917	0.0928906	24.0	1.0/>
12529.5	0.756667	200.0	100.0	0.0589	0.0097	29.0	1.0/>
12657.7	0.520358	200.0	89.65517241379311	0.10875	0.0113821	29.0	1.0/>
12751	1.35655	200.0	62.06896551724138	0.08275	0.00685938	29.0	1.0/>
12923.1	0.404	200.0	100.0	0.0602	0.0081	27.0	1.0/>
12931	1.20955	200.0	96.55172413793103	0.04825	0.00476314	17.0	1.0/>
13106.9	2.31209	200.0	100.0	0.121333	0.000100504	24.0	1.0/>
13197.7	1.23272	200.0	79.3103448275862	0.0326667	0.00400694	18.0	1.0/>
13485.2	1.2999	200.0	100.0	0.0652222	0.00593184	29.0	1.0/>
13600.6	1.3413	200.0	100.0	0.04125	0.00765378	29.0	1.0/>
13776.1	1.2862	200.0	75.86206896551724	0.16075	0.0160555	29.0	1.0/>
13845.3	0.667596	200.0	68.96551724137932	0.153667	0.00190957	22.0	1.0/>
13997.3	0.378437	200.0	93.10344827586206	0.0555	0.00472456	20.0	1.0/>
14288.5	1.46	200.0	100.0	0.0506	0.0022	28.0	1.0/>
14468.6	1.09172	200.0	79.3103448275862	0.258167	0.0102011	29.0	1.0/>
14597.4	2.01636	200.0	79.3103448275862	0.12775	0.000527645	26.0	1.0/>
14693.6	2.31229	200.0	72.41379310344827	0.023	0.0023094	29.0	1.0/>
14895	0.176226	200.0	96.55172413793103	0.062375	0.000141737	29.0	1.0/>
15101.9	1.29474	200.0	100.0	0.89025	0.0113821	29.0	1.0/>
15217.5	0.341	200.0	100.0	0.31	0.03	29.0	1.0/>
15297.8	2.56863	200.0	75.86206896551724	0.225091	0.0439269	29.0	1.0/>
15420.4	1.84555	200.0	100.0	0.0943333	0.037241	22.0	1.0/>
15634.1	2.54087	200.0	100.0	0.0163333	0.000471405	27.0	1.0/>
15754.2	3.016	200.0	41.6667	0.0946	0.0047	27.0	1.0/>
15994.3	0.435935	200.0	68.96551724137932	0.214083	0.00962324	29.0	1.0/>
16110.3	0.537946	200.0	100.0	0.112917	0.0032915	26.0	1.0/>
16195	0.316684	200.0	100.0	0.046	0.00163299	18.0	1.0/>
16305.9	2.75065	200.0	86.20689655172413	0.0233333	0.00306413	29.0	1.0/>
16351.5	1.22066	200.0	62.06896551724138	0.0884286	0.011256	28.0	1.0/>
16594.5	0.799508	200.0	86.20689655172413	0.0953333	0.0140705	29.0	1.0/>
16684.1	2.15864	200.0	100.0	0.0321111	0.0031427	23.0	1.0/>
17169.5	2.25411	200.0	89.65517241379311	0.0482857	0.00968132	29.0	1.0/>
17258.2	1.86242	200.0	100.0	0.02875	0.00255126	29.0	1.0/>
17370.5	0.455031	200.0	100.0	0.16625	0.0297742	22.0	1.0/>
17539.5	0.549002	200.0	68.96551724137932	0.158333	0.0345733	20.0	1.0/>
17614.6	1.81805	200.0	100.0	0.0735556	0.0150064	27.0	1.0/>
17729.6	3.03585	200.0	75.86206896551724	0.0246667	0.00542115	29.0	1.0/>
18032.7	0.813	200.0	75.86206896551724	0.068	0.007	23.0	1.0/>
18213.1	1.756	200.0	100.0	0.0432	0.0001	23.0	1.0/>
18556.4	0.248949	200.0	100.0	0.0256667	0.00387585	21.0	1.0/>
18836.2	2.745	200.0	75.86206896551724	0.0276	0.0048	28.0	1.0/>
18904.3	2.61684	200.0	82.75862068965517	0.14	0.00173205	29.0	1.0/>
18926.1	2.04526	200.0	100.0	0.0711667	0.0139382	29.0	1.0/>
19042.9	3.70803	200.0	100.0	0.0355	0.00894893	22.0	1.0/>
19107.9	1.246	200.0	100.0	0.1244	0.0002	29.0	1.0/>
19483.2	1.04273	200.0	93.10344827586206	0.333083	0.0482669	29.0	1.0/>
19580.9	3.52	200.0	58.620689655172406	0.087	0.015	20.0	1.0/>
19677.2	1.39811	200.0	82.75862068965517	0.0758889	0.00102138	22.0	1.0/>
20169.6	1.2475	200.0	62.06896551724138	0.109167	0.0258797	27.0	1.0/>
20256	2.59756	200.0	100.0	0.035875	0.00637815	28.0	1.0/>
20698	0.857046	200.0	100.0	0.207417	0.000778904	20.0	1.0/>
20907.8	1.32375	200.0	100.0	0.0468333	0.00618645	22.0	1.0/>
20939.7	2.87335	200.0	75.86206896551724	0.051	0.0107331	22.0	1.0/>
21253.4	1.10001	200.0	68.96551724137932	0.05	0.00663325	29.0	1.0/>
22367	2.27476	200.0	96.55172413793103	0.041	0.0132791	22.0	1.0/>
23449	1.4862	200.0	100.0	0.2965	0.0306034	27.0	1.0/>
23580.1	2.32063	200.0	89.65517241379311	0.198833	0.0305029	27.0	1.0/>
23791	2.01525	200.0	100.0	0.0708889	0.0102923	29.0	1.0/>
23934.7	1.07836	200.0	100.0	0.0907143	0.00233285	26.0	1.0/>
23986.3	2.1101	200.0	100.0	0.0921667	0.00901881	18.0	1.0/>
24197.2	1.25378	200.0	100.0	0.0708333	0.0115077	29.0	1.0/>
24285.9	1.64049	200.0	100.0	0.0586667	0.00259272	28.0	1.0/>
24370.7	3.06177	200.0	75.86206896551724	0.046	4.90654e-18	29.0	1.0/>
24582.1	1.95551	200.0	93.10344827586206	0.0475714	0.000174964	23.0	1.0/>
24879.2	3.70456	200.0	93.10344827586206	0.0335714	0.00344095	29.0	1.0/>
26117.8	0.594229	200.0	100.0	0.0786667	0.0200003	29.0	1.0/>
26287.2	4.77036	200.0	89.65517241379311	0.02875	0.00822724	22.0	1.0/>
28294.6	1.419	200.0	62.06896551724138	0.0552	0.0001	20.0	1.0/>
28608.2	0.461976	200.0	100.0	0.036	0.00212132	27.0	1.0/>
28889.8	0.215	200.0	96.55172413793103	0.033	0.0025	29.0	1.0/>
28906.7	3.641	200.0	100.0	0.0474	0.0077	23.0	1.0/>
29018	1.53168	200.0	79.3103448275862	0.0930833	0.0132414	23.0	1.0/>
29252.7	3.87207	200.0	100.0	0.0484545	0.0131378	21.0	1.0/>
29321	5.54978	200.0	100.0	0.042	0.00404145	28.0	1.0/>
30064.6	0.745487	200.0	75.86206896551724	0.134	0.0220103	29.0	1.0/>
30264.4	1.04248	200.0	68.96551724137932	0.04325	0.00535183	29.0	1.0/>
31568.2	4.45477	200.0	93.10344827586206	0.0333333	0.000235702	22.0	1.0/>
31742	0.830161	200.0	100.0	0.0581667	0.000854282	29.0	1.0/>
31973.5	0.101352	200.0	79.3103448275862	0.049	0.00424264	29.0	1.0/>
32508.4	1.429	200.0	79.3103448275862	0.0466	0.0002	20.0	1.0/>
33192.3	2.19378e-12	200.0	72.41379310344827	0.29425	0.0581163	22.0	1.0/>
33394.9	0.765588	200.0	96.55172413793103	0.08425	0.0131911	27.0	1.0/>
33690.6	0.633563	200.0	100.0	0.0345	0.0032127	28.0	1.0/>
34049.5	0.477142	200.0	100.0	0.09375	0.0317341	20.0	1.0/>
34509.7	1.41962	200.0	75.86206896551724	0.11775	0.0238948	22.0	1.0/>
34722.7	0.608595	200.0	100.0	0.0391818	0.00753197	22.0	1.0/>
34939.1	1.05554	200.0	100.0	0.0348333	0.00487443	19.0	1.0/>
36385.6	1.31608	200.0	68.96551724137932	0.0988182	0.00120742	23.0	1.0/>
37741.9	1.28301	200.0	75.86206896551724	0.123444	0.0238845	22.0	1.0/>
37973	6.47474	200.0	93.10344827586206	0.0486667	0.0122565	19.0	1.0/>
39148.5	1.18867	200.0	96.55172413793103	0.0343	0.0112333	19.0	1.0/>
41883.1	1.30931	200.0	68.96551724137932	0.102	0.0249031	20.0	1.0/>
42087.9	1.70318	200.0	75.86206896551724	0.05175	0.00418579	29.0	1.0/>
46246.3	0.646632	200.0	75.86206896551724	0.0195	0.00490748	29.0	1.0/>
57451.4	0.62759	200.0	65.51724137931035	0.0868333	0.0269074	25.0	1.0/>
57648.7	2.489	200.0	41.6667	0.0614	0.0128	18.0	1.0/>
58575.7	0.617499	200.0	100.0	0.0355	0.00623641	25.0	1.0/>
65340.5	1.28222	200.0	93.10344827586206	0.0263333	0.00801388	29.0	1.0/>
65521.6	4.32042	200.0	58.620689655172406	0.042	0.0127279	26.0	1.0/>
65593.2	9.20585	200.0	82.75862068965517	0.0335	0.00721688	29.0	1.0/>
65790.9	7.04043	200.0	62.06896551724138	0.032	0.0120208	29.0	1.0/>
69316.3	5.18781	200.0	100.0	0.081	0.0113137	20.0	1.0/>
69777.1	3.52139	200.0	100.0	0.208333	0.0327626	29.0	1.0/>
69843	4.19079	200.0	100.0	0.187333	0.0108423	22.0	1.0/>

## Sheet: Supporting Table S2-6
Supplementary Table 2-6. MSp describing m/z values, corresponding average intensities and peak occurrence frequency for H. influenzae CCUG 26214 as determined by multiple measurements.
<peak mass	massError	pickLimit	relative Frequency	relative Intensity	relative IntensityError	validMeasures	weight
3131.8588431372564	0.2298289302174246	200.0	88.23529411764706	0.26983333333333337	0.01878617837891174	30.0	1.0/>
3170.364093137255	0.26211999467093083	200.0	70.58823529411765	0.029625000000000012	3.3883592284274895E-4	24.0	1.0/>
3217.4932352941173	0.1406445061501786	200.0	100.0	0.2826470588235295	0.00777205534531617	34.0	1.0/>
3274.4315336134455	0.07512426716949437	200.0	82.35294117647058	0.02382142857142858	1.5808400227811358E-4	28.0	1.0/>
3357.7236764705885	0.6442266753707294	200.0	82.35294117647058	0.02935714285714287	0.0024331189915848496	28.0	1.0/>
3376.9349264705884	0.5658559911473638	200.0	70.58823529411765	0.017333333333333343	0.0011815816796567548	24.0	1.0/>
3456.0376050420173	0.07766735764099288	200.0	82.35294117647058	0.018178571428571436	3.4366087451765186E-5	28.0	1.0/>
3570.349093137256	0.2944397288495347	200.0	70.58823529411765	0.010791666666666672	2.51954916985631E-4	24.0	1.0/>
3590.3641176470583	0.09697149422954844	200.0	100.0	0.17944117647058822	0.005995439268356532	34.0	1.0/>
3654.993823529412	0.0022015703547911946	200.0	100.0	0.05491176470588235	1.5359793172562582E-5	34.0	1.0/>
3842.622058823531	0.029439603580458967	200.0	100.0	0.04594117647058824	0.001730536697441939	34.0	1.0/>
3917.00294117647	0.1476588116989951	200.0	100.0	0.10479411764705882	0.005360567817223988	34.0	1.0/>
4166.767647058822	0.2843609709349459	200.0	100.0	0.13591176470588234	0.006599591133143954	34.0	1.0/>
4263.624926470589	0.459116053305878	200.0	94.11764705882352	0.03693750000000001	0.004680963184072818	32.0	1.0/>
4297.875294117646	0.04802495331969675	200.0	100.0	0.6823235294117646	0.017638162493158187	34.0	1.0/>
4320.690588235295	0.09758588595629203	200.0	100.0	0.11191176470588236	0.005206969885498375	34.0	1.0/>
4406.624638009051	0.2373076923075132	200.0	76.47058823529412	0.029000000000000012	2.0816681711721684E-18	26.0	1.0/>
4428.250588235294	0.02795482357407622	200.0	100.0	0.1513529411764706	0.007720856034740955	34.0	1.0/>
4505.197472766884	0.09878442362532716	200.0	79.41176470588235	0.026592592592592605	4.721314364437742E-4	27.0	1.0/>
4594.199509803922	0.4719756511998942	200.0	88.23529411764706	0.026833333333333344	5.261367915016489E-4	30.0	1.0/>
4712.218235294118	0.06666150236881702	200.0	100.0	0.16288235294117645	0.006246315890175037	34.0	1.0/>
4756.042352941176	0.24872625077431879	200.0	100.0	0.19764705882352943	0.010035064872740229	34.0	1.0/>
4825.398132992329	0.7084752500458572	200.0	67.64705882352942	0.011608695652173916	1.2977434908602453E-4	23.0	1.0/>
5034.375	0.0811509072616463	200.0	100.0	0.1722352941176471	0.0035225125675741285	34.0	1.0/>
5064.666327985741	0.3579460236276723	200.0	97.05882352941177	0.2628787878787879	0.0031605530371216902	33.0	1.0/>
5099.135588235295	0.07408540240223482	200.0	100.0	1.0	0.0	34.0	1.0/>
5123.49504743833	0.5831183915977967	200.0	91.17647058823529	0.1636774193548387	0.005901268845378243	31.0	1.0/>
5379.357472766884	0.1542053907029231	200.0	79.41176470588235	0.016370370370370375	2.6875174074491995E-4	27.0	1.0/>
5543.836004056794	0.29389996090907333	200.0	85.29411764705883	0.03665517241379311	0.0010687271305778164	29.0	1.0/>
5565.6626470588235	0.10419059702050729	200.0	100.0	0.060852941176470575	0.0034559534638263518	34.0	1.0/>
5773.036176470588	0.09661309905530463	200.0	100.0	0.08458823529411766	0.004454340020042859	34.0	1.0/>
5884.5420855614975	0.30967102423496035	200.0	64.70588235294117	0.01404545454545455	0.00110100844619069	22.0	1.0/>
6030.768051470586	0.08317970550151603	200.0	94.11764705882352	0.04025000000000001	0.0016613490437476692	32.0	1.0/>
6140.096176470587	0.014433756729530607	200.0	82.35294117647058	0.01950000000000001	2.8867513459481116E-4	28.0	1.0/>
6224.2991176470605	0.32690759802288294	200.0	100.0	0.12332352941176472	0.001797095801189706	34.0	1.0/>
6260.482352941176	0.003686350361253102	200.0	100.0	0.5821764705882353	0.0096049906639085	34.0	1.0/>
6301.013988970588	0.5742318265738797	200.0	94.11764705882352	0.09	0.0017960530202677481	32.0	1.0/>
6432.281176470591	4.749681173662734E-13	200.0	100.0	0.6405882352941178	0.008109970795112541	34.0	1.0/>
6476.170853889944	0.14611824356652636	200.0	91.17647058823529	0.09287096774193548	7.067387838776345E-4	31.0	1.0/>
6547.732647058823	0.10992491980492507	200.0	100.0	0.07576470588235294	0.003266516014698095	34.0	1.0/>
6610.753297682711	0.05089026076708698	200.0	97.05882352941177	0.03736363636363638	7.713892158398721E-4	33.0	1.0/>
6640.800531309299	0.13498710772067132	200.0	91.17647058823529	0.030322580645161305	0.002131995331364193	31.0	1.0/>
6809.500806100218	0.027528894524872963	200.0	79.41176470588235	0.02544444444444445	8.716272672808187E-4	27.0	1.0/>
6909.587352941176	0.07244702446367142	200.0	100.0	0.07100000000000001	8.7038827977849E-4	34.0	1.0/>
7058.417330316743	0.38876923076913955	200.0	76.47058823529412	0.014615384615384622	1.2307692307692434E-4	26.0	1.0/>
7142.350000000002	0.24913584525860338	200.0	100.0	0.05623529411764707	0.0012595030401500507	34.0	1.0/>
7178.430294117647	0.0799221238078425	200.0	100.0	0.4248235294117646	0.009717629147173938	34.0	1.0/>
7229.389705882353	1.033765279823959	200.0	100.0	0.054323529411764715	4.0447455354412345E-4	34.0	1.0/>
7306.8632352941195	0.5748146598281575	200.0	100.0	0.12267647058823533	7.52629865455511E-4	34.0	1.0/>
7361.556631016042	0.411439913044678	200.0	64.70588235294117	0.014500000000000008	0.0016366341767699445	22.0	1.0/>
7798.003823529412	0.678442064431962	200.0	100.0	0.04029411764705885	0.0010956652463093963	34.0	1.0/>
7830.652058823527	0.6633894671225883	200.0	100.0	0.1703823529411765	0.008074131277709874	34.0	1.0/>
7887.5818907563025	0.41005615547439034	200.0	82.35294117647058	0.02089285714285715	9.828701011204326E-4	28.0	1.0/>
8298.44705882353	0.21309153061385	200.0	100.0	0.06229411764705883	0.0021401311820435807	34.0	1.0/>
8328.662352941179	0.5694387322179044	200.0	100.0	0.1682058823529412	0.006476712787763467	34.0	1.0/>
8385.432176470587	1.5228874683898375	200.0	88.23529411764706	0.025733333333333348	3.2187191950689244E-4	30.0	1.0/>
8495.261593137257	0.0668114935042677	200.0	70.58823529411765	0.011208333333333336	4.6046933104270743E-4	24.0	1.0/>
8820.289999999999	0.2595805046163316	200.0	100.0	0.05982352941176471	0.002058212285123252	34.0	1.0/>
8851.04441176471	0.4757951931759985	200.0	100.0	0.16423529411764706	0.007178143342643776	34.0	1.0/>
8912.585105042015	0.4741832746592179	200.0	82.35294117647058	0.024250000000000004	1.443375672974059E-4	28.0	1.0/>
9005.500843137253	0.5738604934135266	200.0	88.23529411764706	0.02926666666666668	4.951875684721611E-5	30.0	1.0/>
9173.403028322442	0.7593326210129575	200.0	79.41176470588235	0.015000000000000005	1.0206217909261436E-18	27.0	1.0/>
9390.698146167557	0.6040406109589868	200.0	97.05882352941177	0.0627878787878788	0.0029677057331617238	33.0	1.0/>
9420.804999999997	0.13296460956331108	200.0	100.0	0.2909117647058824	0.011473765499903508	34.0	1.0/>
9505.962058823527	0.038143486379146295	200.0	100.0	0.2540294117647059	0.00836084741693102	34.0	1.0/>
9576.958762677485	1.1674540575791237	200.0	85.29411764705883	0.02206896551724139	9.318779248330923E-4	29.0	1.0/>
10062.755	0.07725975965785507	200.0	100.0	0.15947058823529414	0.00826356872683813	34.0	1.0/>
10125.48382352941	0.7054753004153292	200.0	100.0	0.14423529411764707	0.006307755062865289	34.0	1.0/>
10199.146945701357	0.41115384615368383	200.0	76.47058823529412	0.01357692307692308	7.15384615384616E-4	26.0	1.0/>
10750.36950980392	0.8816684474378359	200.0	70.58823529411765	0.01154166666666667	1.1294530761424977E-4	24.0	1.0/>
11124.749613970589	0.7181405748227482	200.0	94.11764705882352	0.03921875000000001	5.781045658986841E-4	32.0	1.0/>
11540.999055258468	0.08522779461107904	200.0	97.05882352941177	0.049818181818181824	0.0019124024309363455	33.0	1.0/>
12057.166801470585	0.7553525483357932	200.0	94.11764705882352	0.03512500000000002	0.0012796877769407741	32.0	1.0/>
12333.040435729852	0.10408682283357847	200.0	79.41176470588235	0.014111111111111118	2.179068168202059E-4	27.0	1.0/>
13129.329576470587	0.30855405793292157	200.0	73.52941176470588	0.011200000000000003	4.082482904638712E-5	25.0	1.0/>
10115.3	1.07153	200.0	88.8889	0.13875	0.0233393	28.0	1.0/>
10185.5	0.157921	200.0	33.3333	0.037	0.000707107	28.0	1.0/>
10325.6	0.764854	200.0	100.0	0.113889	0.000392837	24.0	1.0/>
10440.1	1.09697	200.0	44.4444	0.07025	0.00447446	28.0	1.0/>
10451.3	0.864582	200.0	44.4444	0.143	0.0392598	24.0	1.0/>
10496.3	0.908632	200.0	100.0	0.290222	0.0120994	34.0	1.0/>
10588.5	0.959845	200.0	44.4444	0.03775	0.00505181	34.0	1.0/>
10748.3	1.49239	200.0	82.35294117647058	0.0624444	0.00616754	34.0	1.0/>
10951.7	0.592398	200.0	70.58823529411765	0.0428889	0.00137493	34.0	1.0/>
11126.6	0.218121	200.0	100.0	0.190143	0.00903978	34.0	1.0/>
11150.8	1.19779	200.0	100.0	0.138667	0.0114785	32.0	1.0/>
11259.2	0.805316	200.0	100.0	0.0842222	0.0069925	34.0	1.0/>
11521.7	1.43896	200.0	100.0	0.176667	0.00412479	34.0	1.0/>
11714	2.32306	200.0	100.0	0.071375	0.0058112	26.0	1.0/>
11766.8	2.32952	200.0	94.11764705882352	0.157556	0.0235309	34.0	1.0/>
11867.7	1.91351	200.0	100.0	0.0558889	0.00420336	27.0	1.0/>
11951.6	0.05539	200.0	100.0	0.185333	0.000117851	30.0	1.0/>
12052.7	1.00488	200.0	76.47058823529412	0.173333	0.00271058	34.0	1.0/>
12145.2	1.797	200.0	100.0	0.0368	0.0064	34.0	1.0/>
12324.2	0.491439	200.0	79.41176470588235	1	0	23.0	1.0/>
12408.5	1.14316	200.0	88.23529411764706	0.0635556	0.00157135	34.0	1.0/>
12532.9	0.705535	200.0	100.0	0.0855556	0.000196419	33.0	1.0/>
12663.6	1.23744	200.0	100.0	0.0473333	0.00129636	34.0	1.0/>
12751.5	0.901954	200.0	67.64705882352942	0.061	0.00141421	31.0	1.0/>
12933.3	0.471	200.0	100.0	0.0334	0.0012	27.0	1.0/>
13058.9	0.241044	200.0	97.05882352941177	0.086	0.0057735	29.0	1.0/>
13098.5	2.34288	200.0	100.0	0.091	0.0183848	34.0	1.0/>
13491.9	0.672613	200.0	91.17647058823529	0.0385	0.00317543	34.0	1.0/>
13757.4	1.3109	200.0	79.41176470588235	0.271889	0.00109994	22.0	1.0/>
13849.7	0.986414	200.0	85.29411764705883	0.158889	0.00208204	32.0	1.0/>
13951.3	0.0722857	200.0	100.0	0.039875	0.002693	28.0	1.0/>
14475.8	0.170098	200.0	100.0	0.224	0.0155563	34.0	1.0/>
14593.7	0.259272	200.0	64.70588235294117	0.0558889	0.00208204	34.0	1.0/>
14878.9	0.323	200.0	94.11764705882352	0.0358	0.0044	32.0	1.0/>
15101.9	0.293056	200.0	82.35294117647058	0.601667	0.0101352	34.0	1.0/>
15279.5	0.337054	200.0	100.0	0.134333	0.0370053	31.0	1.0/>
15306.3	2.93727	200.0	100.0	0.13275	0.0154441	34.0	1.0/>
15727.4	1.33264	200.0	94.11764705882352	0.04	0.00285774	33.0	1.0/>
16001	1.15376	200.0	100.0	0.106444	0.0114708	31.0	1.0/>
16122.5	1.0257	200.0	91.17647058823529	0.117	0.00494975	27.0	1.0/>
16185.2	2.37824	200.0	100.0	0.0572222	0.00290699	34.0	1.0/>
16343.3	0.140636	200.0	97.05882352941177	0.0433333	0.0050676	26.0	1.0/>
16582.1	0.534258	200.0	91.17647058823529	0.071	0.00282843	34.0	1.0/>
17039.3	0.429244	200.0	79.41176470588235	0.0275714	0.000233285	34.0	1.0/>
17161.5	0.270717	200.0	100.0	0.046	0.000377964	34.0	1.0/>
17372.7	1.97793	200.0	76.47058823529412	0.105333	0.0188562	34.0	1.0/>
17543	0.924739	200.0	100.0	0.215556	0.010803	22.0	1.0/>
17654.3	1.32779	200.0	100.0	0.0748889	0.00738534	34.0	1.0/>
17737.1	0.836743	200.0	100.0	0.035	0.00494975	34.0	1.0/>
18033.8	0.352375	200.0	100.0	0.0916667	0.00271058	28.0	1.0/>
18265.8	1.91631	200.0	64.70588235294117	0.0346667	0.00298142	34.0	1.0/>
18898.7	1.11654	200.0	100.0	0.063	0	34.0	1.0/>
19033.9	0.972786	200.0	100.0	0.0895	0.0149296	30.0	1.0/>
19094.5	3.4287	200.0	82.35294117647058	0.0808571	0.00565715	24.0	1.0/>
19489.1	0.979343	200.0	100.0	0.214889	0.00137493	34.0	1.0/>
19575.3	1.56585	200.0	100.0	0.0807778	0.00113923	34.0	1.0/>
19663.3	2.69623	200.0	88.23529411764706	0.07375	0.00967062	28.0	1.0/>
20173.2	0.593577	200.0	70.58823529411765	0.138111	0.00604969	30.0	1.0/>
20257	0.580237	200.0	100.0	0.05425	0.00274241	34.0	1.0/>
20346	2.63044	200.0	100.0	0.0486667	0.00683537	27.0	1.0/>
20687.8	0.942023	200.0	82.35294117647058	0.171	0.0130815	30.0	1.0/>
20909.4	2.93881	200.0	88.23529411764706	0.0493333	0.00129636	34.0	1.0/>
21008.7	2.35467	200.0	79.41176470588235	0.0253333	0.000471405	34.0	1.0/>
21944.7	1.72298	200.0	97.05882352941177	0.0263333	0.00164992	23.0	1.0/>
22314.9	1.08698	200.0	100.0	0.0501111	0.00455691	34.0	1.0/>
22356	2.44895	200.0	100.0	0.0396667	0.00400694	33.0	1.0/>
23445.8	1.42129	200.0	85.29411764705883	0.0777143	0.00804832	34.0	1.0/>
23461.4	0.803745	200.0	100.0	0.100333	0.00824958	31.0	1.0/>
23568.4	0.19524	200.0	100.0	0.121222	0.0120994	27.0	1.0/>
23973.8	0.96088	200.0	76.47058823529412	0.0682222	0.00467476	29.0	1.0/>
24187.2	0.438406	200.0	70.58823529411765	0.075	0.000707107	34.0	1.0/>
26118.2	0.402265	200.0	94.11764705882352	0.118667	0.00766032	34.0	1.0/>
26315	2.59189	200.0	88.8889	0.03675	0.00179533	22.0	1.0/>
28295	1.05655	200.0	44.4444	0.03375	0.00216506	32.0	1.0/>
30029.6	4.8252	200.0	44.4444	0.02625	0.00101036	28.0	1.0/>
30123.2	0.190919	200.0	100.0	0.0567778	0.000785674	34.0	1.0/>
31536.7	6.21311	200.0	33.3333	0.029	0.00707107	34.0	1.0/>
31700.3	2.55658	200.0	100.0	0.0483333	0.00153206	32.0	1.0/>
31818.7	1.43062	200.0	77.7778	0.0335714	0.00145803	34.0	1.0/>
32498.4	1.00027	200.0	66.6667	0.0356667	0.00163978	31.0	1.0/>
33151.7	0	200.0	79.41176470588235	0.232	0.00318198	34.0	1.0/>
33357.7	0.214489	200.0	88.23529411764706	0.068	0.00141421	33.0	1.0/>
34061.2	0.432514	200.0	100.0	0.146778	0.00239631	31.0	1.0/>
34266.3	0.931417	200.0	100.0	0.039	0.000353553	27.0	1.0/>
35035.4	3.24091	200.0	67.64705882352942	0.0263333	0.000471405	34.0	1.0/>
35054.2	1.22094	200.0	100.0	0.04	0.00282843	26.0	1.0/>
35067.1	5.605	200.0	97.05882352941177	0.0396667	0.00188562	34.0	1.0/>
35182.6	0.196811	200.0	100.0	0.0686667	0.00271058	34.0	1.0/>
36318.5	0.352452	200.0	91.17647058823529	0.091875	0.00977983	34.0	1.0/>
41802.4	3.84313	200.0	79.41176470588235	0.0991111	0.0163027	34.0	1.0/>
42004.1	1.22686	200.0	85.29411764705883	0.0416667	0.00253421	22.0	1.0/>
43725.9	8.48128	200.0	100.0	0.0345	0.00202073	34.0	1.0/>
43823.5	0.701604	200.0	100.0	0.0477143	0.000524891	34.0	1.0/>
43906.2	1.19265	200.0	64.70588235294117	0.0366667	0.00259272	28.0	1.0/>
52955.4	0.481733	200.0	94.11764705882352	0.0524286	0.00262445	34.0	1.0/>
53174.7	0.503861	200.0	82.35294117647058	0.043	0.00178885	34.0	1.0/>
57215.1	1.28508	200.0	100.0	0.048	0.00226779	30.0	1.0/>
57413.7	2.75856	200.0	100.0	0.033	0.00178885	24.0	1.0/>
69527	3.73588	200.0	94.11764705882352	0.0803333	0.00400694	34.0	1.0/>
69758.4	7.96438	200.0	100.0	0.116667	0.00824958	34.0	1.0/>

## Sheet: Supporting Table S2-7
Supplementary Table 2-7. MSp describing m/z values, corresponding average intensities and peak occurrence frequency for H. influenzae CCUG 29539 as determined by multiple measurements.
<peak mass	massError	pickLimit	relative Frequency	relativeIntensity	relative IntensityError	validMeasures	weight
3132.5281250000003	0.014031664220841789	200.0	100.0	0.30931250000000005	0.008924138444455368	32.0	1.0/>
3169.698185483871	0.05877710885910308	200.0	96.875	0.040000000000000015	0.0014605934866804406	31.0	1.0/>
3217.3587500000003	0.0489424448023027	200.0	100.0	0.31246875	0.00889607511601369	32.0	1.0/>
3274.345583333334	0.04258613088875094	200.0	93.75	0.029500000000000016	9.284766908852279E-5	30.0	1.0/>
3340.902812499999	0.20952081014545604	200.0	100.0	0.03259375000000001	4.321752580019256E-4	32.0	1.0/>
3357.033346774194	0.06884813652947475	200.0	96.875	0.026000000000000016	0.0016431676725155013	31.0	1.0/>
3376.9033928571434	0.06295867221172964	200.0	87.5	0.01907142857142858	0.0013334041931284196	28.0	1.0/>
3394.397217741936	0.06189853848785161	200.0	96.875	0.02329032258064517	6.007279662959901E-4	31.0	1.0/>
3468.1582500000013	0.10807468681927523	200.0	93.75	0.03546666666666667	0.0019436112062531426	30.0	1.0/>
3589.6509375000005	0.10142086898828366	200.0	100.0	0.21518749999999998	3.2553460992353354E-4	32.0	1.0/>
3655.2740625	0.04091633286793872	200.0	100.0	0.07271875	0.002643565539206592	32.0	1.0/>
3845.1425000000004	0.15513407962554188	200.0	100.0	0.03515625000000002	2.0766863046846177E-4	32.0	1.0/>
3916.866250000001	0.04310527248655012	200.0	100.0	0.132125	0.0012347864514340812	32.0	1.0/>
4100.9628125	0.04787603832150565	200.0	100.0	0.07859375000000002	0.004383491902590971	32.0	1.0/>
4167.130000000001	0.020430103105787405	200.0	100.0	0.14378125	0.0024751855685564905	32.0	1.0/>
4263.829798387098	0.5118555642236163	200.0	96.875	0.031000000000000014	0.00127801930084539	31.0	1.0/>
4298.454375	0.03199219442358462	200.0	100.0	0.63659375	0.003159930782533564	32.0	1.0/>
4321.3324999999995	0.11786597945490768	200.0	100.0	0.09196875000000002	1.7399263633844145E-4	32.0	1.0/>
4429.042812500001	0.05146814436211956	200.0	100.0	0.15162499999999995	0.0015490957299809274	32.0	1.0/>
4506.023583333333	0.03292997330318147	200.0	93.75	0.03000000000000001	0.001485562705416413	30.0	1.0/>
4593.698916666666	0.18433357236364495	200.0	93.75	0.020100000000000007	1.6712580435934566E-4	30.0	1.0/>
4712.815312500001	0.0411408394955996	200.0	100.0	0.29631250000000003	0.00263795287351825	32.0	1.0/>
4756.585625000001	0.02323643594979241	200.0	100.0	0.21903124999999998	0.001790440354579417	32.0	1.0/>
4827.3717672413795	0.6679544566110929	200.0	90.625	0.013551724137931041	8.471617498482563E-5	29.0	1.0/>
5035.12375	0.01751151694758442	200.0	100.0	0.19434375	0.0045518718732410765	32.0	1.0/>
5066.182499999998	0.04602385864393636	200.0	100.0	0.27531250000000007	0.0018521796771511266	32.0	1.0/>
5100.0509375	0.03328310753179752	200.0	100.0	1.0	0.0	32.0	1.0/>
5271.862916666667	0.2739088687429709	200.0	84.375	0.01318518518518519	2.324339379415524E-4	27.0	1.0/>
5389.8362499999985	0.1448423637777154	200.0	93.75	0.01920000000000001	2.228344058124641E-4	30.0	1.0/>
5566.8528125	0.014985817387767556	200.0	100.0	0.06206250000000002	1.6837997065009786E-4	32.0	1.0/>
5774.718125000001	0.03558430046387182	200.0	100.0	0.09618750000000002	7.520972022371244E-4	32.0	1.0/>
5885.14521551724	0.11358484076838637	200.0	90.625	0.020482758620689663	2.8021504033442867E-4	29.0	1.0/>
6039.232812500001	0.10714578799049165	200.0	100.0	0.02331250000000001	4.1533726093691855E-4	32.0	1.0/>
6110.518035714287	0.4160358546913653	200.0	87.5	0.015785714285714292	0.001305911323167012	28.0	1.0/>
6175.076916666664	0.45482978164210675	200.0	93.75	0.026066666666666682	0.001683637732805273	30.0	1.0/>
6228.132379032259	0.22162150364413458	200.0	96.875	0.11838709677419353	0.0031744350375836994	31.0	1.0/>
6262.979374999999	0.058708483100283	200.0	100.0	0.5807500000000001	2.245066275334439E-4	32.0	1.0/>
6309.504525862069	0.3253752782300503	200.0	90.625	0.08648275862068966	0.0010426606151978672	29.0	1.0/>
6394.271583333334	0.11797843818854009	200.0	93.75	0.09630000000000002	0.0030268340122859495	30.0	1.0/>
6433.866249999999	1.6335007060367835E-13	200.0	100.0	0.6420625	0.006297410902313794	32.0	1.0/>
6479.08875	0.32463658341337603	200.0	100.0	0.09528124999999998	0.005259067749971499	32.0	1.0/>
6549.5846875	0.014087790877614078	200.0	100.0	0.08200000000000003	8.980265101338804E-4	32.0	1.0/>
6601.365178571429	0.6117850888164568	200.0	87.5	0.01796428571428572	3.91773396950102E-4	28.0	1.0/>
6810.938583333333	0.14069516789226744	200.0	93.75	0.025133333333333344	3.466312979304947E-4	30.0	1.0/>
6938.5234375	0.04720251843893138	200.0	100.0	0.11021874999999999	0.011354422687505174	32.0	1.0/>
7144.31	0.12819328432159097	200.0	100.0	0.04943750000000001	0.002233840943958015	32.0	1.0/>
7180.320624999999	0.054891870432089894	200.0	100.0	0.42656250000000007	0.009620108989809143	32.0	1.0/>
7234.438749999999	0.05971876292381771	200.0	100.0	0.045750000000000006	0.0015715463927342818	32.0	1.0/>
7309.234375	0.024807982342356805	200.0	100.0	0.1451875	0.00919354639749554	32.0	1.0/>
7794.310000000001	0.12819328432175434	200.0	100.0	0.043687500000000004	0.0017399263633843822	32.0	1.0/>
7830.729374999999	0.044340058937990735	200.0	100.0	0.19662500000000002	0.004243175260382564	32.0	1.0/>
7889.681088709678	0.4281070183339439	200.0	96.875	0.026225806451612918	4.0637480072964197E-4	31.0	1.0/>
8300.479999999998	0.12819328432110091	200.0	100.0	0.05996875	0.0028680721667400625	32.0	1.0/>
8331.258125	0.11101852731545704	200.0	100.0	0.16996875	0.005921362301195234	32.0	1.0/>
8497.770387931032	0.04802755458697619	200.0	90.625	0.012034482758620695	6.5166288449876205E-6	29.0	1.0/>
8822.3840625	0.07863344629332296	200.0	100.0	0.054375	0.002222615612581339	32.0	1.0/>
8853.615625	0.09530306338817959	200.0	100.0	0.15718750000000004	0.0038053873366922977	32.0	1.0/>
8900.586875	0.19206541985472558	200.0	100.0	0.03315625000000001	7.464845365487851E-4	32.0	1.0/>
9007.649916666665	0.048961670832524146	200.0	93.75	0.032700000000000014	4.2709927780721735E-4	30.0	1.0/>
9178.807916666668	0.03125871525941641	200.0	93.75	0.013366666666666674	2.5378362884197225E-4	30.0	1.0/>
9394.195000000003	0.4348693375315708	200.0	100.0	0.11131250000000002	0.00436665390552597	32.0	1.0/>
9423.004687499999	0.0954714433589865	200.0	100.0	0.48871875000000004	0.0062356715797420945	32.0	1.0/>
9507.788124999997	0.1253869514782394	200.0	100.0	0.276375	0.005814721653116835	32.0	1.0/>
9578.60847222222	0.26039864610027913	200.0	84.375	0.018444444444444454	8.716272672808399E-5	27.0	1.0/>
10065.234687499998	0.06673459503472866	200.0	100.0	0.16537499999999997	0.005814721653116831	32.0	1.0/>
10128.640624999995	0.12134583218279375	200.0	100.0	0.14396875000000003	0.005562151697141691	32.0	1.0/>
10202.23125	0.8681257059775823	200.0	93.75	0.01790000000000001	0.0010956024952446077	30.0	1.0/>
10773.79358333333	0.08777199651234135	200.0	93.75	0.012200000000000006	2.2283440581246345E-4	30.0	1.0/>
11127.262187499997	0.056407290168698755	200.0	100.0	0.036312500000000004	9.541531670172425E-4	32.0	1.0/>
11543.3925	0.21799593533514178	200.0	100.0	0.05334375	0.0013189764367591288	32.0	1.0/>
11618.028035714282	0.8887757536785402	200.0	87.5	0.012857142857142864	3.574073094983412E-4	28.0	1.0/>
12073.36925	0.14428527776391517	200.0	93.75	0.019200000000000005	7.799204203436189E-4	30.0	1.0/>
12334.966594827583	0.1095445308846613	200.0	90.625	0.013137931034482764	3.5189795762927936E-4	29.0	1.0/>
13131.55349137931	0.18572392208222696	200.0	90.625	0.010758620689655177	1.4336583458970765E-4	29.0	1.0/>
13614.334398148148	0.16633553683914265	200.0	84.375	0.010407407407407409	2.7601530130559273E-4	27.0	1.0/>
10107.8	0.0644253	200.0	87.5	0.178667	0.0348839	31.0	1.0/>
10182.1	0.200501	200.0	96.875	0.0423333	0.00477028	28.0	1.0/>
10188.4	1.79369	200.0	93.75	0.046	0.0162635	31.0	1.0/>
10325.5	0.677692	200.0	100.0	0.0621429	0.0057738	30.0	1.0/>
10424.7	1.00233	200.0	100.0	0.3321	0.0237	32.0	1.0/>
10504.9	1.76092	200.0	100.0	0.04275	0.0105366	32.0	1.0/>
10510.7	0.315	200.0	100.0	0.0494	0.0057	32.0	1.0/>
10614.4	0.898138	200.0	100.0	0.021	0.00264575	32.0	1.0/>
10756.4	0.431	200.0	100.0	0.0695	0.0128333	32.0	1.0/>
10944.9	0.374374	200.0	96.875	0.0443333	0.00223917	32.0	1.0/>
11112.3	0.625333	200.0	100.0	0.2753	0.0261	31.0	1.0/>
11256.8	1.11	200.0	100.0	0.2235	0.00716667	32.0	1.0/>
11311.6	1.86912	200.0	100.0	0.0283333	0.00895669	32.0	1.0/>
11433.6	0.39	200.0	93.75	0.0296	0.0022	32.0	1.0/>
11495.6	1.50933	200.0	93.75	0.0927	0.0122333	30.0	1.0/>
11744.7	0.0383333	200.0	100.0	0.1233	0.0184333	30.0	1.0/>
11945.1	1.203	200.0	100.0	0.1529	0.0326333	32.0	1.0/>
12060	0.87	200.0	90.625	0.0694	0.0124667	32.0	1.0/>
12132.2	0.288107	200.0	100.0	0.047	0.00449073	29.0	1.0/>
12186.9	0.135	200.0	100.0	0.0302	0.0109	32.0	1.0/>
12319.9	0.846	200.0	100.0	0.5681	0.104367	32.0	1.0/>
12408.5	0.363731	200.0	84.375	0.03225	0.00736122	32.0	1.0/>
12426.1	1.41306	200.0	93.75	0.02425	0.00187639	27.0	1.0/>
12527.2	0.277736	200.0	100.0	0.0403333	0.00895669	30.0	1.0/>
12657.4	0.118333	200.0	100.0	0.1864	0.0354667	32.0	1.0/>
12747	0.933	200.0	90.625	0.072	0.0106667	32.0	1.0/>
12875.5	1.57039	200.0	100.0	0.0425	0.00433013	29.0	1.0/>
12925.3	0.914918	200.0	87.5	0.0501111	0.0109994	32.0	1.0/>
13065.8	0.150469	200.0	93.75	0.072	0.00653197	28.0	1.0/>
13109.2	0.312333	200.0	96.875	0.0994	0.0184667	30.0	1.0/>
13482.6	0.532294	200.0	100.0	0.02	0.00212132	31.0	1.0/>
13603.2	0.763333	200.0	90.625	0.0288	0.0046	32.0	1.0/>
13757.4	0.200333	200.0	93.75	0.1217	0.0189	29.0	1.0/>
13844.1	0.62	200.0	100.0	0.126	0.0116667	30.0	1.0/>
13973.2	2.5833	200.0	100.0	0.0246667	0.00400694	32.0	1.0/>
14471	0.844333	200.0	100.0	0.3559	0.0579667	32.0	1.0/>
14557.1	1.85969	200.0	87.5	0.154	0.0282843	32.0	1.0/>
14581.1	0.911	200.0	93.75	0.0466	0.0033	28.0	1.0/>
14673.9	2.90848	200.0	100.0	0.0592857	0.0144053	30.0	1.0/>
14715.4	2.57151	200.0	100.0	0.031	0.00424264	32.0	1.0/>
14724.8	1.21858	200.0	100.0	0.0496667	0.0313484	32.0	1.0/>
14889.3	0.322	200.0	100.0	0.0308	0.0034	32.0	1.0/>
15101.2	0.565	200.0	100.0	0.993	0.00233333	32.0	1.0/>
15304.5	1.907	200.0	100.0	0.1902	0.0006	32.0	1.0/>
15640.7	0.617765	200.0	100.0	0.02025	0.00158771	32.0	1.0/>
15661.1	0.0777817	200.0	96.875	0.019	0.00282843	32.0	1.0/>
15723.6	0.917533	200.0	100.0	0.0308333	0.000968963	31.0	1.0/>
15900.4	2.13782	200.0	100.0	0.024	2.45327e-18	32.0	1.0/>
15999.4	1.58867	200.0	90.625	0.2516	0.00986667	32.0	1.0/>
16117.9	0.545667	200.0	100.0	0.167	0.000333333	29.0	1.0/>
16188.4	1.793	200.0	100.0	0.0707	0.00376667	32.0	1.0/>
16311.2	2.81167	200.0	100.0	0.0343	0.000433333	32.0	1.0/>
16557.8	1.237	200.0	93.75	0.0343	0.00276667	32.0	1.0/>
16622.2	2.68254	200.0	93.75	0.022	0.00223607	30.0	1.0/>
16769.5	2.33576	200.0	100.0	0.0148571	0.00198292	30.0	1.0/>
17154.9	0.555218	200.0	100.0	0.025	0.00122474	32.0	1.0/>
17243.5	0.329983	200.0	100.0	0.018	0.00282843	32.0	1.0/>
17366.9	1.02833	200.0	84.375	0.0761	0.0143667	32.0	1.0/>
17539	0.188333	200.0	100.0	0.1086	0.0205333	27.0	1.0/>
17665.6	1.88938	200.0	100.0	0.0215	0.00259808	32.0	1.0/>
17703.1	0.768389	200.0	93.75	0.025	0.00282843	32.0	1.0/>
18120.8	2.253	200.0	93.75	0.017	0	30.0	1.0/>
18260.1	0.678	200.0	100.0	0.018	0.002	30.0	1.0/>
18602	0.97345	200.0	100.0	0.022	0.00318198	32.0	1.0/>
18838.7	1.561	200.0	87.5	0.0331	0.000366667	32.0	1.0/>
18928.3	0.283236	200.0	93.75	0.0404444	0.00758176	28.0	1.0/>
19482.2	0.190333	200.0	93.75	0.1559	0.0113	30.0	1.0/>
19579.9	1.80391	200.0	100.0	0.0488889	0.00455691	29.0	1.0/>
19656.9	0.471984	200.0	100.0	0.04375	0.000433013	29.0	1.0/>
20169.4	0.116333	200.0	100.0	0.0681	0.0147	32.0	1.0/>
20279.1	0.911	200.0	100.0	0.0148	0.0024	32.0	1.0/>
20358.8	1.22976	200.0	100.0	0.0175	0.000866025	31.0	1.0/>
20697.5	0.211333	200.0	100.0	0.1036	0.00146667	32.0	1.0/>
20915.9	2.67867	200.0	96.875	0.0191	0.0003	32.0	1.0/>
21240.4	1.49267	200.0	100.0	0.0309	0.0017	32.0	1.0/>
23372	2.04382	200.0	100.0	0.05425	0.0148668	30.0	1.0/>
23440.1	0.0746511	200.0	100.0	0.0468571	0.00402416	30.0	1.0/>
23491.7	0.754247	200.0	93.75	0.0976667	0.00377124	32.0	1.0/>
23516.3	1.09294	200.0	93.75	0.0438571	0.00361591	32.0	1.0/>
23625	2.6255	200.0	100.0	0.043	0.0034641	29.0	1.0/>
23938.1	1.38033	200.0	100.0	0.0745	0.0161667	32.0	1.0/>
24170.5	2.142	200.0	90.625	0.0592	0.0064	32.0	1.0/>
24378.4	4.15477	200.0	100.0	0.0205	0.0032127	32.0	1.0/>
24519.9	0.909333	200.0	100.0	0.0309	0.0013	27.0	1.0/>
24821.3	0.344125	200.0	100.0	0.018	0.00141421	30.0	1.0/>
26119	0.806333	200.0	84.375	0.0514	0.0124667	32.0	1.0/>
26336.4	1.13106	200.0	93.75	0.01975	0.00255126	32.0	1.0/>
29018.8	0.155667	200.0	100.0	0.0403	0.00223333	29.0	1.0/>
29241	0.172047	200.0	100.0	0.0165714	0.00099146	32.0	1.0/>
30061.7	2.7585	200.0	90.625	0.0241111	0.00208204	28.0	1.0/>
30213.1	1.55251	200.0	100.0	0.0251429	5.83212e-05	30.0	1.0/>
31105.7	2.91564	200.0	87.5	0.0126667	0.00188562	31.0	1.0/>
31821.3	3.373	200.0	93.75	0.0185	0.00316667	32.0	1.0/>
33095.8	0	200.0	96.875	0.088	0.00366667	29.0	1.0/>
33305.9	0.06	200.0	100.0	0.0303	0.0021	30.0	1.0/>
34080.8	0.139064	200.0	90.625	0.0228889	0.00349625	32.0	1.0/>
34484.1	0.151	200.0	93.75	0.063	0.00333333	32.0	1.0/>
34695.3	0.805537	200.0	100.0	0.025125	0.0015591	32.0	1.0/>
36234.3	0.838609	200.0	100.0	0.05575	0.0135122	28.0	1.0/>
36427.1	6.92734	200.0	100.0	0.0213333	0.00342864	30.0	1.0/>
39237	0.173	200.0	87.5	0.0265	0.00283333	32.0	1.0/>
39447.4	0.811177	200.0	93.75	0.013	0.0011547	32.0	1.0/>
41915.8	0.757282	200.0	100.0	0.0186667	0.00253421	32.0	1.0/>
65406	1.50221	200.0	100.0	0.0258889	0.00491046	32.0	1.0/>
65497.5	1.96443	200.0	100.0	0.031	0.0023094	32.0	1.0/>
65553.9	3.63153	200.0	100.0	0.04	0.00404145	32.0	1.0/>
65624.9	0.049	200.0	100.0	0.0256	0.0078	32.0	1.0/>
65676.3	8.13342	200.0	100.0	0.0305	0.000866025	31.0	1.0/>
65763.6	4.33242	200.0	100.0	0.02825	0.00122838	32.0	1.0/>
65936.3	7.14038	200.0	96.875	0.02225	0.00447446	32.0	1.0/>
66068.5	1.59493	200.0	100.0	0.02475	0.00274241	29.0	1.0/>
66206.6	6.76937	200.0	100.0	0.0233333	0.00518545	32.0	1.0/>
66345	13.1347	200.0	90.625	0.0205	0.000288675	32.0	1.0/>
67003.3	8.0398	200.0	100.0	0.015	0.00141421	32.0	1.0/>
69875.2	6.08583	200.0	100.0	0.115333	0.0447834	30.0	1.0/>

## Sheet: Supporting Table S2-8
Supplementary Table 2-8. MSp describing m/z values, corresponding average intensities and peak occurrence frequency for H. influenzae CCUG 33775 as determined by multiple measurements.
<peak mass	massError	pickLimit	relative Frequency	relativeIntensity	relative IntensityError	validMeasures	weight
3131.3290624999986	0.04737089840957495	200.0	100.0	0.33868750000000003	0.004546259207552732	32.0	1.0/>
3169.663437499999	0.051973284273968585	200.0	100.0	0.07850000000000001	0.0022450662753346834	32.0	1.0/>
3216.823124999998	0.03945703978908225	200.0	100.0	0.36140625	0.0058540103129352	32.0	1.0/>
3273.986249999998	0.0640405155040232	200.0	100.0	0.05275	0.0025593755538815435	32.0	1.0/>
3341.1793749999983	0.046079985301198695	200.0	100.0	0.10175	0.004445231225162678	32.0	1.0/>
3373.969687499999	0.17118630349418815	200.0	100.0	0.061187500000000006	0.002480798234244827	32.0	1.0/>
3393.3945366379303	0.1571810877412261	200.0	90.625	0.03386206896551726	9.188446671431243E-4	29.0	1.0/>
3455.197187499998	0.004377879236814429	200.0	100.0	0.026375000000000013	0.0020879116360612558	32.0	1.0/>
3570.5676512096766	0.01001213277167373	200.0	96.875	0.016645161290322587	7.950811318623369E-4	31.0	1.0/>
3589.8903124999983	0.01751151694758442	200.0	100.0	0.30715624999999996	0.012723913115459342	32.0	1.0/>
3654.135937499999	0.01021505155273035	200.0	100.0	0.14234375000000002	0.006583656852418963	32.0	1.0/>
3709.740624999999	0.08402160535448884	200.0	100.0	0.02487500000000001	0.0018185036830210945	32.0	1.0/>
3843.8984374999986	0.09956868931112274	200.0	100.0	0.06696875000000001	0.003238508102170285	32.0	1.0/>
3916.2759374999982	0.10540586162703866	200.0	100.0	0.18540625000000002	0.0038783519906406645	32.0	1.0/>
4173.207812499999	0.0152664506722824	200.0	100.0	0.24340625000000007	0.010703353467658102	32.0	1.0/>
4260.271249999999	0.13801544927618023	200.0	100.0	0.038562500000000006	0.001897081002657811	32.0	1.0/>
4297.378124999998	0.0367629602587035	200.0	100.0	0.6591562499999999	0.0032609587649236093	32.0	1.0/>
4320.737651209675	0.042875486221704735	200.0	96.875	0.11058064516129033	0.0015666043042620913	31.0	1.0/>
4379.820312499998	0.12168259212310079	200.0	100.0	0.022500000000000013	0.001706250369254364	32.0	1.0/>
4407.409999999998	0.010271178209584316	200.0	100.0	0.03625	9.429278356405678E-4	32.0	1.0/>
4427.732499999998	0.0018521796772425923	200.0	100.0	0.23565624999999996	0.007605162007696262	32.0	1.0/>
4505.1496874999975	0.0616270692581593	200.0	100.0	0.0560625	7.071958767304255E-4	32.0	1.0/>
4593.821562499999	0.46181013283617506	200.0	100.0	0.059625000000000004	6.735198826003941E-5	32.0	1.0/>
4712.129687499999	0.0077454786497674535	200.0	100.0	0.29428125000000005	0.011085014734465002	32.0	1.0/>
4756.151874999997	0.05584602359934236	200.0	100.0	0.34924999999999995	0.011809048608260455	32.0	1.0/>
4829.162499999998	0.11141141391367983	200.0	100.0	0.028687500000000015	0.0014929690730975634	32.0	1.0/>
5064.461874999998	0.034293387355822276	200.0	100.0	0.40540624999999997	0.011242169373738453	32.0	1.0/>
5099.305625	0.015659337270178472	200.0	100.0	1.0	0.0	32.0	1.0/>
5258.079374999998	0.6346241093802717	200.0	100.0	0.022093750000000013	3.760486011185622E-4	32.0	1.0/>
5380.288124999998	0.17685509583954218	200.0	100.0	0.036906250000000015	0.0016332857153059815	32.0	1.0/>
5566.328750000001	0.011842724602802113	200.0	100.0	0.10721875	0.004450843890851016	32.0	1.0/>
5773.388437499999	0.0566879234522335	200.0	100.0	0.14921875000000004	0.0066061075151723075	32.0	1.0/>
5904.227145833332	0.6618800837089723	200.0	93.75	0.015833333333333345	3.4044145332459724E-4	30.0	1.0/>
6031.596874999999	0.007913858620737721	200.0	100.0	0.08293749999999998	0.0034237260698853984	32.0	1.0/>
6096.260937499998	0.027277555245401378	200.0	100.0	0.028937500000000012	5.500412374569962E-4	32.0	1.0/>
6170.705070564515	0.1209112269417464	200.0	96.875	0.035903225806451625	0.0011131135846072714	31.0	1.0/>
6223.344687499998	0.1350407364613683	200.0	100.0	0.10378125000000002	0.0010383431523422952	32.0	1.0/>
6260.899374999999	0.007801605306703093	200.0	100.0	0.5787499999999999	0.0013021384396941342	32.0	1.0/>
6304.3738469827595	0.007363790594456338	200.0	90.625	0.07696551724137932	9.383945536780836E-4	29.0	1.0/>
6394.2415624999985	0.00920477172895062	200.0	100.0	0.10675000000000003	0.0011225331376673391	32.0	1.0/>
6432.732812500003	8.167503530183917E-13	200.0	100.0	0.63175	5.83717231587014E-4	32.0	1.0/>
6548.595624999998	0.023853829175267693	200.0	100.0	0.13465624999999998	0.004372266571214306	32.0	1.0/>
6611.619687500001	0.013807157593752633	200.0	100.0	0.05490624999999998	0.0030701281315201855	32.0	1.0/>
6809.344999999998	0.041702106064302594	200.0	100.0	0.049375	0.0029859381461951333	32.0	1.0/>
6909.638437499999	0.011562091317960566	200.0	100.0	0.07328125000000002	0.004798829163527889	32.0	1.0/>
7144.0618749999985	0.034293387355822276	200.0	100.0	0.05774999999999999	9.429278356405703E-4	32.0	1.0/>
7178.796562499998	0.0011225331377326831	200.0	100.0	0.5063437500000001	0.008918525778767034	32.0	1.0/>
7237.402812499998	0.2586316349186473	200.0	100.0	0.05521875	0.0013975537563958428	32.0	1.0/>
7307.469999999998	0.006679072169133759	200.0	100.0	0.23290624999999998	0.007739865984216339	32.0	1.0/>
7792.751562499999	0.2696324596677416	200.0	100.0	0.04790625000000001	1.6276730496176677E-4	32.0	1.0/>
7829.570625	0.06145868928702568	200.0	100.0	0.23593750000000005	1.9083063340343727E-4	32.0	1.0/>
7887.7778124999995	0.27749019163121696	200.0	100.0	0.027468750000000017	6.230058914053785E-4	32.0	1.0/>
8315.209687499997	0.42263372633234275	200.0	100.0	0.075875	0.0012796877769407724	32.0	1.0/>
8343.329687499998	0.022787422694307297	200.0	100.0	0.23962499999999995	0.00437787923690265	32.0	1.0/>
8495.542187499997	0.06117805600332758	200.0	100.0	0.02412500000000001	1.571546392734263E-4	32.0	1.0/>
8821.832187499997	0.13840833587456636	200.0	100.0	0.0674375	0.0017174757006310352	32.0	1.0/>
8851.74375	0.003423726069480288	200.0	100.0	0.20240625	0.00459677319874777	32.0	1.0/>
8916.8821875	0.5748492197990283	200.0	100.0	0.026062500000000013	7.071958767304237E-4	32.0	1.0/>
9006.127812499999	0.5451020916512357	200.0	100.0	0.05075	0.001302138439694118	32.0	1.0/>
9168.284062499997	0.42005190011526355	200.0	100.0	0.02853125000000001	8.418998532504893E-5	32.0	1.0/>
9388.21	0.010271178210074365	200.0	100.0	0.061031249999999995	0.0012516244484990894	32.0	1.0/>
9421.162499999999	0.01790440354548049	200.0	100.0	0.36521875000000004	0.006426502213145537	32.0	1.0/>
9506.9478125	0.008082238591871339	200.0	100.0	0.34500000000000003	0.004849343154722917	32.0	1.0/>
9578.840624999999	0.10815606781402635	200.0	100.0	0.03221875000000001	1.4031664220841617E-4	32.0	1.0/>
10094.185937500002	0.04187048603543621	200.0	100.0	0.151	0.0025144742283748508	32.0	1.0/>
10124.459999999997	0.38564625944507996	200.0	100.0	0.18403124999999998	0.0030476774687668426	32.0	1.0/>
10510.3328125	0.057565554835129276	200.0	93.75	0.016000000000000004	3.7139067635410275E-4	30.0	1.0/>
10755.151562499997	0.039737673073515424	200.0	100.0	0.022437500000000013	6.398438884703831E-4	32.0	1.0/>
11124.625312499998	0.007633225336386225	200.0	100.0	0.056249999999999994	0.0013919410907075067	32.0	1.0/>
11542.279687500004	0.010215051553465427	200.0	100.0	0.06746875000000001	0.0017118630349426966	32.0	1.0/>
12057.0921875	0.03760486011192134	200.0	100.0	0.05053125	0.0011618217974857007	32.0	1.0/>
12188.161249999997	0.04338590577073827	200.0	100.0	0.015375000000000008	6.73519882600422E-5	32.0	1.0/>
12332.8009375	0.061402562630090037	200.0	100.0	0.032187500000000015	5.051399119503023E-4	32.0	1.0/>
13130.078749999999	0.24678891031633526	200.0	100.0	0.02140625000000001	8.250618561854954E-4	32.0	1.0/>
13612.201479166662	0.26901064657189827	200.0	93.75	0.01690000000000001	5.756555483488593E-4	30.0	1.0/>
10077	0.89174	200.0	100.0	0.0738889	0.0183455	32.0	1.0/>
10116.4	0.481	200.0	100.0	0.1567	0.0395667	32.0	1.0/>
10183.3	0.324	200.0	100.0	0.0242	0.0016	32.0	1.0/>
10289	0.274241	200.0	90.625	0.04675	0.0137121	32.0	1.0/>
10320.3	0.49	200.0	100.0	0.0988	0.0146	32.0	1.0/>
10352.4	1.471	200.0	96.875	0.0456	0.0083	29.0	1.0/>
10466.7	1.67929	200.0	100.0	0.128167	0.00633553	32.0	1.0/>
10503.8	0.14	200.0	100.0	0.3462	0.0434	31.0	1.0/>
10579.1	0.537401	200.0	100.0	0.0706667	0.000471405	32.0	1.0/>
10599.7	0.175547	200.0	100.0	0.0321429	0.00169131	32.0	1.0/>
10661.3	0.883566	200.0	100.0	0.0304286	0.00221621	32.0	1.0/>
10755.1	0.325721	200.0	100.0	0.0565	0.0127456	32.0	1.0/>
10980.6	0.659181	200.0	100.0	0.0352222	0.000432121	32.0	1.0/>
11117.8	0.289	200.0	100.0	0.1689	0.0309667	32.0	1.0/>
11163.2	1.057	200.0	96.875	0.0767	0.0109	32.0	1.0/>
11271.7	0.257016	200.0	100.0	0.0265	0.0032127	32.0	1.0/>
11331.2	1.56029	200.0	100.0	0.0265	0.00259808	31.0	1.0/>
11501	0.602333	200.0	100.0	0.1876	0.0092	32.0	1.0/>
11682.1	1.51266	200.0	100.0	0.04325	0.00938194	32.0	1.0/>
11691.2	2.133	200.0	100.0	0.0406	0.0078	32.0	1.0/>
11754.7	0.254333	200.0	100.0	0.1023	0.0191	32.0	1.0/>
11943.3	0.836	200.0	100.0	0.1735	0.00716667	32.0	1.0/>
12052.9	0.303667	200.0	100.0	0.072	0.00233333	32.0	1.0/>
12146.6	1.436	200.0	100.0	0.0456	0.00786667	32.0	1.0/>
12325.9	0.165667	200.0	100.0	1	0	32.0	1.0/>
12422.8	1.718	200.0	100.0	0.0832	0.0006	32.0	1.0/>
12434.9	1.81899e-12	200.0	100.0	0.0746	0.0088	32.0	1.0/>
12533.7	0.370667	200.0	100.0	0.0775	0.00116667	32.0	1.0/>
12681	0.249333	200.0	100.0	0.0999	0.00136667	32.0	1.0/>
12761.8	1.982	200.0	93.75	0.0622	0.0104	32.0	1.0/>
12930.3	0.731361	200.0	100.0	0.042875	0.00864594	32.0	1.0/>
13058.4	0.310734	200.0	100.0	0.0544444	0.00196419	30.0	1.0/>
13129	0.267	200.0	96.875	0.0574	0.0147	32.0	1.0/>
13492.7	1.286	200.0	100.0	0.0449	0.0083	32.0	1.0/>
13761.9	1.01133	200.0	100.0	0.1423	0.00976667	31.0	1.0/>
13868.2	0.223667	200.0	90.625	0.1508	0.0112667	32.0	1.0/>
13965	0.998199	200.0	100.0	0.0273333	0.000471405	32.0	1.0/>
14035.2	0.312698	200.0	100.0	0.0402222	0.00290699	29.0	1.0/>
14477.5	0.205667	200.0	100.0	0.2551	0.0177	32.0	1.0/>
14583.9	0.851667	200.0	100.0	0.0463	0.00343333	32.0	1.0/>
14682.3	0.626333	200.0	100.0	0.0299	0.0013	32.0	1.0/>
14883.5	0.441	200.0	100.0	0.0433	0.00843333	32.0	1.0/>
15103.9	1.04233	200.0	100.0	0.434	0.0246667	32.0	1.0/>
15292.5	2.08733	200.0	100.0	0.1118	0.00173333	32.0	1.0/>
15664.3	1.38829	200.0	100.0	0.0176667	0.00188562	32.0	1.0/>
15773	0.7075	200.0	100.0	0.0357778	0.00204275	32.0	1.0/>
15880	0.496	200.0	100.0	0.0184	0.0012	32.0	1.0/>
15996.9	2.134	200.0	100.0	0.1244	0.00446667	32.0	1.0/>
16126.3	0.086	200.0	100.0	0.0568	0.0024	32.0	1.0/>
16309.5	1.00056	200.0	100.0	0.034	0.00141421	32.0	1.0/>
16343.8	0.00524891	200.0	100.0	0.0258571	0.00198292	32.0	1.0/>
16452.6	0.0989949	200.0	100.0	0.0183333	0.000471405	32.0	1.0/>
16615.9	0.910204	200.0	100.0	0.0376667	0.000942809	32.0	1.0/>
17188.2	0.199	200.0	100.0	0.0506	0.00586667	32.0	1.0/>
17382.4	0.212333	200.0	100.0	0.0848	0.0152667	32.0	1.0/>
17548.1	0.246	200.0	100.0	0.1892	0.00473333	32.0	1.0/>
17755.6	0.241667	200.0	100.0	0.0504	0.00146667	32.0	1.0/>
18070.1	0.326466	200.0	100.0	0.0266667	0.00298142	32.0	1.0/>
18632.8	0.489	200.0	100.0	0.0194	0.0013	32.0	1.0/>
18859.3	0.137485	200.0	100.0	0.050125	0.00571671	32.0	1.0/>
18920.8	1.67367	200.0	100.0	0.0837	0.0129	32.0	1.0/>
19000.4	0.973381	200.0	100.0	0.0561429	0.00454905	32.0	1.0/>
19104.5	2.94882	200.0	100.0	0.0245	0.00259808	32.0	1.0/>
19520.7	0.488	200.0	93.75	0.2595	0.0125	32.0	1.0/>
19719.6	0.355518	200.0	100.0	0.0425556	0.00267129	32.0	1.0/>
20177.8	0.156333	200.0	100.0	0.1263	0.00743333	30.0	1.0/>
20288.3	3.64	200.0	100.0	0.0364	0.0013	32.0	1.0/>
20696.3	1.598	200.0	100.0	0.0663	0.00156667	32.0	1.0/>
20984.2	2.93521	200.0	100.0	0.0411667	0.000521749	32.0	1.0/>
21062	1.91133	200.0	100.0	0.0769	0.0149667	32.0	1.0/>
21245.7	0.512333	200.0	100.0	0.0433	0.000233333	32.0	1.0/>
21357.3	0.116333	200.0	100.0	0.0594	0.0062	32.0	1.0/>
21577.3	1.19579	200.0	100.0	0.027875	0.0015591	32.0	1.0/>
21747.2	0.399122	200.0	100.0	0.0322222	0.00133565	30.0	1.0/>
21958.5	0.627361	200.0	100.0	0.0277778	0.0016892	32.0	1.0/>
22404.4	0.574464	200.0	100.0	0.0265	0.00259808	32.0	1.0/>
23387.1	3.65133	200.0	90.625	0.0511	0.0037	31.0	1.0/>
23506.8	0.467731	200.0	100.0	0.022375	0.000897666	32.0	1.0/>
23619.4	0.545333	200.0	96.875	0.0484	0.0012	32.0	1.0/>
23972.2	0.483667	200.0	100.0	0.101	0.00566667	29.0	1.0/>
24137.2	0.278	200.0	100.0	0.07	0.001	32.0	1.0/>
24337.9	2.90149	200.0	100.0	0.0266667	0.000942809	32.0	1.0/>
24513.2	0.879169	200.0	100.0	0.0213333	0.00188562	32.0	1.0/>
24650.6	0.650962	200.0	100.0	0.02375	0.000433013	32.0	1.0/>
26128.9	0.095	200.0	100.0	0.1076	0.00186667	32.0	1.0/>
26337.4	0.296592	200.0	100.0	0.0286667	0.000942809	32.0	1.0/>
26938.1	2.64458	200.0	100.0	0.0176667	0.00117851	32.0	1.0/>
28292.2	0.904117	200.0	96.875	0.0223333	0.00327957	32.0	1.0/>
29294.7	2.258	200.0	100.0	0.0301	0.00236667	32.0	1.0/>
30023	0.391266	200.0	100.0	0.0206667	0.00117851	32.0	1.0/>
31611.1	5.75593	200.0	100.0	0.027625	0.000992157	32.0	1.0/>
31715.6	0.705333	200.0	100.0	0.0445	0.00216667	32.0	1.0/>
31810	5.97105	200.0	100.0	0.0315	0.00469574	32.0	1.0/>
33236.5	2.42532e-12	200.0	100.0	0.1138	0.0014	32.0	1.0/>
33438.8	0.336	200.0	100.0	0.034	0.001	32.0	1.0/>
33661.4	0.872098	200.0	100.0	0.0173333	0.000942809	32.0	1.0/>
34133.8	0.286771	200.0	100.0	0.0314444	0.000903525	32.0	1.0/>
34350.4	0.619897	200.0	100.0	0.0176667	0.00117851	32.0	1.0/>
35130.3	1.69328	200.0	100.0	0.028125	0.00458282	32.0	1.0/>
38015.5	5.01339	200.0	100.0	0.024	0.00282843	32.0	1.0/>
38609	0.591613	200.0	100.0	0.0186667	0.00259272	32.0	1.0/>
41876.1	0.0943333	200.0	100.0	0.0493	0.00143333	32.0	1.0/>
42081.4	2.19284	200.0	93.75	0.0205	0.00067082	32.0	1.0/>
43154.8	1.904	200.0	100.0	0.037875	0.00713408	32.0	1.0/>
45961.1	2.04675	200.0	100.0	0.0215	0.00201246	32.0	1.0/>
69450.8	11.0945	200.0	96.875	0.0336667	0.000471405	32.0	1.0/>
69600.5	5.015	200.0	100.0	0.0616	0.0033	32.0	1.0/>
69804	4.912	200.0	100.0	0.1014	0.0057	30.0	1.0/>
