# Supplementary material for: High-resolution differentiation and identification of the clinically relevant pathogens Haemophilus influenzae and Haemophilus aegyptius: combined whole-cell MALDI-TOF MS and nano-LC-MS/MS proteotyping for defining protein biomarkers
Source: Microbiol Spectr. 2026 Mar 30;14(5):e03542-25. doi: 10.1128/spectrum.03542-25 (PMC13141906; doi:10.1128/spectrum.03542-25)
Supplement: Table S5 — Biomarker protein variants among sequenced H. influenzae and H. aegyptius strains. [file spectrum.03542-25-s0006.xlsx]

## Sheet: Table S5
Supplementary Table 5. List of biomarker variants amongst sequenced H. influenzae and H.aegyptius strains.
Known genome	Accession biomarker (ID)	Previous annotated sequence	Re-annotated sequence	Post-translational maturation predicted	Resulting number of amino acids	Calculated molecular weight
Haemophilus influenzae biotype aegyptius F3039 ASM588820v1 GCA_005888205	P44749	-	-	-	-	-
Haemophilus influenzae 124P4H1 ASM298406v1 GCA_002984065	P44528	-	-	-	-	-
Haemophilus influenzae 73P2H1 ASM298647v1 GCA_002986475	P43857	-	-	-	-	-
Haemophilus influenzae 39P13H ASM299030v1 GCA_002990305	P43973	-	-	-	-	-
Haemophilus influenzae 39P13H ASM299030v1 GCA_002990305	P45293	-	-	-	-	-
Haemophilus influenzae M15937 ASM349422v1 GCA_003494225	P44796	-	-	-	-	-
Haemophilus influenzae 101P3H1 ASM298374v1 GCA_002983745	P44349	-	-	-	-	-
Haemophilus aegyptius CCUG 26840 ASM167933v1 GCA_001679335	P44362	-	-	-	-	-
Haemophilus influenzae 723 ASM93162v1 GCA_000931625	P44359	-	-	-	-	-
Haemophilus influenzae 56P76H1 ASM298572v1 GCA_002985725	P45928	MAAKIRQNDEVIVLTGKDKGKRGKVTKVLPNGKVFVQGINIITKHEKPVPALGKAGGLVKKEAAIDASNVAIFNPKTNKADRVGFRFEDGKKVRFFKSNNEII	-	-	E37 -> Q	11257,66 Daltons
Haemophilus influenzae 723 ASM93162v1 GCA_000931625	P44348	MAAKIRQNDEVIVLTGKDKGKRGKVTKVLPNGKVFVQGINIITKHEKPVPALGKAGGLVKKEAAIDASNVAIFNPKTNKADRVGFRFEDGKKVRFFKSNNEII	-	-	E37 -> Q	11257,66 Daltons
Haemophilus influenzae ("aegyptius") F3047 ASM20047v1 GCA_000200475	P44379	MAAKIRQNDEVIVLTGKDKGKRGKVTKVLPNGKVFVQGINIITKHEKPVPALGKAGGLVKKEAAIDASNVAIFNPKTNKADRVGFRFEDGKKVRFFKSNNEII	-	-	E37 -> Q	11257,66 Daltons
Haemophilus influenzae biotype aegyptius F3042 ASM588821v1 GCA_005888215	P44373	MAAKIRQNDEVIVLTGKDKGKRGKVTKVLPNGKVFVQGINIITKHEKPVPALGKAGGLVKKEAAIDASNVAIFNPKTNKADRVGFRFEDGKKVRFFKSNNEII	-	-	E37 -> Q	11257,66 Daltons
Haemophilus influenzae ("aegyptius") F3047 ASM20047v1 GCA_000200475	P44388	MAAKIRQNDEVIVLTGKDKGKRGKVTKVLPNGKVFVQGINIITKHEKPVPALGKAGGLVKKEAAIDASNVAIFNPKTNKADRVGFRFEDGKKVRFFKSNNEII	-	-	E37 -> Q	11257,66 Daltons
Haemophilus aegyptius CCUG 26840 ASM167933v1 GCA_001679335	P44057	MAAKIRQNDEVIVLTGKDKGKRGKVTKVLPNGKVFVEGINIITKHEKPVPALGKAGGLVKKEAAIDASNVAIFNPKTNKADRVGFRFEDGKKVRFFKSNNEII	-	-	-	11258,64 Daltons
Haemophilus influenzae ("aegyptius") F3047 ASM20047v1 GCA_000200475	P44387	MAAKIRQNDEVIVLTGKDKGKRGKVTKVLPNGKVFVEGINIITKHEKPVPALGKAGGLVKKEAAIDASNVAIFNPKTNKADRVGFRFEDGKKVRFFKSNNEII	-	-	-	11258,64 Daltons
Haemophilus influenzae GE117 ASM209328v1 GCA_002093285	P44470	MAAKIRQNDEVIVLTGKDKGKRGKVTKVLPNGKVFVEGINIITKHEKPVPALGKAGGLVKKEAAIDASNVAIFNPKTNKADRVGFRFEDGKKVRFFKSNNEII	-	-	-	11258,64 Daltons
Haemophilus influenzae ("aegyptius") F3047 ASM20047v1 GCA_000200475	P44374	MAAKIRQNDEVIVLTGKDKGKRGKVTKVLPNGKVFVEGINIITKHEKPVPALGKAGGLVKKEAAIDASNVAIFNPKTNKADRVGFRFEDGKKVRFFKSNNEII	-	-	-	11258,64 Daltons
Haemophilus influenzae biotype aegyptius F3030 ASM588817v1 GCA_005888175	P44376	MAAKIRQNDEVIVLTGKDKGKRGKVTKVLPNGKVFVEGINIITKHEKPVPALGKAGGLVKKEAAIDASNVAIFNPKTNKADRVGFRFEDGKKVRFFKSNNEII	-	-	-	11258,64 Daltons
Haemophilus influenzae biotype aegyptius F3030 ASM588817v1 GCA_005888175	P44350	MAAKIRQNDEVIVLTGKDKGKRGKVTKVLPNGKVFVEGINIITKHEKPVPALGKAGGLVKKEAAIDASNVAIFNPKTNKADRVGFRFEDGKKVRFFKSNNEII	-	-	-	11258,64 Daltons
Haemophilus aegyptius CCUG 628 ASM167930v1 GCA_001679305	P44347	MAAKIRQNDEVIVLTGKDKGKRGKVTKVLPNGKVFVEGINIITKHEKPVPALGKAGGLVKKEAAIDASNVAIFNPKTNKADRVGFRFEDGKKVRFFKSNNEII	-	-	-	11258,64 Daltons
Haemophilus influenzae 107P3H1 ASM298382v1 GCA_002983825	P44682	MAAKIRQNDEVIVLTGKDKGKRGKVTKVLPNGKVFVEGINIITKHEKPVPALGKAGGLVKKEAAIDASNVAIFNPKTNKADRVGFRFEDGKKVRFFKSNNEII	-	-	-	11258,64 Daltons
Haemophilus influenzae 107P3H1 ASM298382v1 GCA_002983825	P43867	MAAKIRQNDEVIVLTGKDKGKRGKVTKVLPNGKVFVEGINIITKHEKPVPALGKAGGLVKKEAAIDASNVAIFNPKTNKADRVGFRFEDGKKVRFFKSNNEII	-	-	-	11258,64 Daltons
Haemophilus influenzae 723 ASM93162v1 GCA_000931625	P44844	MAAKIRQNDEVIVLTGKDKGKRGKVTKVLPNGKVFVEGINIITKHEKPVPALGKAGGLVKKEAAIDASNVAIFNPKTNKADRVGFRFEDGKKVRFFKSNNEII	-	-	-	11258,64 Daltons
Haemophilus influenzae ("aegyptius") F3047 ASM20047v1 GCA_000200475	P44603	MAAKIRQNDEVIVLTGKDKGKRGKVTKVLPNGKVFVEGINIITKHEKPVPALGKAGGLVKKEAAIDASNVAIFNPKTNKADRVGFRFEDGKKVRFFKSNNEII	-	-	-	11258,64 Daltons
Haemophilus influenzae biotype aegyptius F3030 ASM588817v1 GCA_005888175	P44564	MAAKIRQNDEVIVLTGKDKGKRGKVTKVLPNGKVFVEGINIITKHEKPVPALGKAGGLVKKEAAIDASNVAIFNPKTNKADRVGFRFEDGKKVRFFKSNNEII	-	-	-	11258,64 Daltons
Haemophilus influenzae ("aegyptius") F3047 ASM20047v1 GCA_000200475	P45263	MAAKIRQNDEVIVLTGKDKGKRGKVTKVLPNGKVFVEGINIITKHEKPVPALGKAGGLVKKEAAIDASNVAIFNPKTNKADRVGFRFEDGKKVRFFKSNNEII	-	-	-	11258,64 Daltons
Haemophilus influenzae biotype aegyptius F3030 ASM588817v1 GCA_005888175	P44728	MAAKIRQNDEVIVLTGKDKGKRGKVTKVLPNGKVFVEGINIITKHEKPVPALGKAGGLVKKEAAIDASNVAIFNPKTNKADRVGFRFEDGKKVRFFKSNNEII	-	-	-	11258,64 Daltons
Haemophilus influenzae 444/18 ASM2007368v1 GCA_020073685	Q57045	MAAKIRQNDEVIVLTGKDKGKRGKVTKVLPNGKVFVEGINIITKHEKPVPALGKAGGLVKKEAAIDASNVAIFNPKTNKADRVGFRFEDGKKVRFFKSNNEII	-	-	-	11258,64 Daltons
Haemophilus influenzae 723 ASM93162v1 GCA_000931625	P45247	MAAKIRQNDEVIVLTGKDKGKRGKVTKVLPNGKVFVEGINIITKHEKPVPALGKAGGLVKKEAAIDASNVAIFNPKTNKADRVGFRFEDGKKVRFFKSNNEII	-	-	-	11258,64 Daltons
Haemophilus influenzae ("aegyptius") F3047 ASM20047v1 GCA_000200475	P44434	MAAKIRQNDEVIVLTGKDKGKRGKVTKVLPNGKVFVEGINIITKHEKPVPALGKAGGLVKKEAAIDASNVAIFNPKTNKADRVGFRFEDGKKVRFFKSNNEII	-	-	-	11258,64 Daltons
Haemophilus influenzae 723 ASM93162v1 GCA_000931625	P44372	MAAKIRQNDEVIVLTGKDKGKRGKVTKVLPNGKVFVEGINIITKHEKPVPALGKAGGLVKKEAAIDASNVAIFNPKTNKADRVGFRFEDGKKVRFFKSNNEII	-	-	-	11258,64 Daltons
Haemophilus influenzae biotype aegyptius KC1018 ASM588819v1 GCA_005888195	P44402	MAAKIRQNDEVIVLTGKDKGKRGKVTKVLPNGKVFVEGINIITKHEKPVPALGKAGGLVKKEAAIDASNVAIFNPKTNKADRVGFRFEDGKKVRFFKSNNEII	-	-	-	11258,64 Daltons
Haemophilus aegyptius CCUG 628 ASM167930v1 GCA_001679305	P31777	MAAKIRQNDEVIVLTGKDKGKRGKVTKVLPNGKVFVEGINIITKHEKPVPALGKAGGLVKKEAAIDASNVAIFNPKTNKADRVGFRFEDGKKVRFFKSNNEII	-	-	-	11258,64 Daltons
Haemophilus influenzae 723 ASM93162v1 GCA_000931625	P44607	MAAKIRQNDEVIVLTGKDKGKRGKVTKVLPNGKVFVEGINIITKHEKPVPALGKAGGLVKKEAAIDASNVAIFNPKTNKADRVGFRFEDGKKVRFFKSNNEII	-	-	-	11258,64 Daltons
Haemophilus influenzae PTHi-12301 PTHi-12301 GCA_900407495	P44366	MAAKIRQNDEVIVLTGKDKGKRGKVTKVLPNGKVFVEGINIITKHEKPVPALGKAGGLVKKEAAIDASNVAIFNPKTNKADRVGFRFEDGKKVRFFKSNNEII	-	-	-	11258,64 Daltons
Haemophilus aegyptius CCUG 628 ASM167930v1 GCA_001679305	P44959	MAAKIRQNDEVIVLTGKDKGKRGKVTKVLPNGKVFVEGINIITKHEKPVPALGKAGGLVKKEAAIDASNVAIFNPKTNKADRVGFRFEDGKKVRFFKSNNEII	-	-	-	11258,64 Daltons
Haemophilus influenzae biotype aegyptius F3030 ASM588817v1 GCA_005888175	P44363	MAAKIRQNDEVIVLTGKDKGKRGKVTKVLPNGKVFVEGINIITKHEKPVPALGKAGGLVKKEAAIDASNVAIFNPKTNKADRVGFRFEDGKKVRFFKSNNEII	-	-	-	11258,64 Daltons
Haemophilus influenzae biotype aegyptius F3030 ASM588817v1 GCA_005888175	P43722	MAAKIRQNDEVIVLTGKDKGKRGKVTKVLPNGKVFVEGINIITKHEKPVPALGKAGGLVKKEAAIDASNVAIFNPKTNKADRVGFRFEDGKKVRFFKSNNEII	-	-	-	11258,64 Daltons
		MAAKIRQNDEVIVLTGKDKGKRGKVTKVLPNGKVFVEGINIITKHEKPVPALGKAGGLVKKEAAIDASNVAIFNPKTNKADRVGFRFEDGKKVRFFKSNNEII	-	-	-	11258,64 Daltons
Haemophilus influenzae 8 ASM320307v1 GCA_003203075	P44528	MAAKIRQNDEVIVLTGKDKGKRGKVTKVLPNGKVFVEGINIITKHEKPVPALGKAGGLVKKEAAIDASNVAIFNPKTNKADRVGFRFEDGKKVRFFKSNNEII	-	-	-	11258,64 Daltons
Haemophilus influenzae C ASM789712v1 GCA_007897125	P44528	MAAKIRQNDEVIVLTGKDKGKRGKVTKVLPNGKVFVEGINIITKHEKPVPALGKAGGLVKKEAAIDASNVAIFNPKTNKADRVGFRFEDGKKVRFFKSNNEII	-	-	-	11258,64 Daltons
Haemophilus influenzae biotype aegyptius KC1018 ASM588819v1 GCA_005888195	P44362	MAAKIRQNDEVIVLTGKDKGKRGKVTKVLPNGKVFVEGINIITKHEKPVPALGKAGGLVKKEAAIDASNVAIFNPKTNKADRVGFRFEDGKKVRFFKSNNEII	-	-	-	11258,64 Daltons
Haemophilus aegyptius FDAARGOS_1478 ASM1993090v1 GCA_019930905	P44362	MAAKIRQNDEVIVLTGKDKGKRGKVTKVLPNGKVFVEGINIITKHEKPVPALGKAGGLVKKEAAIDASNVAIFNPKTNKADRVGFRFEDGKKVRFFKSNNEII	-	-	-	11258,64 Daltons
Haemophilus aegyptius NCTC8502T 49595_C01 GCA_900475885	P44362	MAAKIRQNDEVIVLTGKDKGKRGKVTKVLPNGKVFVEGINIITKHEKPVPALGKAGGLVKKEAAIDASNVAIFNPKTNKADRVGFRFEDGKKVRFFKSNNEII	-	-	-	11258,64 Daltons
Haemophilus aegyptius NCTC8134 52579_G01 GCA_900637765	P44362	MAAKIRQNDEVIVLTGKDKGKRGKVTKVLPNGKVFVEGINIITKHEKPVPALGKAGGLVKKEAAIDASNVAIFNPKTNKADRVGFRFEDGKKVRFFKSNNEII	-	-	-	11258,64 Daltons
Haemophilus influenzae ("aegyptius") F3047 ASM20047v1 GCA_000200475	P44362	MAAKIRQNDEVIVLTGKDKGKRGKVTKVLPNGKVFVEGINIITKHEKPVPALGKAGGLVKKEAAIDASNVAIFNPKTNKADRVGFRFEDGKKVRFFKSNNEII	-	-	-	11258,64 Daltons
Haemophilus influenzae 723 ASM93162v1 GCA_000931625	P44362	MAAKIRQNDEVIVLTGKDKGKRGKVTKVLPNGKVFVEGINIITKHEKPVPALGKAGGLVKKEAAIDASNVAIFNPKTNKADRVGFRFEDGKKVRFFKSNNEII	-	-	-	11258,64 Daltons
Haemophilus influenzae 1123_HINF ASM107611v1 GCA_001076115	P44362	MAAKIRQNDEVIVLTGKDKGKRGKVTKVLPNGKVFVEGINIITKHEKPVPALGKAGGLVKKEAAIDASNVAIFNPKTNKADRVGFRFEDGKKVRFFKSNNEII	-	-	-	11258,64 Daltons
Haemophilus influenzae HI2114 ASM118448v1 GCA_001184485	P44362	MAAKIRQNDEVIVLTGKDKGKRGKVTKVLPNGKVFVEGINIITKHEKPVPALGKAGGLVKKEAAIDASNVAIFNPKTNKADRVGFRFEDGKKVRFFKSNNEII	-	-	-	11258,64 Daltons
Haemophilus influenzae HI1722 ASM118454v1 GCA_001184545	P44362	MAAKIRQNDEVIVLTGKDKGKRGKVTKVLPNGKVFVEGINIITKHEKPVPALGKAGGLVKKEAAIDASNVAIFNPKTNKADRVGFRFEDGKKVRFFKSNNEII	-	-	-	11258,64 Daltons
Haemophilus influenzae NCTC8143T NCTC8143 GCA_001457655	P44362	MAAKIRQNDEVIVLTGKDKGKRGKVTKVLPNGKVFVEGINIITKHEKPVPALGKAGGLVKKEAAIDASNVAIFNPKTNKADRVGFRFEDGKKVRFFKSNNEII	-	-	-	11258,64 Daltons
Haemophilus aegyptius CCUG 628 ASM167930v1 GCA_001679305	P44362	MAAKIRQNDEVIVLTGKDKGKRGKVTKVLPNGKVFVEGINIITKHEKPVPALGKAGGLVKKEAAIDASNVAIFNPKTNKADRVGFRFEDGKKVRFFKSNNEII	-	-	-	11258,64 Daltons
Haemophilus influenzae GE117 ASM209328v1 GCA_002093285	P44362	MAAKIRQNDEVIVLTGKDKGKRGKVTKVLPNGKVFVEGINIITKHEKPVPALGKAGGLVKKEAAIDASNVAIFNPKTNKADRVGFRFEDGKKVRFFKSNNEII	-	-	-	11258,64 Daltons
Haemophilus influenzae 101P3H1 ASM298374v1 GCA_002983745	P44362	MAAKIRQNDEVIVLTGKDKGKRGKVTKVLPNGKVFVEGINIITKHEKPVPALGKAGGLVKKEAAIDASNVAIFNPKTNKADRVGFRFEDGKKVRFFKSNNEII	-	-	-	11258,64 Daltons
Haemophilus influenzae 107P3H1 ASM298382v1 GCA_002983825	P44362	MAAKIRQNDEVIVLTGKDKGKRGKVTKVLPNGKVFVEGINIITKHEKPVPALGKAGGLVKKEAAIDASNVAIFNPKTNKADRVGFRFEDGKKVRFFKSNNEII	-	-	-	11258,64 Daltons
Haemophilus influenzae 107P4H1 ASM298384v1 GCA_002983845	P44362	MAAKIRQNDEVIVLTGKDKGKRGKVTKVLPNGKVFVEGINIITKHEKPVPALGKAGGLVKKEAAIDASNVAIFNPKTNKADRVGFRFEDGKKVRFFKSNNEII	-	-	-	11258,64 Daltons
Haemophilus influenzae 124P4H1 ASM298406v1 GCA_002984065	P44362	MAAKIRQNDEVIVLTGKDKGKRGKVTKVLPNGKVFVEGINIITKHEKPVPALGKAGGLVKKEAAIDASNVAIFNPKTNKADRVGFRFEDGKKVRFFKSNNEII	-	-	-	11258,64 Daltons
Haemophilus influenzae 18P17H2 ASM298432v1 GCA_002984325	P44362	MAAKIRQNDEVIVLTGKDKGKRGKVTKVLPNGKVFVEGINIITKHEKPVPALGKAGGLVKKEAAIDASNVAIFNPKTNKADRVGFRFEDGKKVRFFKSNNEII	-	-	-	11258,64 Daltons
Haemophilus influenzae 31P13H1 ASM298445v1 GCA_002984455	P44362	MAAKIRQNDEVIVLTGKDKGKRGKVTKVLPNGKVFVEGINIITKHEKPVPALGKAGGLVKKEAAIDASNVAIFNPKTNKADRVGFRFEDGKKVRFFKSNNEII	-	-	-	11258,64 Daltons
Haemophilus influenzae 32P8H3 ASM298450v1 GCA_002984505	P44362	MAAKIRQNDEVIVLTGKDKGKRGKVTKVLPNGKVFVEGINIITKHEKPVPALGKAGGLVKKEAAIDASNVAIFNPKTNKADRVGFRFEDGKKVRFFKSNNEII	-	-	-	11258,64 Daltons
Haemophilus influenzae 33P18H2 ASM298452v1 GCA_002984525	P44362	MAAKIRQNDEVIVLTGKDKGKRGKVTKVLPNGKVFVEGINIITKHEKPVPALGKAGGLVKKEAAIDASNVAIFNPKTNKADRVGFRFEDGKKVRFFKSNNEII	-	-	-	11258,64 Daltons
Haemophilus influenzae 33P19H1 ASM298454v1 GCA_002984545	P44362	MAAKIRQNDEVIVLTGKDKGKRGKVTKVLPNGKVFVEGINIITKHEKPVPALGKAGGLVKKEAAIDASNVAIFNPKTNKADRVGFRFEDGKKVRFFKSNNEII	-	-	-	11258,64 Daltons
Haemophilus influenzae 46P159H1 ASM298468v1 GCA_002984685	P44362	MAAKIRQNDEVIVLTGKDKGKRGKVTKVLPNGKVFVEGINIITKHEKPVPALGKAGGLVKKEAAIDASNVAIFNPKTNKADRVGFRFEDGKKVRFFKSNNEII	-	-	-	11258,64 Daltons
Haemophilus influenzae 18P16H1 ASM298502v1 GCA_002985025	P44362	MAAKIRQNDEVIVLTGKDKGKRGKVTKVLPNGKVFVEGINIITKHEKPVPALGKAGGLVKKEAAIDASNVAIFNPKTNKADRVGFRFEDGKKVRFFKSNNEII	-	-	-	11258,64 Daltons
Haemophilus influenzae 33P110H3 ASM298520v1 GCA_002985205	P44362	MAAKIRQNDEVIVLTGKDKGKRGKVTKVLPNGKVFVEGINIITKHEKPVPALGKAGGLVKKEAAIDASNVAIFNPKTNKADRVGFRFEDGKKVRFFKSNNEII	-	-	-	11258,64 Daltons
Haemophilus influenzae 35P8H ASM298526v1 GCA_002985265	P44362	MAAKIRQNDEVIVLTGKDKGKRGKVTKVLPNGKVFVEGINIITKHEKPVPALGKAGGLVKKEAAIDASNVAIFNPKTNKADRVGFRFEDGKKVRFFKSNNEII	-	-	-	11258,64 Daltons
Haemophilus influenzae 44P197H1 ASM298536v1 GCA_002985365	P44362	MAAKIRQNDEVIVLTGKDKGKRGKVTKVLPNGKVFVEGINIITKHEKPVPALGKAGGLVKKEAAIDASNVAIFNPKTNKADRVGFRFEDGKKVRFFKSNNEII	-	-	-	11258,64 Daltons
Haemophilus influenzae 48P28H1 ASM298544v1 GCA_002985445	P44362	MAAKIRQNDEVIVLTGKDKGKRGKVTKVLPNGKVFVEGINIITKHEKPVPALGKAGGLVKKEAAIDASNVAIFNPKTNKADRVGFRFEDGKKVRFFKSNNEII	-	-	-	11258,64 Daltons
Haemophilus influenzae 55P3H1 ASM298558v1 GCA_002985585	P44362	MAAKIRQNDEVIVLTGKDKGKRGKVTKVLPNGKVFVEGINIITKHEKPVPALGKAGGLVKKEAAIDASNVAIFNPKTNKADRVGFRFEDGKKVRFFKSNNEII	-	-	-	11258,64 Daltons
Haemophilus influenzae 56P76H1 ASM298572v1 GCA_002985725	P44362	MAAKIRQNDEVIVLTGKDKGKRGKVTKVLPNGKVFVEGINIITKHEKPVPALGKAGGLVKKEAAIDASNVAIFNPKTNKADRVGFRFEDGKKVRFFKSNNEII	-	-	-	11258,64 Daltons
Haemophilus influenzae 69P7H1 ASM298602v1 GCA_002986025	P44362	MAAKIRQNDEVIVLTGKDKGKRGKVTKVLPNGKVFVEGINIITKHEKPVPALGKAGGLVKKEAAIDASNVAIFNPKTNKADRVGFRFEDGKKVRFFKSNNEII	-	-	-	11258,64 Daltons
Haemophilus influenzae 69P2H1 ASM298612v1 GCA_002986125	P44362	MAAKIRQNDEVIVLTGKDKGKRGKVTKVLPNGKVFVEGINIITKHEKPVPALGKAGGLVKKEAAIDASNVAIFNPKTNKADRVGFRFEDGKKVRFFKSNNEII	-	-	-	11258,64 Daltons
Haemophilus influenzae 73P2H1 ASM298647v1 GCA_002986475	P44362	MAAKIRQNDEVIVLTGKDKGKRGKVTKVLPNGKVFVEGINIITKHEKPVPALGKAGGLVKKEAAIDASNVAIFNPKTNKADRVGFRFEDGKKVRFFKSNNEII	-	-	-	11258,64 Daltons
Haemophilus influenzae 81P25H1 ASM298679v1 GCA_002986795	P44362	MAAKIRQNDEVIVLTGKDKGKRGKVTKVLPNGKVFVEGINIITKHEKPVPALGKAGGLVKKEAAIDASNVAIFNPKTNKADRVGFRFEDGKKVRFFKSNNEII	-	-	-	11258,64 Daltons
Haemophilus influenzae 99P41H1 ASM298835v1 GCA_002988355	P44362	MAAKIRQNDEVIVLTGKDKGKRGKVTKVLPNGKVFVEGINIITKHEKPVPALGKAGGLVKKEAAIDASNVAIFNPKTNKADRVGFRFEDGKKVRFFKSNNEII	-	-	-	11258,64 Daltons
Haemophilus influenzae 99P50H1 ASM298837v1 GCA_002988375	P44362	MAAKIRQNDEVIVLTGKDKGKRGKVTKVLPNGKVFVEGINIITKHEKPVPALGKAGGLVKKEAAIDASNVAIFNPKTNKADRVGFRFEDGKKVRFFKSNNEII	-	-	-	11258,64 Daltons
Haemophilus influenzae 96P15H1 ASM298897v1 GCA_002988975	P44362	MAAKIRQNDEVIVLTGKDKGKRGKVTKVLPNGKVFVEGINIITKHEKPVPALGKAGGLVKKEAAIDASNVAIFNPKTNKADRVGFRFEDGKKVRFFKSNNEII	-	-	-	11258,64 Daltons
Haemophilus influenzae 101P19H1 ASM298909v1 GCA_002989095	P44362	MAAKIRQNDEVIVLTGKDKGKRGKVTKVLPNGKVFVEGINIITKHEKPVPALGKAGGLVKKEAAIDASNVAIFNPKTNKADRVGFRFEDGKKVRFFKSNNEII	-	-	-	11258,64 Daltons
Haemophilus influenzae 127P6H1 ASM298945v1 GCA_002989455	P44362	MAAKIRQNDEVIVLTGKDKGKRGKVTKVLPNGKVFVEGINIITKHEKPVPALGKAGGLVKKEAAIDASNVAIFNPKTNKADRVGFRFEDGKKVRFFKSNNEII	-	-	-	11258,64 Daltons
Haemophilus influenzae 39P13H ASM299030v1 GCA_002990305	P44362	MAAKIRQNDEVIVLTGKDKGKRGKVTKVLPNGKVFVEGINIITKHEKPVPALGKAGGLVKKEAAIDASNVAIFNPKTNKADRVGFRFEDGKKVRFFKSNNEII	-	-	-	11258,64 Daltons
Haemophilus influenzae 44P204H1 ASM299044v1 GCA_002990445	P44362	MAAKIRQNDEVIVLTGKDKGKRGKVTKVLPNGKVFVEGINIITKHEKPVPALGKAGGLVKKEAAIDASNVAIFNPKTNKADRVGFRFEDGKKVRFFKSNNEII	-	-	-	11258,64 Daltons
Haemophilus influenzae 45P11H1 ASM299049v1 GCA_002990495	P44362	MAAKIRQNDEVIVLTGKDKGKRGKVTKVLPNGKVFVEGINIITKHEKPVPALGKAGGLVKKEAAIDASNVAIFNPKTNKADRVGFRFEDGKKVRFFKSNNEII	-	-	-	11258,64 Daltons
Haemophilus influenzae 127P5H1 ASM299097v1 GCA_002990975	P44362	MAAKIRQNDEVIVLTGKDKGKRGKVTKVLPNGKVFVEGINIITKHEKPVPALGKAGGLVKKEAAIDASNVAIFNPKTNKADRVGFRFEDGKKVRFFKSNNEII	-	-	-	11258,64 Daltons
Haemophilus influenzae 48P45H1 ASM299146v1 GCA_002991465	P44362	MAAKIRQNDEVIVLTGKDKGKRGKVTKVLPNGKVFVEGINIITKHEKPVPALGKAGGLVKKEAAIDASNVAIFNPKTNKADRVGFRFEDGKKVRFFKSNNEII	-	-	-	11258,64 Daltons
Haemophilus influenzae 45P9H2 ASM299148v1 GCA_002991485	P44362	MAAKIRQNDEVIVLTGKDKGKRGKVTKVLPNGKVFVEGINIITKHEKPVPALGKAGGLVKKEAAIDASNVAIFNPKTNKADRVGFRFEDGKKVRFFKSNNEII	-	-	-	11258,64 Daltons
Haemophilus influenzae 8 ASM320307v1 GCA_003203075	P44362	MAAKIRQNDEVIVLTGKDKGKRGKVTKVLPNGKVFVEGINIITKHEKPVPALGKAGGLVKKEAAIDASNVAIFNPKTNKADRVGFRFEDGKKVRFFKSNNEII	-	-	-	11258,64 Daltons
Haemophilus influenzae 19 ASM320321v1 GCA_003203215	P44362	MAAKIRQNDEVIVLTGKDKGKRGKVTKVLPNGKVFVEGINIITKHEKPVPALGKAGGLVKKEAAIDASNVAIFNPKTNKADRVGFRFEDGKKVRFFKSNNEII	-	-	-	11258,64 Daltons
Haemophilus influenzae ("aegyptius") M14951 ASM335150v1 GCA_003351505	P44362	MAAKIRQNDEVIVLTGKDKGKRGKVTKVLPNGKVFVEGINIITKHEKPVPALGKAGGLVKKEAAIDASNVAIFNPKTNKADRVGFRFEDGKKVRFFKSNNEII	-	-	-	11258,64 Daltons
Haemophilus influenzae P668-6062 ASM341412v1 GCA_003414125	P44362	MAAKIRQNDEVIVLTGKDKGKRGKVTKVLPNGKVFVEGINIITKHEKPVPALGKAGGLVKKEAAIDASNVAIFNPKTNKADRVGFRFEDGKKVRFFKSNNEII	-	-	-	11258,64 Daltons
Haemophilus influenzae P853-2792 ASM341430v2 GCA_003414305.2	P44362	MAAKIRQNDEVIVLTGKDKGKRGKVTKVLPNGKVFVEGINIITKHEKPVPALGKAGGLVKKEAAIDASNVAIFNPKTNKADRVGFRFEDGKKVRFFKSNNEII	-	-	-	11258,64 Daltons
Haemophilus influenzae P635-7537 ASM341439v1 GCA_003414395	P44362	MAAKIRQNDEVIVLTGKDKGKRGKVTKVLPNGKVFVEGINIITKHEKPVPALGKAGGLVKKEAAIDASNVAIFNPKTNKADRVGFRFEDGKKVRFFKSNNEII	-	-	-	11258,64 Daltons
Haemophilus influenzae P634-7311 ASM341464v2 GCA_003414645.2	P44362	MAAKIRQNDEVIVLTGKDKGKRGKVTKVLPNGKVFVEGINIITKHEKPVPALGKAGGLVKKEAAIDASNVAIFNPKTNKADRVGFRFEDGKKVRFFKSNNEII	-	-	-	11258,64 Daltons
Haemophilus influenzae P667-4462 ASM341465v1 GCA_003414655	P44362	MAAKIRQNDEVIVLTGKDKGKRGKVTKVLPNGKVFVEGINIITKHEKPVPALGKAGGLVKKEAAIDASNVAIFNPKTNKADRVGFRFEDGKKVRFFKSNNEII	-	-	-	11258,64 Daltons
Haemophilus influenzae P637-8346 ASM341492v2 GCA_003414925.2	P44362	MAAKIRQNDEVIVLTGKDKGKRGKVTKVLPNGKVFVEGINIITKHEKPVPALGKAGGLVKKEAAIDASNVAIFNPKTNKADRVGFRFEDGKKVRFFKSNNEII	-	-	-	11258,64 Daltons
Haemophilus influenzae P669-6977 ASM342550v1 GCA_003425505	P44362	MAAKIRQNDEVIVLTGKDKGKRGKVTKVLPNGKVFVEGINIITKHEKPVPALGKAGGLVKKEAAIDASNVAIFNPKTNKADRVGFRFEDGKKVRFFKSNNEII	-	-	-	11258,64 Daltons
Haemophilus influenzae P676-2514 ASM342560v1 GCA_003425605	P44362	MAAKIRQNDEVIVLTGKDKGKRGKVTKVLPNGKVFVEGINIITKHEKPVPALGKAGGLVKKEAAIDASNVAIFNPKTNKADRVGFRFEDGKKVRFFKSNNEII	-	-	-	11258,64 Daltons
Haemophilus influenzae P617-9224 ASM342571v1 GCA_003425715	P44362	MAAKIRQNDEVIVLTGKDKGKRGKVTKVLPNGKVFVEGINIITKHEKPVPALGKAGGLVKKEAAIDASNVAIFNPKTNKADRVGFRFEDGKKVRFFKSNNEII	-	-	-	11258,64 Daltons
Haemophilus influenzae M07659 ASM345806v1 GCA_003458065	P44362	MAAKIRQNDEVIVLTGKDKGKRGKVTKVLPNGKVFVEGINIITKHEKPVPALGKAGGLVKKEAAIDASNVAIFNPKTNKADRVGFRFEDGKKVRFFKSNNEII	-	-	-	11258,64 Daltons
Haemophilus influenzae M18770 ASM349022v1 GCA_003490225	P44362	MAAKIRQNDEVIVLTGKDKGKRGKVTKVLPNGKVFVEGINIITKHEKPVPALGKAGGLVKKEAAIDASNVAIFNPKTNKADRVGFRFEDGKKVRFFKSNNEII	-	-	-	11258,64 Daltons
Haemophilus influenzae M29695 ASM349070v1 GCA_003490705	P44362	MAAKIRQNDEVIVLTGKDKGKRGKVTKVLPNGKVFVEGINIITKHEKPVPALGKAGGLVKKEAAIDASNVAIFNPKTNKADRVGFRFEDGKKVRFFKSNNEII	-	-	-	11258,64 Daltons
Haemophilus influenzae M09965 ASM349320v1 GCA_003493205	P44362	MAAKIRQNDEVIVLTGKDKGKRGKVTKVLPNGKVFVEGINIITKHEKPVPALGKAGGLVKKEAAIDASNVAIFNPKTNKADRVGFRFEDGKKVRFFKSNNEII	-	-	-	11258,64 Daltons
Haemophilus influenzae M06151 ASM349389v1 GCA_003493895	P44362	MYAVFQSGGKQHRVSEGQVVRLEKLELATGATVEFDSVLMVVNGEDVKIGAPVVAGAKVVAEVVAQGRGEKVKIVKFRRRKHSRKQQGHRQWFTEVKITGIQA	-	-	-	11369,70 Daltons
Haemophilus influenzae M15937 ASM349422v1 GCA_003494225	P44362	MYAVFQSGGKQHRVSEGQVVRLEKLELATGATVEFDSVLMVVNGEDVKIGAPVVAGAKVVAEVVAQGRGEKVKIVKFRRRKHSRKQQGHRQWFTEVKITGIQA	-	-	-	11369,70 Daltons
Haemophilus influenzae M13119 ASM349476v1 GCA_003494765	P44362	MYAVFQSGGKQHRVSEGQVVRLEKLELATGATVEFDSVLMVVNGEDVKIGAPVVAGAKVVAEVVAQGRGEKVKIVKFRRRKHSRKQQGHRQWFTEVKITGIQA	-	-	-	11369,70 Daltons
Haemophilus influenzae C2010021516 ASM415323v1 GCA_004153235	P44362	MYAVFQSGGKQHRVSEGQVVRLEKLELATGATVEFDSVLMVVNGEDVKIGAPVVAGAKVVAEVVAQGRGEKVKIVKFRRRKHSRKQQGHRQWFTEVKITGIQA	-	-	-	11369,70 Daltons
Haemophilus influenzae 60068_NP_Hi3 ASM480214v1 GCA_004802145	P44362	MYAVFQSGGKQHRVSEGQVVRLEKLELATGATVEFDSVLMVVNGEDVKIGAPVVAGAKVVAEVVAQGRGEKVKIVKFRRRKHSRKQQGHRQWFTEVKITGIQA	-	-	-	11369,70 Daltons
Haemophilus influenzae 60068_BAL_Hi1 ASM480216v1 GCA_004802165	P44362	MYAVFQSGGKQHRVSEGQVVRLEKLELATGATVEFDSVLMVVNGEDVKIGAPVVAGAKVVAEVVAQGRGEKVKIVKFRRRKHSRKQQGHRQWFTEVKITGIQA	-	-	-	11369,70 Daltons
Haemophilus influenzae biotype aegyptius F3030 ASM588817v1 GCA_005888175	P44362	MYAVFQSGGKQHRVSEGQVVRLEKLELATGATVEFDSVLMVVNGEDVKIGAPVVAGAKVVAEVVAQGRGEKVKIVKFRRRKHSRKQQGHRQWFTEVKITGIQA	-	-	-	11369,70 Daltons
Haemophilus influenzae biotype aegyptius F3283 ASM588818v1 GCA_005888185	P44362	MYAVFQSGGKQHRVSEGQVVRLEKLELATGATVEFDSVLMVVNGEDVKIGAPVVAGAKVVAEVVAQGRGEKVKIVKFRRRKHSRKQQGHRQWFTEVKITGIQA	-	-	-	11369,70 Daltons
Haemophilus influenzae biotype aegyptius F3039 ASM588820v1 GCA_005888205	P44362	MYAVFQSGGKQHRVSEGQVVRLEKLELATGATVEFDSVLMVVNGEDVKIGAPVVAGAKVVAEVVAQGRGEKVKIVKFRRRKHSRKQQGHRQWFTEVKITGIQA	-	-	-	11369,70 Daltons
Haemophilus influenzae biotype aegyptius F3042 ASM588821v1 GCA_005888215	P44362	MYAVFQSGGKQHRVSEGQVVRLEKLELATGATVEFDSVLMVVNGEDVKIGAPVVAGAKVVAEVVAQGRGEKVKIVKFRRRKHSRKQQGHRQWFTEVKITGIQA	-	-	-	11369,70 Daltons
Haemophilus influenzae biotype aegyptius F1946 ASM588826v1 GCA_005888265	P44362	MYAVFQSGGKQHRVSEGQVVRLEKLELATGATVEFDSVLMVVNGEDVKIGAPVVAGAKVVAEVVAQGRGEKVKIVKFRRRKHSRKQQGHRQWFTEVKITGIQA	-	-	-	11369,70 Daltons
Haemophilus influenzae C ASM789712v1 GCA_007897125	P44362	MYAVFQSGGKQHRVSEGQVVRLEKLELATGATVEFDSVLMVVNGEDVKIGAPVVAGAKVVAEVVAQGRGEKVKIVKFRRRKHSRKQQGHRQWFTEVKITGIQA	-	-	-	11369,70 Daltons
Haemophilus influenzae B ASM789717v1 GCA_007897175	P44362	MYAVFQSGGKQHRVSEGQVVRLEKLELATGATVEFDSVLMVVNGEDVKIGAPVVAGAKVVAEVVAQGRGEKVKIVKFRRRKHSRKQQGHRQWFTEVKITGIQA	-	-	-	11369,70 Daltons
Haemophilus influenzae biotype aegyptius HE7/F1946 ASM858674v1 GCA_008586745	P44362	MYAVFQSGGKQHRVSEGQVVRLEKLELATGATVEFDSVLMVVNGEDVKIGAPVVAGAKVVAEVVAQGRGEKVKIVKFRRRKHSRKQQGHRQWFTEVKITGIQA	-	-	-	11369,70 Daltons
Haemophilus influenzae biotype aegyptius HE24/F3037 ASM858680v1 GCA_008586805	P44362	MYAVFQSGGKQHRVSEGQVVRLEKLELATGATVEFDSVLMVVNGEDVKIGAPVVAGAKVVAEVVAQGRGEKVKIVKFRRRKHSRKQQGHRQWFTEVKITGIQA	-	-	-	11369,70 Daltons
Haemophilus influenzae biotype aegyptius HE15/F3028 ASM858682v1 GCA_008586825	P44362	MYAVFQSGGKQHRVSEGQVVRLEKLELATGATVEFDSVLMVVNGEDVKIGAPVVAGAKVVAEVVAQGRGEKVKIVKFRRRKHSRKQQGHRQWFTEVKITGIQA	-	-	-	11369,70 Daltons
Haemophilus influenzae CHBN-II-1 ASM1970336v1 GCA_019703365	P44362	MYAVFQSGGKQHRVSEGQVVRLEKLELATGATVEFDSVLMVVNGEDVKIGAPVVAGAKVVAEVVAQGRGEKVKIVKFRRRKHSRKQQGHRQWFTEVKITGIQA	-	-	-	11369,70 Daltons
Haemophilus influenzae CHBN-II-2 ASM1970338v1 GCA_019703385	P44362	MYAVFQSGGKQHRVSEGQVVRLEKLELATGATVEFDSVLMVVNGEDVKIGAPVVAGAKVVAEVVAQGRGEKVKIVKFRRRKHSRKQQGHRQWFTEVKITGIQA	-	-	-	11369,70 Daltons
Haemophilus influenzae 444/18 ASM2007368v1 GCA_020073685	P44362	MYAVFQSGGKQHRVSEGQVVRLEKLELATGATVEFDSVLMVVNGEDVKIGAPVVAGAKVVAEVVAQGRGEKVKIVKFRRRKHSRKQQGHRQWFTEVKITGIQA	-	-	-	11369,70 Daltons
Haemophilus influenzae FDAARGOS_1560 ASM2073604v1 GCA_020736045	P44362	MYAVFQSGGKQHRVSEGQVVRLEKLELATGATVEFDSVLMVVNGEDVKIGAPVVAGAKVVAEVVAQGRGEKVKIVKFRRRKHSRKQQGHRQWFTEVKITGIQA	-	-	-	11369,70 Daltons
Haemophilus influenzae Hi9 ASM2139103v1 GCA_021391035	P44362	MYAVFQSGGKQHRVSEGQVVRLEKLELATGATVEFDSVLMVVNGEDVKIGAPVVAGAKVVAEVVAQGRGEKVKIVKFRRRKHSRKQQGHRQWFTEVKITGIQA	-	-	-	11369,70 Daltons
Haemophilus influenzae AS4 ASM2139119v1 GCA_021391195	P44362	MYAVFQSGGKQHRVSEGQVVRLEKLELATGATVEFDSVLMVVNGEDVKIGAPVVAGAKVVAEVVAQGRGEKVKIVKFRRRKHSRKQQGHRQWFTEVKITGIQA	-	-	-	11369,70 Daltons
Haemophilus influenzae Hi1062 ASM2926877v1 GCA_029268775	P44362	MYAVFQSGGKQHRVSEGQVVRLEKLELATGATVEFDSVLMVVNGEDVKIGAPVVAGAKVVAEVVAQGRGEKVKIVKFRRRKHSRKQQGHRQWFTEVKITGIQA	-	-	-	11369,70 Daltons
Haemophilus influenzae Hi805 ASM2926892v1 GCA_029268925	P44362	MYAVFQSGGKQHRVSEGQVVRLEKLELATGATVEFDSVLMVVNGEDVKIGAPVVAGAKVVAEVVAQGRGEKVKIVKFRRRKHSRKQQGHRQWFTEVKITGIQA	-	-	-	11369,70 Daltons
Haemophilus influenzae 2016S11-301 ASM3843181v1 GCA_038431815	P44362	MYAVFQSGGKQHRVSEGQVVRLEKLELATGATVEFDSVLMVVNGEDVKIGAPVVAGAKVVAEVVAQGRGEKVKIVKFRRRKHSRKQQGHRQWFTEVKITGIQA	-	-	-	11369,70 Daltons
Haemophilus influenzae 2842STDY5882088 14412_4#60 GCA_900029205	P44362	MYAVFQSGGKQHRVSEGQVVRLEKLELATGATVEFDSVLMVVNGEDVKIGAPVVAGAKVVAEVVAQGRGEKVKIVKFRRRKHSRKQQGHRQWFTEVKITGIQA	-	-	-	11369,70 Daltons
Haemophilus influenzae 2842STDY5882065 14412_4#37 GCA_900037345	P44362	MYAVFQSGGKQHRVSEGQVVRLEKLELATGATVEFDSVLMVVNGEDVKIGAPVVAGAKVVAEVVAQGRGEKVKIVKFRRRKHSRKQQGHRQWFTEVKITGIQA	-	-	-	11369,70 Daltons
Haemophilus influenzae PTHi-11149 PTHi-11149 GCA_900407405	P44362	MYAVFQSGGKQHRVSEGQVVRLEKLELATGATVEFDSVLMVVNGEDVKIGAPVVAGAKVVAEVVAQGRGEKVKIVKFRRRKHSRKQQGHRQWFTEVKITGIQA	-	-	-	11369,70 Daltons
Haemophilus influenzae PTHi-12301 PTHi-12301 GCA_900407495	P44362	MYAVFQSGGKQHRVSEGQVVRLEKLELATGATVEFDSVLMVVNGEDVKIGAPVVAGAKVVAEVVAQGRGEKVKIVKFRRRKHSRKQQGHRQWFTEVKITGIQA	-	-	-	11369,70 Daltons
Haemophilus influenzae PTHi-13142 PTHi-13142 GCA_900407675	P44362	MYAVFQSGGKQHRVSEGQVVRLEKLELATGATVEFDSVLMVVNGEDVKIGAPVVAGAKVVAEVVAQGRGEKVKIVKFRRRKHSRKQQGHRQWFTEVKITGIQA	-	-	-	11369,70 Daltons
Haemophilus influenzae PTHi-6916 PTHi-6916 GCA_900408145	P44362	MYAVFQSGGKQHRVSEGQVVRLEKLELATGATVEFDSVLMVVNGEDVKIGAPVVAGAKVVAEVVAQGRGEKVKIVKFRRRKHSRKQQGHRQWFTEVKITGIQA	-	-	-	11369,70 Daltons
Haemophilus aegyptius NCTC8135 46514_C02 GCA_900450755	P44362	MYAVFQSGGKQHRVSEGQVVRLEKLELATGATVEFDSVLMVVNGEDVKIGAPVVAGAKVVAEVVAQGRGEKVKIVKFRRRKHSRKQQGHRQWFTEVKITGIQA	-	-	-	11369,70 Daltons
Haemophilus influenzae 1123_HINF ASM107611v1 GCA_001076115	P44359	MYAVFQSGGKQHRVSEGQVVRLEKLELATGATVEFDSVLMVVNGEDVKIGAPVVAGAKVVAEVVAQGRGEKVKIVKFRRRKHSRKQQGHRQWFTEVKITGIQA	-	-	-	11369,70 Daltons
Haemophilus influenzae HI2114 ASM118448v1 GCA_001184485	P44359	MYAVFQSGGKQHRVSEGQVVRLEKLELATGATVEFDSVLMVVNGEDVKIGAPVVAGAKVVAEVVAQGRGEKVKIVKFRRRKHSRKQQGHRQWFTEVKITGIQA	-	-	-	11369,70 Daltons
Haemophilus influenzae HI1722 ASM118454v1 GCA_001184545	P44359	MYAVFQSGGKQHRVSEGQVVRLEKLELATGATVEFDSVLMVVNGEDVKIGAPVVAGAKVVAEVVAQGRGEKVKIVKFRRRKHSRKQQGHRQWFTEVKITGIQA	-	-	-	11369,70 Daltons
Haemophilus influenzae NCTC8143T NCTC8143 GCA_001457655	P44359	MYAVFQSGGKQHRVSEGQVVRLEKLELATGATVEFDSVLMVVNGEDVKIGAPVVAGAKVVAEVVAQGRGEKVKIVKFRRRKHSRKQQGHRQWFTEVKITGIQA	-	-	-	11369,70 Daltons
Haemophilus aegyptius CCUG 628 ASM167930v1 GCA_001679305	P44359	MYAVFQSGGKQHRVSEGQVVRLEKLELATGATVEFDSVLMVVNGEDVKIGAPVVAGAKVVAEVVAQGRGEKVKIVKFRRRKHSRKQQGHRQWFTEVKITGIQA	-	-	-	11369,70 Daltons
Haemophilus influenzae GE117 ASM209328v1 GCA_002093285	P44359	MYAVFQSGGKQHRVSEGQVVRLEKLELATGATVEFDSVLMVVNGEDVKIGAPVVAGAKVVAEVVAQGRGEKVKIVKFRRRKHSRKQQGHRQWFTEVKITGIQA	-	-	-	11369,70 Daltons
Haemophilus influenzae 124P4H1 ASM298406v1 GCA_002984065	P44359	MYAVFQSGGKQHRVSEGQVVRLEKLELATGATVEFDSVLMVVNGEDVKIGAPVVAGAKVVAEVVAQGRGEKVKIVKFRRRKHSRKQQGHRQWFTEVKITGIQA	-	-	-	11369,70 Daltons
Haemophilus influenzae 18P17H2 ASM298432v1 GCA_002984325	P44359	MYAVFQSGGKQHRVSEGQVVRLEKLELATGATVEFDSVLMVVNGEDVKIGAPVVAGAKVVAEVVAQGRGEKVKIVKFRRRKHSRKQQGHRQWFTEVKITGIQA	-	-	-	11369,70 Daltons
Haemophilus influenzae 32P8H3 ASM298450v1 GCA_002984505	P44359	MYAVFQSGGKQHRVSEGQVVRLEKLELATGATVEFDSVLMVVNGEDVKIGAPVVAGAKVVAEVVAQGRGEKVKIVKFRRRKHSRKQQGHRQWFTEVKITGIQA	-	-	-	11369,70 Daltons
Haemophilus influenzae 33P18H2 ASM298452v1 GCA_002984525	P44359	MYAVFQSGGKQHRVSEGQVVRLEKLELATGATVEFDSVLMVVNGEDVKIGAPVVAGAKVVAEVVAQGRGEKVKIVKFRRRKHSRKQQGHRQWFTEVKITGIQA	-	-	-	11369,70 Daltons
Haemophilus influenzae 33P19H1 ASM298454v1 GCA_002984545	P44359	MYAVFQSGGKQHRVSEGQVVRLEKLELATGATVEFDSVLMVVNGEDVKIGAPVVAGAKVVAEVVAQGRGEKVKIVKFRRRKHSRKQQGHRQWFTEVKITGIQA	-	-	-	11369,70 Daltons
Haemophilus influenzae 46P159H1 ASM298468v1 GCA_002984685	P44359	MYAVFQSGGKQHRVSEGQVVRLEKLELATGATVEFDSVLMVVNGEDVKIGAPVVAGAKVVAEVVAQGRGEKVKIVKFRRRKHSRKQQGHRQWFTEVKITGIQA	-	-	-	11369,70 Daltons
Haemophilus influenzae 18P16H1 ASM298502v1 GCA_002985025	P44359	MYAVFQSGGKQHRVSEGQVVRLEKLELATGATVEFDSVLMVVNGEDVKIGAPVVAGAKVVAEVVAQGRGEKVKIVKFRRRKHSRKQQGHRQWFTEVKITGIQA	-	-	-	11369,70 Daltons
Haemophilus influenzae 33P110H3 ASM298520v1 GCA_002985205	P44359	MYAVFQSGGKQHRVSEGQVVRLEKLELATGATVEFDSVLMVVNGEDVKIGAPVVAGAKVVAEVVAQGRGEKVKIVKFRRRKHSRKQQGHRQWFTEVKITGIQA	-	-	-	11369,70 Daltons
Haemophilus influenzae 35P8H ASM298526v1 GCA_002985265	P44359	MYAVFQSGGKQHRVSEGQVVRLEKLELATGATVEFDSVLMVVNGEDVKIGAPVVAGAKVVAEVVAQGRGEKVKIVKFRRRKHSRKQQGHRQWFTEVKITGIQA	-	-	-	11369,70 Daltons
Haemophilus influenzae 44P197H1 ASM298536v1 GCA_002985365	P44359	MYAVFQSGGKQHRVSEGQVVRLEKLELATGATVEFDSVLMVVNGEDVKIGAPVVAGAKVVAEVVAQGRGEKVKIVKFRRRKHSRKQQGHRQWFTEVKITGIQA	-	-	-	11369,70 Daltons
Haemophilus influenzae 48P28H1 ASM298544v1 GCA_002985445	P44359	MYAVFQSGGKQHRVSEGQVVRLEKLELATGATVEFDSVLMVVNGEDVKIGAPVVAGAKVVAEVVAQGRGEKVKIVKFRRRKHSRKQQGHRQWFTEVKITGIQA	-	-	-	11369,70 Daltons
Haemophilus influenzae 55P3H1 ASM298558v1 GCA_002985585	P44359	MYAVFQSGGKQHRVSEGQVVRLEKLELATGATVEFDSVLMVVNGEDVKIGAPVVAGAKVVAEVVAQGRGEKVKIVKFRRRKHSRKQQGHRQWFTEVKITGIQA	-	-	-	11369,70 Daltons
Haemophilus influenzae 56P76H1 ASM298572v1 GCA_002985725	P44359	MYAVFQSGGKQHRVSEGQVVRLEKLELATGATVEFDSVLMVVNGEDVKIGAPVVAGAKVVAEVVAQGRGEKVKIVKFRRRKHSRKQQGHRQWFTEVKITGIQA	-	-	-	11369,70 Daltons
Haemophilus influenzae 69P7H1 ASM298602v1 GCA_002986025	P44359	MYAVFQSGGKQHRVSEGQVVRLEKLELATGATVEFDSVLMVVNGEDVKIGAPVVAGAKVVAEVVAQGRGEKVKIVKFRRRKHSRKQQGHRQWFTEVKITGIQA	-	-	-	11369,70 Daltons
Haemophilus influenzae 69P2H1 ASM298612v1 GCA_002986125	P44359	MYAVFQSGGKQHRVSEGQVVRLEKLELATGATVEFDSVLMVVNGEDVKIGAPVVAGAKVVAEVVAQGRGEKVKIVKFRRRKHSRKQQGHRQWFTEVKITGIQA	-	-	-	11369,70 Daltons
Haemophilus influenzae 73P2H1 ASM298647v1 GCA_002986475	P44359	MYAVFQSGGKQHRVSEGQVVRLEKLELATGATVEFDSVLMVVNGEDVKIGAPVVAGAKVVAEVVAQGRGEKVKIVKFRRRKHSRKQQGHRQWFTEVKITGIQA	-	-	-	11369,70 Daltons
Haemophilus influenzae 81P25H1 ASM298679v1 GCA_002986795	P44359	MYAVFQSGGKQHRVSEGQVVRLEKLELATGATVEFDSVLMVVNGEDVKIGAPVVAGAKVVAEVVAQGRGEKVKIVKFRRRKHSRKQQGHRQWFTEVKITGIQA	-	-	-	11369,70 Daltons
Haemophilus influenzae 99P41H1 ASM298835v1 GCA_002988355	P44359	MYAVFQSGGKQHRVSEGQVVRLEKLELATGATVEFDSVLMVVNGEDVKIGAPVVAGAKVVAEVVAQGRGEKVKIVKFRRRKHSRKQQGHRQWFTEVKITGIQA	-	-	-	11369,70 Daltons
Haemophilus influenzae 99P50H1 ASM298837v1 GCA_002988375	P44359	MYAVFQSGGKQHRVSEGQVVRLEKLELATGATVEFDSVLMVVNGEDVKIGAPVVAGAKVVAEVVAQGRGEKVKIVKFRRRKHSRKQQGHRQWFTEVKITGIQA	-	-	-	11369,70 Daltons
Haemophilus influenzae 96P15H1 ASM298897v1 GCA_002988975	P44359	MYAVFQSGGKQHRVSEGQVVRLEKLELATGATVEFDSVLMVVNGEDVKIGAPVVAGAKVVAEVVAQGRGEKVKIVKFRRRKHSRKQQGHRQWFTEVKITGIQA	-	-	-	11369,70 Daltons
Haemophilus influenzae 101P19H1 ASM298909v1 GCA_002989095	P44359	MYAVFQSGGKQHRVSEGQVVRLEKLELATGATVEFDSVLMVVNGEDVKIGAPVVAGAKVVAEVVAQGRGEKVKIVKFRRRKHSRKQQGHRQWFTEVKITGIQA	-	-	-	11369,70 Daltons
Haemophilus influenzae 127P6H1 ASM298945v1 GCA_002989455	P44359	MYAVFQSGGKQHRVSEGQVVRLEKLELATGATVEFDSVLMVVNGEDVKIGAPVVAGAKVVAEVVAQGRGEKVKIVKFRRRKHSRKQQGHRQWFTEVKITGIQA	-	-	-	11369,70 Daltons
Haemophilus influenzae 44P204H1 ASM299044v1 GCA_002990445	P44359	MYAVFQSGGKQHRVSEGQVVRLEKLELATGATVEFDSVLMVVNGEDVKIGAPVVAGAKVVAEVVAQGRGEKVKIVKFRRRKHSRKQQGHRQWFTEVKITGIQA	-	-	-	11369,70 Daltons
Haemophilus influenzae 45P11H1 ASM299049v1 GCA_002990495	P44359	MYAVFQSGGKQHRVSEGQVVRLEKLELATGATVEFDSVLMVVNGEDVKIGAPVVAGAKVVAEVVAQGRGEKVKIVKFRRRKHSRKQQGHRQWFTEVKITGIQA	-	-	-	11369,70 Daltons
Haemophilus influenzae 127P5H1 ASM299097v1 GCA_002990975	P44359	MYAVFQSGGKQHRVSEGQVVRLEKLELATGATVEFDSVLMVVNGEDVKIGAPVVAGAKVVAEVVAQGRGEKVKIVKFRRRKHSRKQQGHRQWFTEVKITGIQA	-	-	-	11369,70 Daltons
Haemophilus influenzae 45P9H2 ASM299148v1 GCA_002991485	P44359	MYAVFQSGGKQHRVSEGQVVRLEKLELATGATVEFDSVLMVVNGEDVKIGAPVVAGAKVVAEVVAQGRGEKVKIVKFRRRKHSRKQQGHRQWFTEVKITGIQA	-	-	-	11369,70 Daltons
Haemophilus influenzae 8 ASM320307v1 GCA_003203075	P44359	MYAVFQSGGKQHRVSEGQVVRLEKLELATGATVEFDSVLMIVNGEDVKIGAPVVAGAKVVAEVVAQGRGEKVKIVKFRRRKHSRKQQGHRQWFTEVKITGIQA	-	-	AV41 -> I	11383,72 Daltons
Haemophilus influenzae 19 ASM320321v1 GCA_003203215	P44359	MYAVFQSGGKQHRVSEGQVVRLEKLELATGATVEFDSVLMIVNGEDVKIGAPVVAGAKVVAEVVAQGRGEKVKIVKFRRRKHSRKQQGHRQWFTEVKITGIQA	-	-	AV41 -> I	11383,72 Daltons
Haemophilus influenzae P853-2792 ASM341430v2 GCA_003414305.2	P44359	MYAVFQSGGKQHRVSEGQVVRLEKLELATGATVEFDSVLMVVNGEDVKIGAPVVAGAKVVAEVIAQGRGEKVKIVKFRRRKHSRKQQGHRQWFTEVKITGIQA	-	-	V64 -> I	11383,72 Daltons
Haemophilus influenzae P635-7537 ASM341439v1 GCA_003414395	P44359	MYAVFQSGGKQHRVSEGQVVRLEKLELATGATVEFDSVLMVVNGEDVKIGAPVVAGAKVVAEVIAQGRGEKVKIVKFRRRKHSRKQQGHRQWFTEVKITGIQA	-	-	V64 -> I	11383,72 Daltons
Haemophilus influenzae P634-7311 ASM341464v2 GCA_003414645.2	P44359	MYAVFQSGGKQHRVSEGQVVRLEKLELATGATVEFDSVLMVVNGEDVKIGAPVVAGAKVVAEVIAQGRGEKVKIVKFRRRKHSRKQQGHRQWFTEVKITGIQA	-	-	V64 -> I	11383,72 Daltons
Haemophilus influenzae P637-8346 ASM341492v2 GCA_003414925.2	P44359	MYAVFQSGGKQHRVSEGQVVRLEKLELATGATVEFDSVLMIVNGEDVKIGAPVVAGAKVVAEVVAQGRGEKVKIVKFRRRKHSRKQQGHRQWFTEVKITGIQA	-	-	AV41 -> I	11383,72 Daltons
Haemophilus influenzae P676-2514 ASM342560v1 GCA_003425605	P44359	MYAVFQSGGKQHRVSEGQVVRLEKLELATGATVEFDSVLMIVNGEDVKIGAPVVAGAKVVAEVVAQGRGEKVKIVKFRRRKHSRKQQGHRQWFTEVKITGIQA	-	-	AV41 -> I	11383,72 Daltons
Haemophilus influenzae P617-9224 ASM342571v1 GCA_003425715	P44359	MYAVFQSGGKQHRVSEGQVVRLEKLELATGATVEFDSVLMIVNGEDVKIGAPVVAGAKVVAEVVAQGRGEKVKIVKFRRRKHSRKQQGHRQWFTEVKITGIQA	-	-	AV41 -> I	11383,72 Daltons
Haemophilus influenzae M07659 ASM345806v1 GCA_003458065	P44359	MYAVFQSGGKQHRVSEGQVVRLEKLELATGATVEFDSVLMVVNGEDVKIGAPVVAGAKVVAEVIAQGRGEKVKIVKFRRRKHSRKQQGHRQWFTEVKITGIQA	-	-	V64 -> I	11383,72 Daltons
Haemophilus influenzae M18770 ASM349022v1 GCA_003490225	P44359	MYAVFQSGGKQHRVSEGQVVRLEKLELATGATVEFDSVLMVVNGEDVKIGAPVVAGAKVVAEVIAQGRGEKVKIVKFRRRKHSRKQQGHRQWFTEVKITGIQA	-	-	V64 -> I	11383,72 Daltons
Haemophilus influenzae M29695 ASM349070v1 GCA_003490705	P44359	MYAVFQSGGKQHRVSEGQVVRLEKLELATGATVEFDSVLMVVNGEDVKIGAPVVAGAKVVAEVIAQGRGEKVKIVKFRRRKHSRKQQGHRQWFTEVKITGIQA	-	-	V64 -> I	11383,72 Daltons
Haemophilus influenzae M09965 ASM349320v1 GCA_003493205	P44359	MYAVFQSGGKQHRVSEGQVVRLEKLELATGATVEFDSVLMIVNGEDVKIGAPVVAGAKVVAEVVAQGRGEKVKIVKFRRRKHSRKQQGHRQWFTEVKITGIQA	-	-	AV41 -> I	11383,72 Daltons
Haemophilus influenzae M06151 ASM349389v1 GCA_003493895	P44359	MYAVFQSGGKQHRVSEGQVVRLEKLELATGATVEFDSVLMIVNGEDVKIGAPVVAGAKVVAEVVAQGRGEKVKIVKFRRRKHSRKQQGHRQWFTEVKITGIQA	-	-	AV41 -> I	11383,72 Daltons
Haemophilus influenzae M15937 ASM349422v1 GCA_003494225	P44359	MYAVFQSGGKQHRVSEGQVVRLEKLELATGATVEFDSVLMVVNGEDVKIGAPVVAGARVVAEVVAQGRGEKVKIVKFRRRKHSRKQQGHRQWFTEVKITGIQA	-	-	V64 -> I	11397,71 Daltons
Haemophilus influenzae M13119 ASM349476v1 GCA_003494765	P44359	MYAVFQSGGKQHRVSEGQVVRLEKLELATGATVEFDSVLMVVNGEDVKIGAPVVAGARVVAEVVAQGRGEKVKIVKFRRRKHSRKQQGHRQWFTEVKITGIQA	-	-	V64 -> I	11397,71 Daltons
Haemophilus influenzae C2010021516 ASM415323v1 GCA_004153235	P44359	MYAVFQSGGKQHRVSEGQVVRLEKLELATGATVEFDSVLMVVNGEDVKIGAPVVAGARVVAEVVAQGRGEKVKIVKFRRRKHSRKQQGHRQWFTEVKITGIQA	-	-	V64 -> I	11397,71 Daltons
Haemophilus influenzae 60068_NP_Hi3 ASM480214v1 GCA_004802145	P44359	MYAVFQSGGKQHRVSEGQVVRLEKLELATGETVEFDSVLMVVNGEDVKIGAPVVAGAKVVAEVVAQGRGEKVKIVKFRRRKHSRKQQGHRQWFTEVKITGIQA	-	-	A31 -> E	11427,74 Daltons
Haemophilus influenzae 60068_BAL_Hi1 ASM480216v1 GCA_004802165	P44359	MYAVFQSGGKQHRVSEGQVVRLEKLELATGETVEFDSVLMVVNGEDVKIGAPVVAGAKVVAEVVAQGRGEKVKIVKFRRRKHSRKQQGHRQWFTEVKITGIQA	-	-	V64 -> I	11427,74 Daltons
Haemophilus influenzae CHBN-II-1 ASM1970336v1 GCA_019703365	P44359	MYAVFQSGGKQHRVSEGQVVRLEKLELATGETVEFDSVLMVVNGEDVKIGAPVVAGAKVVAEVVAQGRGEKVKIVKFRRRKHSRKQQGHRQWFTEVKITGIQA	-	-	A31 -> E	11427,74 Daltons
Haemophilus influenzae CHBN-II-2 ASM1970338v1 GCA_019703385	P44359	MYAVFQSGGKQHRVSEGQVVRLEKLELATGETVEFDSVLMVVNGEDVKIGAPVVAGAKVVAEVVAQGRGEKVKIVKFRRRKHSRKQQGHRQWFTEVKITGIQA	-	-	K58 -> R	11427,74 Daltons
Haemophilus influenzae FDAARGOS_1560 ASM2073604v1 GCA_020736045	P44359	MYAVFQSGGKQHRVSEGQVVRLEKLELATGETVEFDSVLMVVNGEDVKIGAPVVAGAKVVAEVVAQGRGEKVKIVKFRRRKHSRKQQGHRQWFTEVKITGIQA	-	-	A31 -> E	11427,74 Daltons
Haemophilus influenzae Hi9 ASM2139103v1 GCA_021391035	P44359	MYAVFQSGGKQHRVSEGQVVRLEKLELATGETVEFDSVLMVVNGEDVKIGAPVVAGAKVVAEVVAQGRGEKVKIVKFRRRKHSRKQQGHRQWFTEVKITGIQA	-	-	K58 -> R	11427,74 Daltons
Haemophilus influenzae AS4 ASM2139119v1 GCA_021391195	P44359	MYAVFQSGGKQHRVSEGQVVRLEKLELATGETVEFDSVLMVVNGEDVKIGAPVVAGAKVVAEVVAQGRGEKVKIVKFRRRKHSRKQQGHRQWFTEVKITGIQA	-	-	A31 -> E	11427,74 Daltons
Haemophilus influenzae 2016S11-301 ASM3843181v1 GCA_038431815	P44359	MYAVFQSGGKQHRVSEGQVVRLEKLELATGETVEFDSVLMVVNGEDVKIGAPVVAGAKVVAEVVAQGRGEKVKIVKFRRRKHSRKQQGHRQWFTEVKITGIQA	-	-	A31 -> E	11427,74 Daltons
Haemophilus influenzae 2842STDY5882088 14412_4#60 GCA_900029205	P44359	MYAVFQSGGKQHRVSEGQVVRLEKLELATGETVEFDSVLMVVNGEDVKIGAPVVAGAKVVAEVVAQGRGEKVKIVKFRRRKHSRKQQGHRQWFTEVKITGIQA	-	-	K58 -> R	11427,74 Daltons
Haemophilus influenzae 2842STDY5882065 14412_4#37 GCA_900037345	P44359	MYAVFQSGGKQHRVSEGQVVRLEKLELATGETVEFDSVLMVVNGEDVKIGAPVVAGAKVVAEVVAQGRGEKVKIVKFRRRKHSRKQQGHRQWFTEVKITGIQA	-	-	A31 -> E	11427,74 Daltons
Haemophilus influenzae PTHi-11149 PTHi-11149 GCA_900407405	P44359	-------------------------------------------------------------------------------------------------------------------------------------------------------------------------------MQAVLGEGRYIVLAREMTKTWETITGNTIKNLREWLLEDPNRTKGEMVLIVEGKPKSDNNDEISPQAVKALELIAEELPLKKAAAIVAELYGYKKNALYQFGLAHLEK	-	-	-	12169,46 Daltons
Haemophilus influenzae PTHi-12301 PTHi-12301 GCA_900407495	P44359	---------------------------------------------------------------------------------------------------------------------------------------------------´----------------------------MQAVLGEGRYIVLAREMTKTWETITGNTIKNLREWLLEDPNRTKGEMVLIVEGKPKSDNNDEISPQAVKALELIAEELPLKKAAAIVAELYGYKKNALYQFGLAHLEK	-	-	-	12169,46 Daltons
Haemophilus influenzae PTHi-13142 PTHi-13142 GCA_900407675	P44359	MSLTNEQIIEAIASKTVTEIVELIAAMEEKFGVSAAAAVAAAPAAGGAAAAEEKTEFDVVLKSAGANKVAVIKAVRGATGLGLKEAKDLVESAPANLKEGVSKEEAEALKKELEEAGAEVEVK	-	-	-	12462,48 Daltons
Haemophilus influenzae PTHi-6916 PTHi-6916 GCA_900408145	P44359	MSLTNEQIIEAIASKTVTEIVELIAAMEEKFGVSAAAAVAAAPAAGGAAAAEEKTEFDVVLKSAGANKVAVIKAVRGATGLGLKEAKDLVESAPANLKEGVSKEEAEALKKELEEAGAEVEVK	-	-	-	12462,48 Daltons
Haemophilus aegyptius NCTC8135 46514_C02 GCA_900450755	P44359	MSLTNEQIIEAIASKTVTEIVELIAAMEEKFGVSAAAAVAAAPAAGGAAAAEEKTEFDVVLKSAGANKVAVIKAVRGATGLGLKEAKDLVESAPANLKEGVSKEEAEALKKELEEAGAEVEVK	-	-	-	12462,48 Daltons
Haemophilus influenzae ("aegyptius") F3047 ASM20047v1 GCA_000200475	P44359	MSLTNEQIIEAIASKTVTEIVELIAAMEEKFGVSAAAAVAAAPAAGGAAAAEEKTEFDVVLKSAGANKVAVIKAVRGATGLGLKEAKDLVESAPANLKEGVSKEEAEALKKELEEAGAEVEVK	-	-	-	12462,48 Daltons
Haemophilus aegyptius CCUG 26840 ASM167933v1 GCA_001679335	P44359	MSLTNEQIIEAIASKTVTEIVELIAAMEEKFGVSAAAAVAAAPAAGGAAAAEEKTEFDVVLKSAGANKVAVIKAVRGATGLGLKEAKDLVESAPANLKEGVSKEEAEALKKELEEAGAEVEVK	-	-	-	12462,48 Daltons
Haemophilus influenzae 107P3H1 ASM298382v1 GCA_002983825	P44359	MSLTNEQIIEAIASKTVTEIVELIAAMEEKFGVSAAAAVAAAPAAGGAAAAEEKTEFDVVLKSAGANKVAVIKAVRGATGLGLKEAKDLVESAPANLKEGVSKEEAEALKKELEEAGAEVEVK	-	-	-	12462,48 Daltons
Haemophilus influenzae 107P4H1 ASM298384v1 GCA_002983845	P44359	MSLTNEQIIEAIASKTVTEIVELIAAMEEKFGVSAAAAVAAAPAAGGAAAAEEKTEFDVVLKSAGANKVAVIKAVRGATGLGLKEAKDLVESAPANLKEGVSKEEAEALKKELEEAGAEVEVK	-	-	-	12462,48 Daltons
Haemophilus influenzae 31P13H1 ASM298445v1 GCA_002984455	P44359	MSLTNEQIIEAIASKTVTEIVELIAAMEEKFGVSAAAAVAAAPAAGGAAAAEEKTEFDVVLKSAGANKVAVIKAVRGATGLGLKEAKDLVESAPANLKEGVSKEEAEALKKELEEAGAEVEVK	-	-	-	12462,48 Daltons
Haemophilus influenzae ("aegyptius") M14951 ASM335150v1 GCA_003351505	P44359	MSLTNEQIIEAIASKTVTEIVELIAAMEEKFGVSAAAAVAAAPAAGGAAAAEEKTEFDVVLKSAGANKVAVIKAVRGATGLGLKEAKDLVESAPANLKEGVSKEEAEALKKELEEAGAEVEVK	-	-	-	12462,48 Daltons
Haemophilus influenzae biotype aegyptius KC1018 ASM588819v1 GCA_005888195	P44359	MSLTNEQIIEAIASKTVTEIVELIAAMEEKFGVSAAAAVAAAPAAGGAAAAEEKTEFDVVLKSAGANKVAVIKAVRGATGLGLKEAKDLVESAPANLKEGVSKEEAEALKKELEEAGAEVEVK	-	-	-	12462,48 Daltons
Haemophilus aegyptius FDAARGOS_1478 ASM1993090v1 GCA_019930905	P44359	MSLTNEQIIEAIASKTVTEIVELIAAMEEKFGVSAAAAVAAAPAAGGAAAAEEKTEFDVVLKSAGANKVAVIKAVRGATGLGLKEAKDLVESAPANLKEGVSKEEAEALKKELEEAGAEVEVK	-	-	-	12462,48 Daltons
Haemophilus influenzae 444/18 ASM2007368v1 GCA_020073685	P44359	MSLTNEQIIEAIASKTVTEIVELIAAMEEKFGVSAAAAVAAAPAAGGAAAAEEKTEFDVVLKSAGANKVAVIKAVRGATGLGLKEAKDLVESAPANLKEGVSKEEAEALKKELEEAGAEVEVK	-	-	-	12462,48 Daltons
Haemophilus influenzae Hi1062 ASM2926877v1 GCA_029268775	P44359	MSLTNEQIIEAIASKTVTEIVELIAAMEEKFGVSAAAAVAAAPAAGGAAAAEEKTEFDVVLKSAGANKVAVIKAVRGATGLGLKEAKDLVESAPANLKEGVSKEEAEALKKELEEAGAEVEVK	-	-	-	12462,48 Daltons
Haemophilus influenzae Hi805 ASM2926892v1 GCA_029268925	P44359	MSLTNEQIIEAIASKTVTEIVELIAAMEEKFGVSAAAAVAAAPAAGGAAAAEEKTEFDVVLKSAGANKVAVIKAVRGATGLGLKEAKDLVESAPANLKEGVSKEEAEALKKELEEAGAEVEVK	-	-	-	12462,48 Daltons
Haemophilus aegyptius NCTC8502T 49595_C01 GCA_900475885	P44359	MSLTNEQIIEAIASKTVTEIVELIAAMEEKFGVSAAAAVAAAPAAGGAAAAEEKTEFDVVLKSAGANKVAVIKAVRGATGLGLKEAKDLVESAPANLKEGVSKEEAEALKKELEEAGAEVEVK	-	-	-	12462,48 Daltons
Haemophilus aegyptius NCTC8134 52579_G01 GCA_900637765	P44359	MSLTNEQIIEAIASKTVTEIVELIAAMEEKFGVSAAAAVAAAPAAGGAAAAEEKTEFDVVLKSAGANKVAVIKAVRGATGLGLKEAKDLVESAPANLKEGVSKEEAEALKKELEEAGAEVEVK	-	-	-	12462,48 Daltons
Haemophilus influenzae P668-6062 ASM341412v1 GCA_003414125	P44359	MSLTNEQIIEAIASKTVTEIVELIAAMEEKFGVSAAAAVAAAPAAGGAAAAEEKTEFDVVLKSAGANKVAVIKAVRGATGLGLKEAKDLVESAPANLKEGVSKEEAEALKKELEEAGAEVEVK	-	-	-	12462,48 Daltons
Haemophilus influenzae P667-4462 ASM341465v1 GCA_003414655	P44359	MSLTNEQIIEAIASKTVTEIVELIAAMEEKFGVSAAAAVAAAPAAGGAAAAEEKTEFDVVLKSAGANKVAVIKAVRGATGLGLKEAKDLVESAPANLKEGVSKEEAEALKKELEEAGAEVEVK	-	-	-	12462,48 Daltons
Haemophilus influenzae P669-6977 ASM342550v1 GCA_003425505	P44359	MSLTNEQIIEAIASKTVTEIVELIAAMEEKFGVSAAAAVAAAPAAGGAAAAEEKTEFDVVLKSAGANKVAVIKAVRGATGLGLKEAKDLVESAPANLKEGVSKEEAEALKKELEEAGAEVEVK	-	-	-	12462,48 Daltons
Haemophilus influenzae biotype aegyptius F3030 ASM588817v1 GCA_005888175	P44359	MSLTNEQIIEAIASKTVTEIVELIAAMEEKFGVSAAAAVAAAPAAGGAAAAEEKTEFDVVLKSAGANKVAVIKAVRGATGLGLKEAKDLVESAPANLKEGVSKEEAEALKKELEEAGAEVEVK	-	-	-	12462,48 Daltons
Haemophilus influenzae biotype aegyptius F3283 ASM588818v1 GCA_005888185	P44359	MSLTNEQIIEAIASKTVTEIVELIAAMEEKFGVSAAAAVAAAPAAGGAAAAEEKTEFDVVLKSAGANKVAVIKAVRGATGLGLKEAKDLVESAPANLKEGVSKEEAEALKKELEEAGAEVEVK	-	-	-	12462,48 Daltons
Haemophilus influenzae biotype aegyptius F3039 ASM588820v1 GCA_005888205	P44359	MSLTNEQIIEAIASKTVTEIVELIAAMEEKFGVSAAAAVAAAPAAGGAAAAEEKTEFDVVLKSAGANKVAVIKAVRGATGLGLKEAKDLVESAPANLKEGVSKEEAEALKKELEEAGAEVEVK	-	-	-	12462,48 Daltons
Haemophilus influenzae biotype aegyptius F3042 ASM588821v1 GCA_005888215	P44359	MSLTNEQIIEAIASKTVTEIVELIAAMEEKFGVSAAAAVAAAPAAGGAAAAEEKTEFDVVLKSAGANKVAVIKAVRGATGLGLKEAKDLVESAPANLKEGVSKEEAEALKKELEEAGAEVEVK	-	-	-	12462,48 Daltons
Haemophilus influenzae biotype aegyptius F1946 ASM588826v1 GCA_005888265	P44359	MSLTNEQIIEAIASKTVTEIVELIAAMEEKFGVSAAAAVAAAPAAGGAAAAEEKTEFDVVLKSAGANKVAVIKAVRGATGLGLKEAKDLVESAPANLKEGVSKEEAEALKKELEEAGAEVEVK	-	-	-	12462,48 Daltons
Haemophilus influenzae C ASM789712v1 GCA_007897125	P44359	MSLTNEQIIEAIASKTVTEIVELIAAMEEKFGVSAAAAVAAAPAAGGAAAAEEKTEFDVVLKSAGANKVAVIKAVRGATGLGLKEAKDLVESAPANLKEGVSKEEAEALKKELEEAGAEVEVK	-	-	-	12462,48 Daltons
Haemophilus influenzae B ASM789717v1 GCA_007897175	P44359	MSLTNEQIIEAIASKTVTEIVELIAAMEEKFGVSAAAAVAAAPAAGGAAAAEEKTEFDVVLKSAGANKVAVIKAVRGATGLGLKEAKDLVESAPANLKEGVSKEEAEALKKELEEAGAEVEVK	-	-	-	12462,48 Daltons
Haemophilus influenzae biotype aegyptius HE7/F1946 ASM858674v1 GCA_008586745	P44359	MSLTNEQIIEAIASKTVTEIVELIAAMEEKFGVSAAAAVAAAPAAGGAAAAEEKTEFDVVLKSAGANKVAVIKAVRGATGLGLKEAKDLVESAPANLKEGVSKEEAEALKKELEEAGAEVEVK	-	-	-	12462,48 Daltons
Haemophilus influenzae biotype aegyptius HE24/F3037 ASM858680v1 GCA_008586805	P44359	MSLTNEQIIEAIASKTVTEIVELIAAMEEKFGVSAAAAVAAAPAAGGAAAAEEKTEFDVVLKSAGANKVAVIKAVRGATGLGLKEAKDLVESAPANLKEGVSKEEAEALKKELEEAGAEVEVK	-	-	-	12462,48 Daltons
Haemophilus influenzae biotype aegyptius HE15/F3028 ASM858682v1 GCA_008586825	P44359	MSLTNEQIIEAIASKTVTEIVELIAAMEEKFGVSAAAAVAAAPAAGGAAAAEEKTEFDVVLKSAGANKVAVIKAVRGATGLGLKEAKDLVESAPANLKEGVSKEEAEALKKELEEAGAEVEVK	-	-	-	12462,48 Daltons
Haemophilus influenzae 48P45H1 ASM299146v1 GCA_002991465	P45928	MSLTNEQIIEAIASKTVTEIVELIAAMEEKFGVSAAAAVAAAPAAGGAAAAEEKTEFDVVLKSAGANKVAVIKAVRGATGLGLKEAKDLVESAPANLKEGVSKEEAEALKKELEEAGAEVEVK	-	-	-	12462,48 Daltons
Haemophilus influenzae 1123_HINF ASM107611v1 GCA_001076115	P44348	MSLTNEQIIEAIASKTVTEIVELIAAMEEKFGVSAAAAVAAAPAAGGAAAAEEKTEFDVVLKSAGANKVAVIKAVRGATGLGLKEAKDLVESAPANLKEGVSKEEAEALKKELEEAGAEVEVK	-	-	-	12462,48 Daltons
Haemophilus influenzae HI2114 ASM118448v1 GCA_001184485	P44348	MSLTNEQIIEAIASKTVTEIVELIAAMEEKFGVSAAAAVAAAPAAGGAAAAEEKTEFDVVLKSAGANKVAVIKAVRGATGLGLKEAKDLVESAPANLKEGVSKEEAEALKKELEEAGAEVEVK	-	-	-	12462,48 Daltons
Haemophilus influenzae HI1722 ASM118454v1 GCA_001184545	P44348	MSLTNEQIIEAIASKTVTEIVELIAAMEEKFGVSAAAAVAAAPAAGGAAAAEEKTEFDVVLKSAGANKVAVIKAVRGATGLGLKEAKDLVESAPANLKEGVSKEEAEALKKELEEAGAEVEVK	-	-	-	12462,48 Daltons
Haemophilus influenzae NCTC8143T NCTC8143 GCA_001457655	P44348	MSLTNEQIIEAIASKTVTEIVELIAAMEEKFGVSAAAAVAAAPAAGGAAAAEEKTEFDVVLKSAGANKVAVIKAVRGATGLGLKEAKDLVESAPANLKEGVSKEEAEALKKELEEAGAEVEVK	-	-	-	12462,48 Daltons
Haemophilus aegyptius CCUG 628 ASM167930v1 GCA_001679305	P44348	MSLTNEQIIEAIASKTVTEIVELIAAMEEKFGVSAAAAVAAAPAAGGAAAAEEKTEFDVVLKSAGANKVAVIKAVRGATGLGLKEAKDLVESAPANLKEGVSKEEAEALKKELEEAGAEVEVK	-	-	-	12462,48 Daltons
Haemophilus aegyptius CCUG 26840 ASM167933v1 GCA_001679335	P44348	MSLTNEQIIEAIASKTVTEIVELIAAMEEKFGVSAAAAVAAAPAAGGAAAAEEKTEFDVVLKSAGANKVAVIKAVRGATGLGLKEAKDLVESAPANLKEGVSKEEAEALKKELEEAGAEVEVK	-	-	-	12462,48 Daltons
Haemophilus influenzae GE117 ASM209328v1 GCA_002093285	P44348	MSLTNEQIIEAIASKTVTEIVELIAAMEEKFGVSAAAAVAAAPAAGGAAAAEEKTEFDVVLKSAGANKVAVIKAVRGATGLGLKEAKDLVESAPANLKEGVSKEEAEALKKELEEAGAEVEVK	-	-	-	12462,48 Daltons
Haemophilus influenzae 101P3H1 ASM298374v1 GCA_002983745	P44348	MSLTNEQIIEAIASKTVTEIVELIAAMEEKFGVSAAAAVAAAPAAGGAAAAEEKTEFDVVLKSAGANKVAVIKAVRGATGLGLKEAKDLVESAPANLKEGVSKEEAEALKKELEEAGAEVEVK	-	-	-	12462,48 Daltons
Haemophilus influenzae 107P3H1 ASM298382v1 GCA_002983825	P44348	MSLTNEQIIEAIASKTVTEIVELIAAMEEKFGVSAAAAVAAAPAAGGAAAAEEKTEFDVVLKSAGANKVAVIKAVRGATGLGLKEAKDLVESAPANLKEGVSKEEAEALKKELEEAGAEVEVK	-	-	-	12462,48 Daltons
Haemophilus influenzae 107P4H1 ASM298384v1 GCA_002983845	P44348	MSLTNEQIIEAIASKTVTEIVELIAAMEEKFGVSAAAAVAAAPAAGGAAAAEEKTEFDVVLKSAGANKVAVIKAVRGATGLGLKEAKDLVESAPANLKEGVSKEEAEALKKELEEAGAEVEVK	-	-	-	12462,48 Daltons
Haemophilus influenzae 124P4H1 ASM298406v1 GCA_002984065	P44348	MSLTNEQIIEAIASKTVTEIVELIAAMEEKFGVSAAAAVAAAPAAGGAAAAEEKTEFDVVLKSAGANKVAVIKAVRGATGLGLKEAKDLVESAPANLKEGVSKEEAEALKKELEEAGAEVEVK	-	-	-	12462,48 Daltons
Haemophilus influenzae 18P17H2 ASM298432v1 GCA_002984325	P44348	MSLTNEQIIEAIASKTVTEIVELIAAMEEKFGVSAAAAVAAAPAAGGAAAAEEKTEFDVVLKSAGANKVAVIKAVRGATGLGLKEAKDLVESAPANLKEGVSKEEAEALKKELEEAGAEVEVK	-	-	-	12462,48 Daltons
Haemophilus influenzae 31P13H1 ASM298445v1 GCA_002984455	P44348	MSLTNEQIIEAIASKTVTEIVELIAAMEEKFGVSAAAAVAAAPAAGGAAAAEEKTEFDVVLKSAGANKVAVIKAVRGATGLGLKEAKDLVESAPANLKEGVSKEEAEALKKELEEAGAEVEVK	-	-	-	12462,48 Daltons
Haemophilus influenzae 32P8H3 ASM298450v1 GCA_002984505	P44348	MSLTNEQIIEAIASKTVTEIVELIAAMEEKFGVSAAAAVAAAPAAGGAAAAEEKTEFDVVLKSAGANKVAVIKAVRGATGLGLKEAKDLVESAPANLKEGVSKEEAEALKKELEEAGAEVEVK	-	-	-	12462,48 Daltons
Haemophilus influenzae 33P18H2 ASM298452v1 GCA_002984525	P44348	MSLTNEQIIEAIASKTVTEIVELIAAMEEKFGVSAAAAVAAAPAAGGAAAAEEKTEFDVVLKSAGANKVAVIKAVRGATGLGLKEAKDLVESAPANLKEGVSKEEAEALKKELEEAGAEVEVK	-	-	-	12462,48 Daltons
Haemophilus influenzae 33P19H1 ASM298454v1 GCA_002984545	P44348	MSLTNEQIIEAIASKTVTEIVELIAAMEEKFGVSAAAAVAAAPAAGGAAAAEEKTEFDVVLKSAGANKVAVIKAVRGATGLGLKEAKDLVESAPANLKEGVSKEEAEALKKELEEAGAEVEVK	-	-	-	12462,48 Daltons
Haemophilus influenzae 46P159H1 ASM298468v1 GCA_002984685	P44348	MSLTNEQIIEAIASKTVTEIVELIAAMEEKFGVSAAAAVAAAPAAGGAAAAEEKTEFDVVLKSAGANKVAVIKAVRGATGLGLKEAKDLVESAPANLKEGVSKEEAEALKKELEEAGAEVEVK	-	-	-	12462,48 Daltons
Haemophilus influenzae 18P16H1 ASM298502v1 GCA_002985025	P44348	MSLTNEQIIEAIASKTVTEIVELIAAMEEKFGVSAAAAVAAAPAAGGAAAAEEKTEFDVVLKSAGANKVAVIKAVRGATGLGLKEAKDLVESAPANLKEGVSKEEAEALKKELEEAGAEVEVK	-	-	-	12462,48 Daltons
Haemophilus influenzae 33P110H3 ASM298520v1 GCA_002985205	P44348	MSLTNEQIIEAIASKTVTEIVELIAAMEEKFGVSAAAAVAAAPAAGGAAAAEEKTEFDVVLKSAGANKVAVIKAVRGATGLGLKEAKDLVESAPANLKEGVSKEEAEALKKELEEAGAEVEVK	-	-	-	12462,48 Daltons
Haemophilus influenzae 35P8H ASM298526v1 GCA_002985265	P44348	MSLTNEQIIEAIASKTVTEIVELIAAMEEKFGVSAAAAVAAAPAAGGAAAAEEKTEFDVVLKSAGANKVAVIKAVRGATGLGLKEAKDLVESAPANLKEGVSKEEAEALKKELEEAGAEVEVK	-	-	-	12462,48 Daltons
Haemophilus influenzae 44P197H1 ASM298536v1 GCA_002985365	P44348	MSLTNEQIIEAIASKTVTEIVELIAAMEEKFGVSAAAAVAAAPAAGGAAAAEEKTEFDVVLKSAGANKVAVIKAVRGATGLGLKEAKDLVESAPANLKEGVSKEEAEALKKELEEAGAEVEVK	-	-	-	12462,48 Daltons
Haemophilus influenzae 48P28H1 ASM298544v1 GCA_002985445	P44348	MSLTNEQIIEAIASKTVTEIVELIAAMEEKFGVSAAAAVAAAPAAGGAAAAEEKTEFDVVLKSAGANKVAVIKAVRGATGLGLKEAKDLVESAPANLKEGVSKEEAEALKKELEEAGAEVEVK	-	-	-	12462,48 Daltons
Haemophilus influenzae 55P3H1 ASM298558v1 GCA_002985585	P44348	MSLTNEQIIEAIASKTVTEIVELIAAMEEKFGVSAAAAVAAAPAAGGAAAAEEKTEFDVVLKSAGANKVAVIKAVRGATGLGLKEAKDLVESAPANLKEGVSKEEAEALKKELEEAGAEVEVK	-	-	-	12462,48 Daltons
Haemophilus influenzae 56P76H1 ASM298572v1 GCA_002985725	P44348	MSLTNEQIIEAIASKTVTEIVELIAAMEEKFGVSAAAAVAAAPAAGGAAAAEEKTEFDVVLKSAGANKVAVIKAVRGATGLGLKEAKDLVESAPANLKEGVSKEEAEALKKELEEAGAEVEVK	-	-	-	12462,48 Daltons
Haemophilus influenzae 69P7H1 ASM298602v1 GCA_002986025	P44348	MSLTNEQIIEAIASKTVTEIVELIAAMEEKFGVSAAAAVAAAPAAGGAAAAEEKTEFDVVLKSAGANKVAVIKAVRGATGLGLKEAKDLVESAPANLKEGVSKEEAEALKKELEEAGAEVEVK	-	-	-	12462,48 Daltons
Haemophilus influenzae 69P2H1 ASM298612v1 GCA_002986125	P44348	MSLTNEQIIEAIASKTVTEIVELIAAMEEKFGVSAAAAVAAAPAAGGAAAAEEKTEFDVVLKSAGANKVAVIKAVRGATGLGLKEAKDLVESAPANLKEGVSKEEAEALKKELEEAGAEVEVK	-	-	-	12462,48 Daltons
Haemophilus influenzae 73P2H1 ASM298647v1 GCA_002986475	P44348	MSLTNEQIIEAIASKTVTEIVELIAAMEEKFGVSAAAAVAAAPAAGGAAAAEEKTEFDVVLKSAGANKVAVIKAVRGATGLGLKEAKDLVESAPANLKEGVSKEEAEALKKELEEAGAEVEVK	-	-	-	12462,48 Daltons
Haemophilus influenzae 81P25H1 ASM298679v1 GCA_002986795	P44348	MSLTNEQIIEAIASKTVTEIVELIAAMEEKFGVSAAAAVAAAPAAGGAAAAEEKTEFDVVLKSAGANKVAVIKAVRGATGLGLKEAKDLVESAPANLKEGVSKEEAEALKKELEEAGAEVEVK	-	-	-	12462,48 Daltons
Haemophilus influenzae 99P41H1 ASM298835v1 GCA_002988355	P44348	MSLTNEQIIEAIASKTVTEIVELIAAMEEKFGVSAAAAVAAAPAAGGAAAAEEKTEFDVVLKSAGANKVAVIKAVRGATGLGLKEAKDLVESAPANLKEGVSKEEAEALKKELEEAGAEVEVK	-	-	-	12462,48 Daltons
Haemophilus influenzae 99P50H1 ASM298837v1 GCA_002988375	P44348	MSLTNEQIIEAIASKTVTEIVELIAAMEEKFGVSAAAAVAAAPAAGGAAAAEEKTEFDVVLKSAGANKVAVIKAVRGATGLGLKEAKDLVESAPANLKEGVSKEEAEALKKELEEAGAEVEVK	-	-	-	12462,48 Daltons
Haemophilus influenzae 96P15H1 ASM298897v1 GCA_002988975	P44348	MSLTNEQIIEAIASKTVTEIVELIAAMEEKFGVSAAAAVAAAPAAGGAAAAEEKTEFDVVLKSAGANKVAVIKAVRGATGLGLKEAKDLVESAPANLKEGVSKEEAEALKKELEEAGAEVEVK	-	-	-	12462,48 Daltons
Haemophilus influenzae 101P19H1 ASM298909v1 GCA_002989095	P44348	MSLTNEQIIEAIASKTVTEIVELIAAMEEKFGVSAAAAVAAAPAAGGAAAAEEKTEFDVVLKSAGANKVAVIKAVRGATGLGLKEAKDLVESAPANLKEGVSKEEAEALKKELEEAGAEVEVK	-	-	-	12462,48 Daltons
Haemophilus influenzae 127P6H1 ASM298945v1 GCA_002989455	P44348	MSLTNEQIIEAIASKTVTEIVELIAAMEEKFGVSAAAAVAAAPAAGGAAAAEEKTEFDVVLKSAGANKVAVIKAVRGATGLGLKEAKDLVESAPANLKEGVSKEEAEALKKELEEAGAEVEVK	-	-	-	12462,48 Daltons
Haemophilus influenzae 39P13H ASM299030v1 GCA_002990305	P44348	MSLTNEQIIEAIASKTVTEIVELIAAMEEKFGVSAAAAVAAAPAAGGAAAAEEKTEFDVVLKSAGANKVAVIKAVRGATGLGLKEAKDLVESAPANLKEGVSKEEAEALKKELEEAGAEVEVK	-	-	-	12462,48 Daltons
Haemophilus influenzae 44P204H1 ASM299044v1 GCA_002990445	P44348	MSLTNEQIIEAIASKTVTEIVELIAAMEEKFGVSAAAAVAAAPAAGGAAAAEEKTEFDVVLKSAGANKVAVIKAVRGATGLGLKEAKDLVESAPANLKEGVSKEEAEALKKELEEAGAEVEVK	-	-	-	12462,48 Daltons
Haemophilus influenzae 45P11H1 ASM299049v1 GCA_002990495	P44348	MSLTNEQIIEAIASKTVTEIVELIAAMEEKFGVSAAAAVAAAPAAGGAAAAEEKTEFDVVLKSAGANKVAVIKAVRGATGLGLKEAKDLVESAPANLKEGVSKEEAEALKKELEEAGAEVEVK	-	-	-	12462,48 Daltons
Haemophilus influenzae 127P5H1 ASM299097v1 GCA_002990975	P44348	MSLTNEQIIEAIASKTVTEIVELIAAMEEKFGVSAAAAVAAAPAAGGAAAAEEKTEFDVVLKSAGANKVAVIKAVRGATGLGLKEAKDLVESAPANLKEGVSKEEAEALKKELEEAGAEVEVK	-	-	-	12462,48 Daltons
Haemophilus influenzae 48P45H1 ASM299146v1 GCA_002991465	P44348	MSLTNEQIIEAIASKTVTEIVELIAAMEEKFGVSAAAAVAAAPAAGGAAAAEEKTEFDVVLKSAGANKVAVIKAVRGATGLGLKEAKDLVESAPANLKEGVSKEEAEALKKELEEAGAEVEVK	-	-	-	12462,48 Daltons
Haemophilus influenzae 45P9H2 ASM299148v1 GCA_002991485	P44348	MSLTNEQIIEAIASKTVTEIVELIAAMEEKFGVSAAAAVAAAPAAGGAAAAEEKTEFDVVLKSAGANKVAVIKAVRGATGLGLKEAKDLVESAPANLKEGVSKEEAEALKKELEEAGAEVEVK	-	-	-	12462,48 Daltons
Haemophilus influenzae 8 ASM320307v1 GCA_003203075	P44348	MSLTNEQIIEAIASKTVTEIVELIAAMEEKFGVSAAAAVAAAPAAGGAAAAEEKTEFDVVLKSAGANKVAVIKAVRGATGLGLKEAKDLVESAPANLKEGVSKEEAEALKKELEEAGAEVEVK	-	-	-	12462,48 Daltons
Haemophilus influenzae 19 ASM320321v1 GCA_003203215	P44348	MSLTNEQIIEAIASKTVTEIVELIAAMEEKFGVSAAAAVAAAPAAGGAAAAEEKTEFDVVLKSAGANKVAVIKAVRGATGLGLKEAKDLVESAPANLKEGVSKEEAEALKKELEEAGAEVEVK	-	-	-	12462,48 Daltons
Haemophilus influenzae P668-6062 ASM341412v1 GCA_003414125	P44348	MSLTNEQIIEAIASKTVTEIVELIAAMEEKFGVSAAAAVAAAPAAGGAAAAEEKTEFDVVLKSAGANKVAVIKAVRGATGLGLKEAKDLVESAPANLKEGVSKEEAEALKKELEEAGAEVEVK	-	-	-	12462,48 Daltons
Haemophilus influenzae P853-2792 ASM341430v2 GCA_003414305.2	P44348	MSLTNEQIIEAIASKTVTEIVELIAAMEEKFGVSAAAAVAAAPAAGGAAAAEEKTEFDVVLKSAGANKVAVIKAVRGATGLGLKEAKDLVESAPANLKEGVSKEEAEALKKELEEAGAEVEVK	-	-	-	12462,48 Daltons
Haemophilus influenzae P635-7537 ASM341439v1 GCA_003414395	P44348	MSLTNEQIIEAIASKTVTEIVELIAAMEEKFGVSAAAAVAAAPAAGGAAAAEEKTEFDVVLKSAGANKVAVIKAVRGATGLGLKEAKDLVESAPANLKEGVSKEEAEALKKELEEAGAEVEVK	-	-	-	12462,48 Daltons
Haemophilus influenzae P634-7311 ASM341464v2 GCA_003414645.2	P44348	MSLTNEQIIEAIASKTVTEIVELIAAMEEKFGVSAAAAVAAAPAAGGAAAAEEKTEFDVVLKSAGANKVAVIKAVRGATGLGLKEAKDLVESAPANLKEGVSKEEAEALKKELEEAGAEVEVK	-	-	-	12462,48 Daltons
Haemophilus influenzae P667-4462 ASM341465v1 GCA_003414655	P44348	MSLTNEQIIEAIASKTVTEIVELIAAMEEKFGVSAAAAVAAAPAAGGAAAAEEKTEFDVVLKSAGANKVAVIKAVRGATGLGLKEAKDLVESAPANLKEGVSKEEAEALKKELEEAGAEVEVK	-	-	-	12462,48 Daltons
Haemophilus influenzae P637-8346 ASM341492v2 GCA_003414925.2	P44348	MSLTNEQIIEAIASKTVTEIVELIAAMEEKFGVSAAAAVAAAPAAGGAAAAEEKTEFDVVLKSAGANKVAVIKAVRGATGLGLKEAKDLVESAPANLKEGVSKEEAEALKKELEEAGAEVEVK	-	-	-	12462,48 Daltons
Haemophilus influenzae P669-6977 ASM342550v1 GCA_003425505	P44348	MSLTNEQIIEAIASKTVTEIVELIAAMEEKFGVSAAAAVAAAPAAGGAAAAEEKTEFDVVLKSAGANKVAVIKAVRGATGLGLKEAKDLVESAPANLKEGVSKEEAEALKKELEEAGAEVEVK	-	-	-	12462,48 Daltons
Haemophilus influenzae P676-2514 ASM342560v1 GCA_003425605	P44348	MSLTNEQIIEAIASKTVTEIVELIAAMEEKFGVSAAAAVAAAPAAGGAAAAEEKTEFDVVLKSAGANKVAVIKAVRGATGLGLKEAKDLVESAPANLKEGVSKEEAEALKKELEEAGAEVEVK	-	-	-	12462,48 Daltons
Haemophilus influenzae P617-9224 ASM342571v1 GCA_003425715	P44348	MSLTNEQIIEAIASKTVTEIVELIAAMEEKFGVSAAAAVAAAPAAGGAAAAEEKTEFDVVLKSAGANKVAVIKAVRGATGLGLKEAKDLVESAPANLKEGVSKEEAEALKKELEEAGAEVEVK	-	-	-	12462,48 Daltons
Haemophilus influenzae M07659 ASM345806v1 GCA_003458065	P44348	MSLTNEQIIEAIASKTVTEIVELIAAMEEKFGVSAAAAVAAAPAAGGAAAAEEKTEFDVVLKSAGANKVAVIKAVRGATGLGLKEAKDLVESAPANLKEGVSKEEAEALKKELEEAGAEVEVK	-	-	-	12462,48 Daltons
Haemophilus influenzae M18770 ASM349022v1 GCA_003490225	P44348	MSLTNEQIIEAIASKTVTEIVELIAAMEEKFGVSAAAAVAAAPAAGGAAAAEEKTEFDVVLKSAGANKVAVIKAVRGATGLGLKEAKDLVESAPANLKEGVSKEEAEALKKELEEAGAEVEVK	-	-	-	12462,48 Daltons
Haemophilus influenzae M29695 ASM349070v1 GCA_003490705	P44348	MSLTNEQIIEAIASKTVTEIVELIAAMEEKFGVSAAAAVAAAPAAGGAAAAEEKTEFDVVLKSAGANKVAVIKAVRGATGLGLKEAKDLVESAPANLKEGVSKEEAEALKKELEEAGAEVEVK	-	-	-	12462,48 Daltons
Haemophilus influenzae M09965 ASM349320v1 GCA_003493205	P44348	MSLTNEQIIEAIASKTVTEIVELIAAMEEKFGVSAAAAVAAAPAAGSAAAAEEKTEFDVVLKSAGANKVAVIKAVRGATGLGLKEAKDLVESAPANLKEGVSKEEAEALKKELEEAGAEVEVK	-	-	G47 -> S	12492,50 Daltons
Haemophilus influenzae M06151 ASM349389v1 GCA_003493895	P44348	MSLTNEQIIEAIASKTVTEIVELIAAMEEKFGVSAAAAVAAAPAAGSAAAAEEKTEFDVVLKSAGANKVAVIKAVRGATGLGLKEAKDLVESAPANLKEGVSKEEAEALKKELEEAGAEVEVK	-	-	G47 -> S	12492,50 Daltons
Haemophilus influenzae M15937 ASM349422v1 GCA_003494225	P44348	MSLTNEQIIEAIASKTVTEIVELIAAMEEKFGVSAAAAAVAAAPAAGGAAAAEEKTEFDVVLKSAGANKVAVIKAVRGATGLGLKEAKDLVESAPANLKEGVSKEEAEALKKELEEAGAEVEVK	-	-	Insertion A39 *(poliA, probable sequencing mistake)	12533,55 Daltons
Haemophilus influenzae M13119 ASM349476v1 GCA_003494765	P44348	MSLTNEQIIEAIASKTVTEIVELIAAMEEKFGVSAAAAAVAAAPAAGGAAAAEEKTEFDVVLKSAGANKVAVIKAVRGATGLGLKEAKDLVESAPANLKEGVSKEEAEALKKELEEAGAEVEVK	-	-	Insertion A39 *(poliA, probable sequencing mistake)	12533,55 Daltons
Haemophilus influenzae C2010021516 ASM415323v1 GCA_004153235	P44348	MSLTNEQIIEAIASKTVTEIVELIAAMEEKFGVSAAAAAVAAAPAAGGAAAAEEKTEFDVVLKSAGANKVAVIKAVRGATGLGLKEAKDLVESAPANLKEGVSKEEAEALKKELEEAGAEVEVK	-	-	Insertion A39 *(poliA, probable sequencing mistake)	12533,55 Daltons
Haemophilus influenzae 60068_NP_Hi3 ASM480214v1 GCA_004802145	P44348	MSLTNEQIIEAIASKTVTEIVELIAAMEEKFGVSAAAAAVAAAPAAGGAAAAEEKTEFDVVLKSAGANKVAVIKAVRGATGLGLKEAKDLVESAPANLKEGVSKEEAEALKKELEEAGAEVEVK	-	-	Insertion A39 *(poliA, probable sequencing mistake)	12533,55 Daltons
Haemophilus influenzae 60068_BAL_Hi1 ASM480216v1 GCA_004802165	P44348	MSLTNEQIIEAIASKTVTEIVELIAAMEEKFGVSAAAAAVAAAPAAGGAAAAEEKTEFDVVLKSAGANKVAVIKAVRGATGLGLKEAKDLVESAPANLKEGVSKEEAEALKKELEEAGAEVEVK	-	-	Insertion A39 *(poliA, probable sequencing mistake)	12533,55 Daltons
Haemophilus influenzae biotype aegyptius KC1018 ASM588819v1 GCA_005888195	P44348	MSLTNEQIIEAIASKTVTEIVELIAAMEEKFGVSAAAAAVAAAPAAGGAAAAEEKTEFDVVLKSAGANKVAVIKAVRGATGLGLKEAKDLVESAPANLKEGVSKEEAEALKKELEEAGAEVEVK	-	-	Insertion A39 *(poliA, probable sequencing mistake)	12533,55 Daltons
Haemophilus influenzae C ASM789712v1 GCA_007897125	P44348	MSLTNEQIIEAIASKTVTEIVELIAAMEEKFGVSAAAAAVAAAPAAGGAAAAEEKTEFDVVLKSAGANKVAVIKAVRGATGLGLKEAKDLVESAPANLKEGVSKEEAEALKKELEEAGAEVEVK	-	-	Insertion A39 *(poliA, probable sequencing mistake)	12533,55 Daltons
Haemophilus influenzae B ASM789717v1 GCA_007897175	P44348	MSLTNEQIIEAIASKTVTEIVELIAAMEEKFGVSAAAAAVAAAPAAGGAAAAEEKTEFDVVLKSAGANKVAVIKAVRGATGLGLKEAKDLVESAPANLKEGVSKEEAEALKKELEEAGAEVEVK	-	-	Insertion A39 *(poliA, probable sequencing mistake)	12533,55 Daltons
Haemophilus influenzae CHBN-II-1 ASM1970336v1 GCA_019703365	P44348	----------------------------------------------------------MVVAALVLIVEHQHTFWITIPAIIMISREIIISALREWMAELGERSKVAVSWWGKWKTTAQMLALGGLLWRYNNYMEIAAIILLYIAAILTIWSMIQYLQVAKGSLLDNIQL	-	-	-	12841,68 Daltons
Haemophilus influenzae CHBN-II-2 ASM1970338v1 GCA_019703385	P44348	----------------------------------------------------------MVVAALVLIVEHQHTFWITIPAIIMISREIIISALREWMAELGERSKVAVSWWGKWKTTAQMLALGGLLWRYNNYMEIAAIILLYIAAILTIWSMIQYLQVAKGSLLDNIQL	-	-	-	12841,68 Daltons
Haemophilus aegyptius FDAARGOS_1478 ASM1993090v1 GCA_019930905	P44348	MAKTPVRARKRVKKQVVDGVAHIHASFNNTIVTITDRQGNALAWATAGGSGFRGSRKSTPFAAQVAAERCAEIVKEFGLKNLEVMVKGPGPGRESTIRALNAAGFRITNITDVTPIPHNGCRPPKKRRV	-	-	-	13898,38 Daltons
Haemophilus influenzae 444/18 ASM2007368v1 GCA_020073685	P44348	MAKTPVRARKRVKKQVVDGVAHIHASFNNTIVTITDRQGNALAWATAGGSGFRGSRKSTPFAAQVAAERCAEIVKEFGLKNLEVMVKGPGPGRESTIRALNAAGFRITNITDVTPIPHNGCRPPKKRRV	-	-	-	13898,38 Daltons
Haemophilus influenzae FDAARGOS_1560 ASM2073604v1 GCA_020736045	P44348	MAKTPVRARKRVKKQVVDGVAHIHASFNNTIVTITDRQGNALAWATAGGSGFRGSRKSTPFAAQVAAERCAEIVKEFGLKNLEVMVKGPGPGRESTIRALNAAGFRITNITDVTPIPHNGCRPPKKRRV	-	-	-	13898,38 Daltons
Haemophilus influenzae Hi9 ASM2139103v1 GCA_021391035	P44348	MAKTPVRARKRVKKQVVDGVAHIHASFNNTIVTITDRQGNALAWATAGGSGFRGSRKSTPFAAQVAAERCAEIVKEFGLKNLEVMVKGPGPGRESTIRALNAAGFRITNITDVTPIPHNGCRPPKKRRV	-	-	-	13898,38 Daltons
Haemophilus influenzae AS4 ASM2139119v1 GCA_021391195	P44348	MAKTPVRARKRVKKQVVDGVAHIHASFNNTIVTITDRQGNALAWATAGGSGFRGSRKSTPFAAQVAAERCAEIVKEFGLKNLEVMVKGPGPGRESTIRALNAAGFRITNITDVTPIPHNGCRPPKKRRV	-	-	-	13898,38 Daltons
Haemophilus influenzae Hi1062 ASM2926877v1 GCA_029268775	P44348	MAKTPVRARKRVKKQVVDGVAHIHASFNNTIVTITDRQGNALAWATAGGSGFRGSRKSTPFAAQVAAERCAEIVKEFGLKNLEVMVKGPGPGRESTIRALNAAGFRITNITDVTPIPHNGCRPPKKRRV	-	-	-	13898,38 Daltons
Haemophilus influenzae Hi805 ASM2926892v1 GCA_029268925	P44348	MAKTPVRARKRVKKQVVDGVAHIHASFNNTIVTITDRQGNALAWATAGGSGFRGSRKSTPFAAQVAAERCAEIVKEFGLKNLEVMVKGPGPGRESTIRALNAAGFRITNITDVTPIPHNGCRPPKKRRV	-	-	-	13898,38 Daltons
Haemophilus influenzae 2016S11-301 ASM3843181v1 GCA_038431815	P44348	MAKTPVRARKRVKKQVVDGVAHIHASFNNTIVTITDRQGNALAWATAGGSGFRGSRKSTPFAAQVAAERCAEIVKEFGLKNLEVMVKGPGPGRESTIRALNAAGFRITNITDVTPIPHNGCRPPKKRRV	-	-	-	13898,38 Daltons
Haemophilus influenzae 2842STDY5882088 14412_4#60 GCA_900029205	P44348	MAKTPVRARKRVKKQVVDGVAHIHASFNNTIVTITDRQGNALAWATAGGSGFRGSRKSTPFAAQVAAERCAEIVKEFGLKNLEVMVKGPGPGRESTIRALNAAGFRITNITDVTPIPHNGCRPPKKRRV	-	-	-	13898,38 Daltons
Haemophilus influenzae 2842STDY5882065 14412_4#37 GCA_900037345	P44348	MAKTPVRARKRVKKQVVDGVAHIHASFNNTIVTITDRQGNALAWATAGGSGFRGSRKSTPFAAQVAAERCAEIVKEFGLKNLEVMVKGPGPGRESTIRALNAAGFRITNITDVTPIPHNGCRPPKKRRV	-	-	-	13898,38 Daltons
Haemophilus influenzae PTHi-11149 PTHi-11149 GCA_900407405	P44348	MAKTPVRARKRVKKQVVDGVAHIHASFNNTIVTITDRQGNALAWATAGGSGFRGSRKSTPFAAQVAAERCAEIVKEFGLKNLEVMVKGPGPGRESTIRALNAAGFRITNITDVTPIPHNGCRPPKKRRV	-	-	-	13898,38 Daltons
Haemophilus influenzae PTHi-12301 PTHi-12301 GCA_900407495	P44348	MAKTPVRARKRVKKQVVDGVAHIHASFNNTIVTITDRQGNALAWATAGGSGFRGSRKSTPFAAQVAAERCAEIVKEFGLKNLEVMVKGPGPGRESTIRALNAAGFRITNITDVTPIPHNGCRPPKKRRV	-	-	-	13898,38 Daltons
Haemophilus influenzae PTHi-13142 PTHi-13142 GCA_900407675	P44348	MAKTPVRARKRVKKQVVDGVAHIHASFNNTIVTITDRQGNALAWATAGGSGFRGSRKSTPFAAQVAAERCAEIVKEFGLKNLEVMVKGPGPGRESTIRALNAAGFRITNITDVTPIPHNGCRPPKKRRV	-	-	-	13898,38 Daltons
Haemophilus influenzae PTHi-6916 PTHi-6916 GCA_900408145	P44348	MAKTPVRARKRVKKQVVDGVAHIHASFNNTIVTITDRQGNALAWATAGGSGFRGSRKSTPFAAQVAAERCAEIVKEFGLKNLEVMVKGPGPGRESTIRALNAAGFRITNITDVTPIPHNGCRPPKKRRV	-	-	-	13898,38 Daltons
Haemophilus aegyptius NCTC8135 46514_C02 GCA_900450755	P44348	MAKTPVRARKRVKKQVVDGVAHIHASFNNTIVTITDRQGNALAWATAGGSGFRGSRKSTPFAAQVAAERCAEIVKEFGLKNLEVMVKGPGPGRESTIRALNAAGFRITNITDVTPIPHNGCRPPKKRRV	-	-	-	13898,38 Daltons
Haemophilus aegyptius NCTC8502T 49595_C01 GCA_900475885	P44348	MAKTPVRARKRVKKQVVDGVAHIHASFNNTIVTITDRQGNALAWATAGGSGFRGSRKSTPFAAQVAAERCAEIVKEFGLKNLEVMVKGPGPGRESTIRALNAAGFRITNITDVTPIPHNGCRPPKKRRV	-	-	-	13898,38 Daltons
Haemophilus aegyptius NCTC8134 52579_G01 GCA_900637765	P44348	MAKTPVRARKRVKKQVVDGVAHIHASFNNTIVTITDRQGNALAWATAGGSGFRGSRKSTPFAAQVAAERCAEIVKEFGLKNLEVMVKGPGPGRESTIRALNAAGFRITNITDVTPIPHNGCRPPKKRRV	-	-	-	13898,38 Daltons
Haemophilus influenzae ("aegyptius") F3047 ASM20047v1 GCA_000200475	P44348	MAKTPVRARKRVKKQVVDGVAHIHASFNNTIVTITDRQGNALAWATAGGSGFRGSRKSTPFAAQVAAERCAEIVKEFGLKNLEVMVKGPGPGRESTIRALNAAGFRITNITDVTPIPHNGCRPPKKRRV	-	-	-	13898,38 Daltons
Haemophilus influenzae ("aegyptius") M14951 ASM335150v1 GCA_003351505	P44348	MAKTPVRARKRVKKQVVDGVAHIHASFNNTIVTITDRQGNALAWATAGGSGFRGSRKSTPFAAQVAAERCAEIVKEFGLKNLEVMVKGPGPGRESTIRALNAAGFRITNITDVTPIPHNGCRPPKKRRV	-	-	-	13898,38 Daltons
Haemophilus influenzae biotype aegyptius F3030 ASM588817v1 GCA_005888175	P44348	MAKTPVRARKRVKKQVVDGVAHIHASFNNTIVTITDRQGNALAWATAGGSGFRGSRKSTPFAAQVAAERCAEIVKEFGLKNLEVMVKGPGPGRESTIRALNAAGFRITNITDVTPIPHNGCRPPKKRRV	-	-	-	13898,38 Daltons
Haemophilus influenzae biotype aegyptius F3283 ASM588818v1 GCA_005888185	P44348	MAKTPVRARKRVKKQVVDGVAHIHASFNNTIVTITDRQGNALAWATAGGSGFRGSRKSTPFAAQVAAERCAEIVKEFGLKNLEVMVKGPGPGRESTIRALNAAGFRITNITDVTPIPHNGCRPPKKRRV	-	-	-	13898,38 Daltons
Haemophilus influenzae biotype aegyptius F3039 ASM588820v1 GCA_005888205	P44348	MAKTPVRARKRVKKQVVDGVAHIHASFNNTIVTITDRQGNALAWATAGGSGFRGSRKSTPFAAQVAAERCAEIVKEFGLKNLEVMVKGPGPGRESTIRALNAAGFRITNITDVTPIPHNGCRPPKKRRV	-	-	-	13898,38 Daltons
Haemophilus influenzae biotype aegyptius F3042 ASM588821v1 GCA_005888215	P44348	MAKTPVRARKRVKKQVVDGVAHIHASFNNTIVTITDRQGNALAWATAGGSGFRGSRKSTPFAAQVAAERCAEIVKEFGLKNLEVMVKGPGPGRESTIRALNAAGFRITNITDVTPIPHNGCRPPKKRRV	-	-	-	13898,38 Daltons
Haemophilus influenzae biotype aegyptius F1946 ASM588826v1 GCA_005888265	P44348	MAKTPVRARKRVKKQVVDGVAHIHASFNNTIVTITDRQGNALAWATAGGSGFRGSRKSTPFAAQVAAERCAEIVKEFGLKNLEVMVKGPGPGRESTIRALNAAGFRITNITDVTPIPHNGCRPPKKRRV	-	-	-	13898,38 Daltons
Haemophilus influenzae biotype aegyptius HE7/F1946 ASM858674v1 GCA_008586745	P44348	MAKTPVRARKRVKKQVVDGVAHIHASFNNTIVTITDRQGNALAWATAGGSGFRGSRKSTPFAAQVAAERCAEIVKEFGLKNLEVMVKGPGPGRESTIRALNAAGFRITNITDVTPIPHNGCRPPKKRRV	-	-	-	13898,38 Daltons
Haemophilus influenzae biotype aegyptius HE24/F3037 ASM858680v1 GCA_008586805	P44348	MAKTPVRARKRVKKQVVDGVAHIHASFNNTIVTITDRQGNALAWATAGGSGFRGSRKSTPFAAQVAAERCAEIVKEFGLKNLEVMVKGPGPGRESTIRALNAAGFRITNITDVTPIPHNGCRPPKKRRV	-	-	-	13898,38 Daltons
Haemophilus influenzae biotype aegyptius HE15/F3028 ASM858682v1 GCA_008586825	P44348	MAKTPVRARKRVKKQVVDGVAHIHASFNNTIVTITDRQGNALAWATAGGSGFRGSRKSTPFAAQVAAERCAEIVKEFGLKNLEVMVKGPGPGRESTIRALNAAGFRITNITDVTPIPHNGCRPPKKRRV	-	-	-	13898,38 Daltons
Haemophilus influenzae Hi1062 ASM2926877v1 GCA_029268775	P44528	MAKTPVRARKRVKKQVVDGVAHIHASFNNTIVTITDRQGNALAWATAGGSGFRGSRKSTPFAAQVAAERCAEIVKEFGLKNLEVMVKGPGPGRESTIRALNAAGFRITNITDVTPIPHNGCRPPKKRRV	-	-	-	13898,38 Daltons
Haemophilus influenzae Hi805 ASM2926892v1 GCA_029268925	P44528	MAKTPVRARKRVKKQVVDGVAHIHASFNNTIVTITDRQGNALAWATAGGSGFRGSRKSTPFAAQVAAERCAEIVKEFGLKNLEVMVKGPGPGRESTIRALNAAGFRITNITDVTPIPHNGCRPPKKRRV	-	-	-	13898,38 Daltons
Haemophilus influenzae 723 ASM93162v1 GCA_000931625	P44379	MAKTPVRARKRVKKQVVDGVAHIHASFNNTIVTITDRQGNALAWATAGGSGFRGSRKSTPFAAQVAAERCAEIVKEFGLKNLEVMVKGPGPGRESTIRALNAAGFRITNITDVTPIPHNGCRPPKKRRV	-	-	-	13898,38 Daltons
Haemophilus influenzae 1123_HINF ASM107611v1 GCA_001076115	P44379	MAKTPVRARKRVKKQVVDGVAHIHASFNNTIVTITDRQGNALAWATAGGSGFRGSRKSTPFAAQVAAERCAEIVKEFGLKNLEVMVKGPGPGRESTIRALNAAGFRITNITDVTPIPHNGCRPPKKRRV	-	-	-	13898,38 Daltons
Haemophilus influenzae HI2114 ASM118448v1 GCA_001184485	P44379	MAKTPVRARKRVKKQVVDGVAHIHASFNNTIVTITDRQGNALAWATAGGSGFRGSRKSTPFAAQVAAERCAEIVKEFGLKNLEVMVKGPGPGRESTIRALNAAGFRITNITDVTPIPHNGCRPPKKRRV	-	-	-	13898,38 Daltons
Haemophilus influenzae HI1722 ASM118454v1 GCA_001184545	P44379	MAKTPVRARKRVKKQVVDGVAHIHASFNNTIVTITDRQGNALAWATAGGSGFRGSRKSTPFAAQVAAERCAEIVKEFGLKNLEVMVKGPGPGRESTIRALNAAGFRITNITDVTPIPHNGCRPPKKRRV	-	-	-	13898,38 Daltons
Haemophilus influenzae NCTC8143T NCTC8143 GCA_001457655	P44379	MAKTPVRARKRVKKQVVDGVAHIHASFNNTIVTITDRQGNALAWATAGGSGFRGSRKSTPFAAQVAAERCAEIVKEFGLKNLEVMVKGPGPGRESTIRALNAAGFRITNITDVTPIPHNGCRPPKKRRV	-	-	-	13898,38 Daltons
Haemophilus aegyptius CCUG 628 ASM167930v1 GCA_001679305	P44379	MAKTPVRARKRVKKQVVDGVAHIHASFNNTIVTITDRQGNALAWATAGGSGFRGSRKSTPFAAQVAAERCAEIVKEFGLKNLEVMVKGPGPGRESTIRALNAAGFRITNITDVTPIPHNGCRPPKKRRV	-	-	-	13898,38 Daltons
Haemophilus aegyptius CCUG 26840 ASM167933v1 GCA_001679335	P44379	MAKTPVRARKRVKKQVVDGVAHIHASFNNTIVTITDRQGNALAWATAGGSGFRGSRKSTPFAAQVAAERCAEIVKEFGLKNLEVMVKGPGPGRESTIRALNAAGFRITNITDVTPIPHNGCRPPKKRRV	-	-	-	13898,38 Daltons
Haemophilus influenzae GE117 ASM209328v1 GCA_002093285	P44379	MAKTPVRARKRVKKQVVDGVAHIHASFNNTIVTITDRQGNALAWATAGGSGFRGSRKSTPFAAQVAAERCAEIVKEFGLKNLEVMVKGPGPGRESTIRALNAAGFRITNITDVTPIPHNGCRPPKKRRV	-	-	-	13898,38 Daltons
Haemophilus influenzae 101P3H1 ASM298374v1 GCA_002983745	P44379	MAKTPVRARKRVKKQVVDGVAHIHASFNNTIVTITDRQGNALAWATAGGSGFRGSRKSTPFAAQVAAERCAEIVKEFGLKNLEVMVKGPGPGRESTIRALNAAGFRITNITDVTPIPHNGCRPPKKRRV	-	-	-	13898,38 Daltons
Haemophilus influenzae 107P3H1 ASM298382v1 GCA_002983825	P44379	MAKTPVRARKRVKKQVVDGVAHIHASFNNTIVTITDRQGNALAWATAGGSGFRGSRKSTPFAAQVAAERCAEIVKEFGLKNLEVMVKGPGPGRESTIRALNAAGFRITNITDVTPIPHNGCRPPKKRRV	-	-	-	13898,38 Daltons
Haemophilus influenzae 107P4H1 ASM298384v1 GCA_002983845	P44379	MAKTPVRARKRVKKQVVDGVAHIHASFNNTIVTITDRQGNALAWATAGGSGFRGSRKSTPFAAQVAAERCAEIVKEFGLKNLEVMVKGPGPGRESTIRALNAAGFRITNITDVTPIPHNGCRPPKKRRV	-	-	-	13898,38 Daltons
Haemophilus influenzae 124P4H1 ASM298406v1 GCA_002984065	P44379	MAKTPVRARKRVKKQVVDGVAHIHASFNNTIVTITDRQGNALAWATAGGSGFRGSRKSTPFAAQVAAERCAEIVKEFGLKNLEVMVKGPGPGRESTIRALNAAGFRITNITDVTPIPHNGCRPPKKRRV	-	-	-	13898,38 Daltons
Haemophilus influenzae 18P17H2 ASM298432v1 GCA_002984325	P44379	MAKTPVRARKRVKKQVVDGVAHIHASFNNTIVTITDRQGNALAWATAGGSGFRGSRKSTPFAAQVAAERCAEIVKEFGLKNLEVMVKGPGPGRESTIRALNAAGFRITNITDVTPIPHNGCRPPKKRRV	-	-	-	13898,38 Daltons
Haemophilus influenzae 31P13H1 ASM298445v1 GCA_002984455	P44379	MAKTPVRARKRVKKQVVDGVAHIHASFNNTIVTITDRQGNALAWATAGGSGFRGSRKSTPFAAQVAAERCAEIVKEFGLKNLEVMVKGPGPGRESTIRALNAAGFRITNITDVTPIPHNGCRPPKKRRV	-	-	-	13898,38 Daltons
Haemophilus influenzae 32P8H3 ASM298450v1 GCA_002984505	P44379	MAKTPVRARKRVKKQVVDGVAHIHASFNNTIVTITDRQGNALAWATAGGSGFRGSRKSTPFAAQVAAERCAEIVKEFGLKNLEVMVKGPGPGRESTIRALNAAGFRITNITDVTPIPHNGCRPPKKRRV	-	-	-	13898,38 Daltons
Haemophilus influenzae 33P18H2 ASM298452v1 GCA_002984525	P44379	MAKTPVRARKRVKKQVVDGVAHIHASFNNTIVTITDRQGNALAWATAGGSGFRGSRKSTPFAAQVAAERCAEIVKEFGLKNLEVMVKGPGPGRESTIRALNAAGFRITNITDVTPIPHNGCRPPKKRRV	-	-	-	13898,38 Daltons
Haemophilus influenzae 33P19H1 ASM298454v1 GCA_002984545	P44379	MAKTPVRARKRVKKQVVDGVAHIHASFNNTIVTITDRQGNALAWATAGGSGFRGSRKSTPFAAQVAAERCAEIVKEFGLKNLEVMVKGPGPGRESTIRALNAAGFRITNITDVTPIPHNGCRPPKKRRV	-	-	-	13898,38 Daltons
Haemophilus influenzae 46P159H1 ASM298468v1 GCA_002984685	P44379	MAKTPVRARKRVKKQVVDGVAHIHASFNNTIVTITDRQGNALAWATAGGSGFRGSRKSTPFAAQVAAERCAEIVKEFGLKNLEVMVKGPGPGRESTIRALNAAGFRITNITDVTPIPHNGCRPPKKRRV	-	-	-	13898,38 Daltons
Haemophilus influenzae 18P16H1 ASM298502v1 GCA_002985025	P44379	MAKTPVRARKRVKKQVVDGVAHIHASFNNTIVTITDRQGNALAWATAGGSGFRGSRKSTPFAAQVAAERCAEIVKEFGLKNLEVMVKGPGPGRESTIRALNAAGFRITNITDVTPIPHNGCRPPKKRRV	-	-	-	13898,38 Daltons
Haemophilus influenzae 33P110H3 ASM298520v1 GCA_002985205	P44379	MAKTPVRARKRVKKQVVDGVAHIHASFNNTIVTITDRQGNALAWATAGGSGFRGSRKSTPFAAQVAAERCAEIVKEFGLKNLEVMVKGPGPGRESTIRALNAAGFRITNITDVTPIPHNGCRPPKKRRV	-	-	-	13898,38 Daltons
Haemophilus influenzae 35P8H ASM298526v1 GCA_002985265	P44379	MAKTPVRARKRVKKQVVDGVAHIHASFNNTIVTITDRQGNALAWATAGGSGFRGSRKSTPFAAQVAAERCAEIVKEFGLKNLEVMVKGPGPGRESTIRALNAAGFRITNITDVTPIPHNGCRPPKKRRV	-	-	-	13898,38 Daltons
Haemophilus influenzae 44P197H1 ASM298536v1 GCA_002985365	P44379	MAKTPVRARKRVKKQVVDGVAHIHASFNNTIVTITDRQGNALAWATAGGSGFRGSRKSTPFAAQVAAERCAEIVKEFGLKNLEVMVKGPGPGRESTIRALNAAGFRITNITDVTPIPHNGCRPPKKRRV	-	-	-	13898,38 Daltons
Haemophilus influenzae 48P28H1 ASM298544v1 GCA_002985445	P44379	MAKTPVRARKRVKKQVVDGVAHIHASFNNTIVTITDRQGNALAWATAGGSGFRGSRKSTPFAAQVAAERCAEIVKEFGLKNLEVMVKGPGPGRESTIRALNAAGFRITNITDVTPIPHNGCRPPKKRRV	-	-	-	13898,38 Daltons
Haemophilus influenzae 55P3H1 ASM298558v1 GCA_002985585	P44379	MAKTPVRARKRVKKQVVDGVAHIHASFNNTIVTITDRQGNALAWATAGGSGFRGSRKSTPFAAQVAAERCAEIVKEFGLKNLEVMVKGPGPGRESTIRALNAAGFRITNITDVTPIPHNGCRPPKKRRV	-	-	-	13898,38 Daltons
Haemophilus influenzae 56P76H1 ASM298572v1 GCA_002985725	P44379	MAKTPVRARKRVKKQVVDGVAHIHASFNNTIVTITDRQGNALAWATAGGSGFRGSRKSTPFAAQVAAERCAEIVKEFGLKNLEVMVKGPGPGRESTIRALNAAGFRITNITDVTPIPHNGCRPPKKRRV	-	-	-	13898,38 Daltons
Haemophilus influenzae 69P7H1 ASM298602v1 GCA_002986025	P44379	MAKTPVRARKRVKKQVVDGVAHIHASFNNTIVTITDRQGNALAWATAGGSGFRGSRKSTPFAAQVAAERCAEIVKEFGLKNLEVMVKGPGPGRESTIRALNAAGFRITNITDVTPIPHNGCRPPKKRRV	-	-	-	13898,38 Daltons
Haemophilus influenzae 69P2H1 ASM298612v1 GCA_002986125	P44379	MAKTPVRARKRVKKQVVDGVAHIHASFNNTIVTITDRQGNALAWATAGGSGFRGSRKSTPFAAQVAAERCAEIVKEFGLKNLEVMVKGPGPGRESTIRALNAAGFRITNITDVTPIPHNGCRPPKKRRV	-	-	-	13898,38 Daltons
Haemophilus influenzae 73P2H1 ASM298647v1 GCA_002986475	P44379	MAKTPVRARKRVKKQVVDGVAHIHASFNNTIVTITDRQGNALAWATAGGSGFRGSRKSTPFAAQVAAERCAEIVKEFGLKNLEVMVKGPGPGRESTIRALNAAGFRITNITDVTPIPHNGCRPPKKRRV	-	-	-	13898,38 Daltons
Haemophilus influenzae 81P25H1 ASM298679v1 GCA_002986795	P44379	MAKTPVRARKRVKKQVVDGVAHIHASFNNTIVTITDRQGNALAWATAGGSGFRGSRKSTPFAAQVAAERCAEIVKEFGLKNLEVMVKGPGPGRESTIRALNAAGFRITNITDVTPIPHNGCRPPKKRRV	-	-	-	13898,38 Daltons
Haemophilus influenzae 99P41H1 ASM298835v1 GCA_002988355	P44379	MAKTPVRARKRVKKQVVDGVAHIHASFNNTIVTITDRQGNALAWATAGGSGFRGSRKSTPFAAQVAAERCAEIVKEFGLKNLEVMVKGPGPGRESTIRALNAAGFRITNITDVTPIPHNGCRPPKKRRV	-	-	-	13898,38 Daltons
Haemophilus influenzae 99P50H1 ASM298837v1 GCA_002988375	P44379	MAKTPVRARKRVKKQVVDGVAHIHASFNNTIVTITDRQGNALAWATAGGSGFRGSRKSTPFAAQVAAERCAEIVKEFGLKNLEVMVKGPGPGRESTIRALNAAGFRITNITDVTPIPHNGCRPPKKRRV	-	-	-	13898,38 Daltons
Haemophilus influenzae 96P15H1 ASM298897v1 GCA_002988975	P44379	MAKTPVRARKRVKKQVVDGVAHIHASFNNTIVTITDRQGNALAWATAGGSGFRGSRKSTPFAAQVAAERCAEIVKEFGLKNLEVMVKGPGPGRESTIRALNAAGFRITNITDVTPIPHNGCRPPKKRRV	-	-	-	13898,38 Daltons
Haemophilus influenzae 101P19H1 ASM298909v1 GCA_002989095	P44379	MAKTPVRARKRVKKQVVDGVAHIHASFNNTIVTITDRQGNALAWATAGGSGFRGSRKSTPFAAQVAAERCAEIVKEFGLKNLEVMVKGPGPGRESTIRALNAAGFRITNITDVTPIPHNGCRPPKKRRV	-	-	-	13898,38 Daltons
Haemophilus influenzae 127P6H1 ASM298945v1 GCA_002989455	P44379	MAKTPVRARKRVKKQVVDGVAHIHASFNNTIVTITDRQGNALAWATAGGSGFRGSRKSTPFAAQVAAERCAEIVKEFGLKNLEVMVKGPGPGRESTIRALNAAGFRITNITDVTPIPHNGCRPPKKRRV	-	-	-	13898,38 Daltons
Haemophilus influenzae 39P13H ASM299030v1 GCA_002990305	P44379	MAKTPVRARKRVKKQVVDGVAHIHASFNNTIVTITDRQGNALAWATAGGSGFRGSRKSTPFAAQVAAERCAEIVKEFGLKNLEVMVKGPGPGRESTIRALNAAGFRITNITDVTPIPHNGCRPPKKRRV	-	-	-	13898,38 Daltons
Haemophilus influenzae 44P204H1 ASM299044v1 GCA_002990445	P44379	MAKTPVRARKRVKKQVVDGVAHIHASFNNTIVTITDRQGNALAWATAGGSGFRGSRKSTPFAAQVAAERCAEIVKEFGLKNLEVMVKGPGPGRESTIRALNAAGFRITNITDVTPIPHNGCRPPKKRRV	-	-	-	13898,38 Daltons
Haemophilus influenzae 45P11H1 ASM299049v1 GCA_002990495	P44379	MAKTPVRARKRVKKQVVDGVAHIHASFNNTIVTITDRQGNALAWATAGGSGFRGSRKSTPFAAQVAAERCAEIVKEFGLKNLEVMVKGPGPGRESTIRALNAAGFRITNITDVTPIPHNGCRPPKKRRV	-	-	-	13898,38 Daltons
Haemophilus influenzae 127P5H1 ASM299097v1 GCA_002990975	P44379	MAKTPVRARKRVKKQVVDGVAHIHASFNNTIVTITDRQGNALAWATAGGSGFRGSRKSTPFAAQVAAERCAEIVKEFGLKNLEVMVKGPGPGRESTIRALNAAGFRITNITDVTPIPHNGCRPPKKRRV	-	-	-	13898,38 Daltons
Haemophilus influenzae 48P45H1 ASM299146v1 GCA_002991465	P44379	MAKTPVRARKRVKKQVVDGVAHIHASFNNTIVTITDRQGNALAWATAGGSGFRGSRKSTPFAAQVAAERCAEIVKEFGLKNLEVMVKGPGPGRESTIRALNAAGFRITNITDVTPIPHNGCRPPKKRRV	-	-	-	13898,38 Daltons
Haemophilus influenzae 45P9H2 ASM299148v1 GCA_002991485	P44379	MAKTPVRARKRVKKQVVDGVAHIHASFNNTIVTITDRQGNALAWATAGGSGFRGSRKSTPFAAQVAAERCAEIVKEFGLKNLEVMVKGPGPGRESTIRALNAAGFRITNITDVTPIPHNGCRPPKKRRV	-	-	-	13898,38 Daltons
Haemophilus influenzae 8 ASM320307v1 GCA_003203075	P44379	MAKTPVRARKRVKKQVVDGVAHIHASFNNTIVTITDRQGNALAWATAGGSGFRGSRKSTPFAAQVAAERCAEIVKEFGLKNLEVMVKGPGPGRESTIRALNAAGFRITNITDVTPIPHNGCRPPKKRRV	-	-	-	13898,38 Daltons
Haemophilus influenzae 19 ASM320321v1 GCA_003203215	P44379	MAKTPVRARKRVKKQVVDGVAHIHASFNNTIVTITDRQGNALAWATAGGSGFRGSRKSTPFAAQVAAERCAEIVKEFGLKNLEVMVKGPGPGRESTIRALNAAGFRITNITDVTPIPHNGCRPPKKRRV	-	-	-	13898,38 Daltons
Haemophilus influenzae ("aegyptius") M14951 ASM335150v1 GCA_003351505	P44379	MAKTPVRARKRVKKQVVDGVAHIHASFNNTIVTITDRQGNALAWATAGGSGFRGSRKSTPFAAQVAAERCAEIVKEFGLKNLEVMVKGPGPGRESTIRALNAAGFRITNITDVTPIPHNGCRPPKKRRV	-	-	-	13898,38 Daltons
Haemophilus influenzae P668-6062 ASM341412v1 GCA_003414125	P44379	MAKTPVRARKRVKKQVVDGVAHIHASFNNTIVTITDRQGNALAWATAGGSGFRGSRKSTPFAAQVAAERCAEIVKEFGLKNLEVMVKGPGPGRESTIRALNAAGFRITNITDVTPIPHNGCRPPKKRRV	-	-	-	13898,38 Daltons
Haemophilus influenzae P853-2792 ASM341430v2 GCA_003414305.2	P44379	MAKTPVRARKRVKKQVVDGVAHIHASFNNTIVTITDRQGNALAWATAGGSGFRGSRKSTPFAAQVAAERCAEIVKEFGLKNLEVMVKGPGPGRESTIRALNAAGFRITNITDVTPIPHNGCRPPKKRRV	-	-	-	13898,38 Daltons
Haemophilus influenzae P635-7537 ASM341439v1 GCA_003414395	P44379	MAKTPVRARKRVKKQVVDGVAHIHASFNNTIVTITDRQGNALAWATAGGSGFRGSRKSTPFAAQVAAERCAEIVKEFGLKNLEVMVKGPGPGRESTIRALNAAGFRITNITDVTPIPHNGCRPPKKRRV	-	-	-	13898,38 Daltons
Haemophilus influenzae P634-7311 ASM341464v2 GCA_003414645.2	P44379	MAKTPVRARKRVKKQVVDGVAHIHASFNNTIVTITDRQGNALAWATAGGSGFRGSRKSTPFAAQVAAERCAEIVKEFGLKNLEVMVKGPGPGRESTIRALNAAGFRITNITDVTPIPHNGCRPPKKRRV	-	-	-	13898,38 Daltons
Haemophilus influenzae P667-4462 ASM341465v1 GCA_003414655	P44379	MAKTPVRARKRVKKQVVDGVAHIHASFNNTIVTITDRQGNALAWATAGGSGFRGSRKSTPFAAQVAAERCAEIVKEFGLKNLEVMVKGPGPGRESTIRALNAAGFRITNITDVTPIPHNGCRPPKKRRV	-	-	-	13898,38 Daltons
Haemophilus influenzae P637-8346 ASM341492v2 GCA_003414925.2	P44379	MAKTPVRARKRVKKQVVDGVAHIHASFNNTIVTITDRQGNALAWATAGGSGFRGSRKSTPFAAQVAAERCAEIVKEFGLKNLEVMVKGPGPGRESTIRALNAAGFRITNITDVTPIPHNGCRPPKKRRV	-	-	-	13898,38 Daltons
Haemophilus influenzae P669-6977 ASM342550v1 GCA_003425505	P44379	MAKTPVRARKRVKKQVVDGVAHIHASFNNTIVTITDRQGNALAWATAGGSGFRGSRKSTPFAAQVAAERCAEIVKEFGLKNLEVMVKGPGPGRESTIRALNAAGFRITNITDVTPIPHNGCRPPKKRRV	-	-	-	13898,38 Daltons
Haemophilus influenzae P676-2514 ASM342560v1 GCA_003425605	P44379	MAKTPVRARKRVKKQVVDGVAHIHASFNNTIVTITDRQGNALAWATAGGSGFRGSRKSTPFAAQVAAERCAEIVKEFGLKNLEVMVKGPGPGRESTIRALNAAGFRITNITDVTPIPHNGCRPPKKRRV	-	-	-	13898,38 Daltons
Haemophilus influenzae P617-9224 ASM342571v1 GCA_003425715	P44379	MAKTPVRARKRVKKQVVDGVAHIHASFNNTIVTITDRQGNALAWATAGGSGFRGSRKSTPFAAQVAAERCAEIVKEFGLKNLEVMVKGPGPGRESTIRALNAAGFRITNITDVTPIPHNGCRPPKKRRV	-	-	-	13898,38 Daltons
Haemophilus influenzae M07659 ASM345806v1 GCA_003458065	P44379	MAKTPVRARKRVKKQVVDGVAHIHASFNNTIVTITDRQGNALAWATAGGSGFRGSRKSTPFAAQVAAERCAEIVKEFGLKNLEVMVKGPGPGRESTIRALNAAGFRITNITDVTPIPHNGCRPPKKRRV	-	-	-	13898,38 Daltons
Haemophilus influenzae M18770 ASM349022v1 GCA_003490225	P44379	MAKTPVRARKRVKKQVVDGVAHIHASFNNTIVTITDRQGNALAWATAGGSGFRGSRKSTPFAAQVAAERCAEIVKEFGLKNLEVMVKGPGPGRESTIRALNAAGFRITNITDVTPIPHNGCRPPKKRRV	-	-	-	13898,38 Daltons
Haemophilus influenzae M29695 ASM349070v1 GCA_003490705	P44379	MAKTPVRARKRVKKQVVDGVAHIHASFNNTIVTITDRQGNALAWATAGGSGFRGSRKSTPFAAQVAAERCAEIVKEFGLKNLEVMVKGPGPGRESTIRALNAAGFRITNITDVTPIPHNGCRPPKKRRV	-	-	-	13898,38 Daltons
Haemophilus influenzae M09965 ASM349320v1 GCA_003493205	P44379	MAKTPVRARKRVKKQVVDGVAHIHASFNNTIVTITDRQGNALAWATAGGSGFRGSRKSTPFAAQVAAERCAEIVKEFGLKNLEVMVKGPGPGRESTIRALNAAGFRITNITDVTPIPHNGCRPPKKRRV	-	-	-	13898,38 Daltons
Haemophilus influenzae M06151 ASM349389v1 GCA_003493895	P44379	MAKTPVRARKRVKKQVVDGVAHIHASFNNTIVTITDRQGNALAWATAGGSGFRGSRKSTPFAAQVAAERCAEIVKEFGLKNLEVMVKGPGPGRESTIRALNAAGFRITNITDVTPIPHNGCRPPKKRRV	-	-	-	13898,38 Daltons
Haemophilus influenzae M15937 ASM349422v1 GCA_003494225	P44379	MAKTPVRARKRVKKQVVDGVAHIHASFNNTIVTITDRQGNALAWATAGGSGFRGSRKSTPFAAQVAAERCAEIVKEFGLKNLEVMVKGPGPGRESTIRALNAAGFRITNITDVTPIPHNGCRPPKKRRV	-	-	-	13898,38 Daltons
Haemophilus influenzae M13119 ASM349476v1 GCA_003494765	P44379	MAKTPVRARKRVKKQVVDGVAHIHASFNNTIVTITDRQGNALAWATAGGSGFRGSRKSTPFAAQVAAERCAEIVKEFGLKNLEVMVKGPGPGRESTIRALNAAGFRITNITDVTPIPHNGCRPPKKRRV	-	-	-	13898,38 Daltons
Haemophilus influenzae C2010021516 ASM415323v1 GCA_004153235	P44379	MAKTPVRARKRVKKQVVDGVAHIHASFNNTIVTITDRQGNALAWATAGGSGFRGSRKSTPFAAQVAAERCAEIVKEFGLKNLEVMVKGPGPGRESTIRALNAAGFRITNITDVTPIPHNGCRPPKKRRV	-	-	-	13898,38 Daltons
Haemophilus influenzae 60068_NP_Hi3 ASM480214v1 GCA_004802145	P44379	MAKTPVRARKRVKKQVVDGVAHIHASFNNTIVTITDRQGNALAWATAGGSGFRGSRKSTPFAAQVAAERCAEIVKEFGLKNLEVMVKGPGPGRESTIRALNAAGFRITNITDVTPIPHNGCRPPKKRRV	-	-	-	13898,38 Daltons
Haemophilus influenzae 60068_BAL_Hi1 ASM480216v1 GCA_004802165	P44379	MAKTPVRARKRVKKQVVDGVAHIHASFNNTIVTITDRQGNALAWATAGGSGFRGSRKSTPFAAQVAAERCAEIVKEFGLKNLEVMVKGPGPGRESTIRALNAAGFRITNITDVTPIPHNGCRPPKKRRV	-	-	-	13898,38 Daltons
Haemophilus influenzae biotype aegyptius F3030 ASM588817v1 GCA_005888175	P44379	MAKTPVRARKRVKKQVVDGVAHIHASFNNTIVTITDRQGNALAWATAGGSGFRGSRKSTPFAAQVAAERCAEIVKEFGLKNLEVMVKGPGPGRESTIRALNAAGFRITNITDVTPIPHNGCRPPKKRRV	-	-	-	13898,38 Daltons
Haemophilus influenzae biotype aegyptius F3283 ASM588818v1 GCA_005888185	P44379	MAKTPVRARKRVKKQVVDGVAHIHASFNNTIVTITDRQGNALAWATAGGSGFRGSRKSTPFAAQVAAERCAEIVKEFGLKNLEVMVKGPGPGRESTIRALNAAGFRITNITDVTPIPHNGCRPPKKRRV	-	-	-	13898,38 Daltons
Haemophilus influenzae biotype aegyptius KC1018 ASM588819v1 GCA_005888195	P44379	---------------------------------------------------------------------------------MKGNTGENLLVLLEGRLDNVVYRMGFAATRAEARQLVSHKAIVVNGRVVNIPSFQVSVNDVVAIREKSKKQARIKASLELAEQREKPTWLEVDSAKMEGVFKRVPERSDLSADINEHLIVELYSK	-	-	-	14044,47 Daltons
Haemophilus influenzae biotype aegyptius F3039 ASM588820v1 GCA_005888205	P44379	-------------------------------------------------------------------------MPILRAGLGMMDGVLEHVPSARISVVGIYRNEETLKPVPYFQKLASDLEERLAIVVDPMLATGGSMIATLDLLKAKGCKHIKVLVLVAAPEGIKALEAAHPDIELYCASIDSHLNEQGYIIPGLGDAGDKIFGTK	-	-	-	14434,15 Daltons
Haemophilus influenzae biotype aegyptius F3042 ASM588821v1 GCA_005888215	P44379	MAENQNYGTGRRKSSSARVFIKPGSGKITINQRELDVYFGRETARMVVRQPLELVELTDKLDLYITVKGGGISGQAGAIRHGITRALMEYDETLRPALRAAGFVTRDARRVERKKVGLHKARRRPQYSKR	-	-	-	14714,21 Daltons
Haemophilus influenzae biotype aegyptius F1946 ASM588826v1 GCA_005888265	P44379	MAENQNYGTGRRKSSSARVFIKPGSGKITINQRELDVYFGRETARMVVRQPLELVELTDKLDLYITVKGGGISGQAGAIRHGITRALMEYDETLRPALRAAGFVTRDARRVERKKVGLHKARRRPQYSKR	-	-	-	14714,21 Daltons
Haemophilus influenzae C ASM789712v1 GCA_007897125	P44379	MAENQNYGTGRRKSSSARVFIKPGSGKITINQRELDVYFGRETARMVVRQPLELVELTDKLDLYITVKGGGISGQAGAIRHGITRALMEYDETLRPALRAAGFVTRDARRVERKKVGLHKARRRPQYSKR	-	-	-	14714,21 Daltons
Haemophilus influenzae B ASM789717v1 GCA_007897175	P44379	MAENQNYGTGRRKSSSARVFIKPGSGKITINQRELDVYFGRETARMVVRQPLELVELTDKLDLYITVKGGGISGQAGAIRHGITRALMEYDETLRPALRAAGFVTRDARRVERKKVGLHKARRRPQYSKR	-	-	-	14714,21 Daltons
Haemophilus influenzae biotype aegyptius HE7/F1946 ASM858674v1 GCA_008586745	P44379	MAENQNYGTGRRKSSSARVFIKPGSGKITINQRELDVYFGRETARMVVRQPLELVELTDKLDLYITVKGGGISGQAGAIRHGITRALMEYDETLRPALRAAGFVTRDARRVERKKVGLHKARRRPQYSKR	-	-	-	14714,21 Daltons
Haemophilus influenzae biotype aegyptius HE24/F3037 ASM858680v1 GCA_008586805	P44379	MAENQNYGTGRRKSSSARVFIKPGSGKITINQRELDVYFGRETARMVVRQPLELVELTDKLDLYITVKGGGISGQAGAIRHGITRALMEYDETLRPALRAAGFVTRDARRVERKKVGLHKARRRPQYSKR	-	-	-	14714,21 Daltons
Haemophilus influenzae biotype aegyptius HE15/F3028 ASM858682v1 GCA_008586825	P44379	MAENQNYGTGRRKSSSARVFIKPGSGKITINQRELDVYFGRETARMVVRQPLELVELTDKLDLYITVKGGGISGQAGAIRHGITRALMEYDETLRPALRAAGFVTRDARRVERKKVGLHKARRRPQYSKR	-	-	-	14714,21 Daltons
Haemophilus influenzae CHBN-II-1 ASM1970336v1 GCA_019703365	P44379	MAENQNYGTGRRKSSSARVFIKPGSGKITINQRELDVYFGRETARMVVRQPLELVELTDKLDLYITVKGGGISGQAGAIRHGITRALMEYDETLRPALRAAGFVTRDARRVERKKVGLHKARRRPQYSKR	-	-	-	14714,21 Daltons
Haemophilus influenzae CHBN-II-2 ASM1970338v1 GCA_019703385	P44379	MAENQNYGTGRRKSSSARVFIKPGSGKITINQRELDVYFGRETARMVVRQPLELVELTDKLDLYITVKGGGISGQAGAIRHGITRALMEYDETLRPALRAAGFVTRDARRVERKKVGLHKARRRPQYSKR	-	-	-	14714,21 Daltons
Haemophilus aegyptius FDAARGOS_1478 ASM1993090v1 GCA_019930905	P44379	MAENQNYGTGRRKSSSARVFIKPGSGKITINQRELDVYFGRETARMVVRQPLELVELTDKLDLYITVKGGGISGQAGAIRHGITRALMEYDETLRPALRAAGFVTRDARRVERKKVGLHKARRRPQYSKR	-	-	-	14714,21 Daltons
Haemophilus influenzae 444/18 ASM2007368v1 GCA_020073685	P44379	MAENQNYGTGRRKSSSARVFIKPGSGKITINQRELDVYFGRETARMVVRQPLELVELTDKLDLYITVKGGGISGQAGAIRHGITRALMEYDETLRPALRAAGFVTRDARRVERKKVGLHKARRRPQYSKR	-	-	-	14714,21 Daltons
Haemophilus influenzae FDAARGOS_1560 ASM2073604v1 GCA_020736045	P44379	MAENQNYGTGRRKSSSARVFIKPGSGKITINQRELDVYFGRETARMVVRQPLELVELTDKLDLYITVKGGGISGQAGAIRHGITRALMEYDETLRPALRAAGFVTRDARRVERKKVGLHKARRRPQYSKR	-	-	-	14714,21 Daltons
Haemophilus influenzae Hi9 ASM2139103v1 GCA_021391035	P44379	MAENQNYGTGRRKSSSARVFIKPGSGKITINQRELDVYFGRETARMVVRQPLELVELTDKLDLYITVKGGGISGQAGAIRHGITRALMEYDETLRPALRAAGFVTRDARRVERKKVGLHKARRRPQYSKR	-	-	-	14714,21 Daltons
Haemophilus influenzae AS4 ASM2139119v1 GCA_021391195	P44379	MAENQNYGTGRRKSSSARVFIKPGSGKITINQRELDVYFGRETARMVVRQPLELVELTDKLDLYITVKGGGISGQAGAIRHGITRALMEYDETLRPALRAAGFVTRDARRVERKKVGLHKARRRPQYSKR	-	-	-	14714,21 Daltons
Haemophilus influenzae Hi1062 ASM2926877v1 GCA_029268775	P44379	MAENQNYGTGRRKSSSARVFIKPGSGKITINQRELDVYFGRETARMVVRQPLELVELTDKLDLYITVKGGGISGQAGAIRHGITRALMEYDETLRPALRAAGFVTRDARRVERKKVGLHKARRRPQYSKR	-	-	-	14714,21 Daltons
Haemophilus influenzae Hi805 ASM2926892v1 GCA_029268925	P44379	MAENQNYGTGRRKSSSARVFIKPGSGKITINQRELDVYFGRETARMVVRQPLELVELTDKLDLYITVKGGGISGQAGAIRHGITRALMEYDETLRPALRAAGFVTRDARRVERKKVGLHKARRRPQYSKR	-	-	-	14714,21 Daltons
Haemophilus influenzae 2016S11-301 ASM3843181v1 GCA_038431815	P44379	MAENQNYGTGRRKSSSARVFIKPGSGKITINQRELDVYFGRETARMVVRQPLELVELTDKLDLYITVKGGGISGQAGAIRHGITRALMEYDETLRPALRAAGFVTRDARRVERKKVGLHKARRRPQYSKR	-	-	-	14714,21 Daltons
Haemophilus influenzae 2842STDY5882088 14412_4#60 GCA_900029205	P44379	MAENQNYGTGRRKSSSARVFIKPGSGKITINQRELDVYFGRETARMVVRQPLELVELTDKLDLYITVKGGGISGQAGAIRHGITRALMEYDETLRPALRAAGFVTRDARRVERKKVGLHKARRRPQYSKR	-	-	-	14714,21 Daltons
Haemophilus influenzae 2842STDY5882065 14412_4#37 GCA_900037345	P44379	MAENQNYGTGRRKSSSARVFIKPGSGKITINQRELDVYFGRETARMVVRQPLELVELTDKLDLYITVKGGGISGQAGAIRHGITRALMEYDETLRPALRAAGFVTRDARRVERKKVGLHKARRRPQYSKR	-	-	-	14714,21 Daltons
Haemophilus influenzae PTHi-11149 PTHi-11149 GCA_900407405	P44379	MAENQNYGTGRRKSSSARVFIKPGSGKITINQRELDVYFGRETARMVVRQPLELVELTDKLDLYITVKGGGISGQAGAIRHGITRALMEYDETLRPALRAAGFVTRDARRVERKKVGLHKARRRPQYSKR	-	-	-	14714,21 Daltons
Haemophilus influenzae PTHi-12301 PTHi-12301 GCA_900407495	P44379	MAENQNYGTGRRKSSSARVFIKPGSGKITINQRELDVYFGRETARMVVRQPLELVELTDKLDLYITVKGGGISGQAGAIRHGITRALMEYDETLRPALRAAGFVTRDARRVERKKVGLHKARRRPQYSKR	-	-	-	14714,21 Daltons
Haemophilus influenzae PTHi-13142 PTHi-13142 GCA_900407675	P44379	MAENQNYGTGRRKSSSARVFIKPGSGKITINQRELDVYFGRETARMVVRQPLELVELTDKLDLYITVKGGGISGQAGAIRHGITRALMEYDETLRPALRAAGFVTRDARRVERKKVGLHKARRRPQYSKR	-	-	-	14714,21 Daltons
Haemophilus influenzae PTHi-6916 PTHi-6916 GCA_900408145	P44379	MAENQNYGTGRRKSSSARVFIKPGSGKITINQRELDVYFGRETARMVVRQPLELVELTDKLDLYITVKGGGISGQAGAIRHGITRALMEYDETLRPALRAAGFVTRDARRVERKKVGLHKARRRPQYSKR	-	-	-	14714,21 Daltons
Haemophilus aegyptius NCTC8135 46514_C02 GCA_900450755	P44379	MAENQNYGTGRRKSSSARVFIKPGSGKITINQRELDVYFGRETARMVVRQPLELVELTDKLDLYITVKGGGISGQAGAIRHGITRALMEYDETLRPALRAAGFVTRDARRVERKKVGLHKARRRPQYSKR	-	-	-	14714,21 Daltons
Haemophilus aegyptius NCTC8502T 49595_C01 GCA_900475885	P44379	MAENQNYGTGRRKSSSARVFIKPGSGKITINQRELDVYFGRETARMVVRQPLELVELTDKLDLYITVKGGGISGQAGAIRHGITRALMEYDETLRPALRAAGFVTRDARRVERKKVGLHKARRRPQYSKR	-	-	-	14714,21 Daltons
Haemophilus aegyptius NCTC8134 52579_G01 GCA_900637765	P44379	MAENQNYGTGRRKSSSARVFIKPGSGKITINQRELDVYFGRETARMVVRQPLELVELTDKLDLYITVKGGGISGQAGAIRHGITRALMEYDETLRPALRAAGFVTRDARRVERKKVGLHKARRRPQYSKR	-	-	-	14714,21 Daltons
Haemophilus influenzae 39P13H ASM299030v1 GCA_002990305	P43857	MAENQNYGTGRRKSSSARVFIKPGSGKITINQRELDVYFGRETARMVVRQPLELVELTDKLDLYITVKGGGISGQAGAIRHGITRALMEYDETLRPALRAAGFVTRDARRVERKKVGLHKARRRPQYSKR	-	-	-	14714,21 Daltons
Haemophilus influenzae 723 ASM93162v1 GCA_000931625	P44388	MAENQNYGTGRRKSSSARVFIKPGSGKITINQRELDVYFGRETARMVVRQPLELVELTDKLDLYITVKGGGISGQAGAIRHGITRALMEYDETLRPALRAAGFVTRDARRVERKKVGLHKARRRPQYSKR	-	-	-	14714,21 Daltons
Haemophilus influenzae 1123_HINF ASM107611v1 GCA_001076115	P44388	MAENQNYGTGRRKSSSARVFIKPGSGKITINQRELDVYFGRETARMVVRQPLELVELTDKLDLYITVKGGGISGQAGAIRHGITRALMEYDETLRPALRAAGFVTRDARRVERKKVGLHKARRRPQYSKR	-	-	-	14714,21 Daltons
Haemophilus influenzae HI2114 ASM118448v1 GCA_001184485	P44388	MAENQNYGTGRRKSSSARVFIKPGSGKITINQRELDVYFGRETARMVVRQPLELVELTDKLDLYITVKGGGISGQAGAIRHGITRALMEYDETLRPALRAAGFVTRDARRVERKKVGLHKARRRPQYSKR	-	-	-	14714,21 Daltons
Haemophilus influenzae HI1722 ASM118454v1 GCA_001184545	P44388	MAENQNYGTGRRKSSSARVFIKPGSGKITINQRELDVYFGRETARMVVRQPLELVELTDKLDLYITVKGGGISGQAGAIRHGITRALMEYDETLRPALRAAGFVTRDARRVERKKVGLHKARRRPQYSKR	-	-	-	14714,21 Daltons
Haemophilus influenzae NCTC8143T NCTC8143 GCA_001457655	P44388	MAENQNYGTGRRKSSSARVFIKPGSGKITINQRELDVYFGRETARMVVRQPLELVELTDKLDLYITVKGGGISGQAGAIRHGITRALMEYDETLRPALRAAGFVTRDARRVERKKVGLHKARRRPQYSKR	-	-	-	14714,21 Daltons
Haemophilus aegyptius CCUG 628 ASM167930v1 GCA_001679305	P44388	MAENQNYGTGRRKSSSARVFIKPGSGKITINQRELDVYFGRETARMVVRQPLELVELTDKLDLYITVKGGGISGQAGAIRHGITRALMEYDETLRPALRAAGFVTRDARRVERKKVGLHKARRRPQYSKR	-	-	-	14714,21 Daltons
Haemophilus aegyptius CCUG 26840 ASM167933v1 GCA_001679335	P44388	MAENQNYGTGRRKSSSARVFIKPGSGKITINQRELDVYFGRETARMVVRQPLELVELTDKLDLYITVKGGGISGQAGAIRHGITRALMEYDETLRPALRAAGFVTRDARRVERKKVGLHKARRRPQYSKR	-	-	-	14714,21 Daltons
Haemophilus influenzae GE117 ASM209328v1 GCA_002093285	P44388	MAENQNYGTGRRKSSSARVFIKPGSGKITINQRELDVYFGRETARMVVRQPLELVELTDKLDLYITVKGGGISGQAGAIRHGITRALMEYDETLRPALRAAGFVTRDARRVERKKVGLHKARRRPQYSKR	-	-	-	14714,21 Daltons
Haemophilus influenzae 101P3H1 ASM298374v1 GCA_002983745	P44388	MAENQNYGTGRRKSSSARVFIKPGSGKITINQRELDVYFGRETARMVVRQPLELVELTDKLDLYITVKGGGISGQAGAIRHGITRALMEYDETLRPALRAAGFVTRDARRVERKKVGLHKARRRPQYSKR	-	-	-	14714,21 Daltons
Haemophilus influenzae 107P3H1 ASM298382v1 GCA_002983825	P44388	MAENQNYGTGRRKSSSARVFIKPGSGKITINQRELDVYFGRETARMVVRQPLELVELTDKLDLYITVKGGGISGQAGAIRHGITRALMEYDETLRPALRAAGFVTRDARRVERKKVGLHKARRRPQYSKR	-	-	-	14714,21 Daltons
Haemophilus influenzae 107P4H1 ASM298384v1 GCA_002983845	P44388	MAENQNYGTGRRKSSSARVFIKPGSGKITINQRELDVYFGRETARMVVRQPLELVELTDKLDLYITVKGGGISGQAGAIRHGITRALMEYDETLRPALRAAGFVTRDARRVERKKVGLHKARRRPQYSKR	-	-	-	14714,21 Daltons
Haemophilus influenzae 124P4H1 ASM298406v1 GCA_002984065	P44388	MAENQNYGTGRRKSSSARVFIKPGSGKITINQRELDVYFGRETARMVVRQPLELVELTDKLDLYITVKGGGISGQAGAIRHGITRALMEYDETLRPALRAAGFVTRDARRVERKKVGLHKARRRPQYSKR	-	-	-	14714,21 Daltons
Haemophilus influenzae 18P17H2 ASM298432v1 GCA_002984325	P44388	MAENQNYGTGRRKSSSARVFIKPGSGKITINQRELDVYFGRETARMVVRQPLELVELTDKLDLYITVKGGGISGQAGAIRHGITRALMEYDETLRPALRAAGFVTRDARRVERKKVGLHKARRRPQYSKR	-	-	-	14714,21 Daltons
Haemophilus influenzae 31P13H1 ASM298445v1 GCA_002984455	P44388	MAENQNYGTGRRKSSSARVFIKPGSGKITINQRELDVYFGRETARMVVRQPLELVELTDKLDLYITVKGGGISGQAGAIRHGITRALMEYDETLRPALRAAGFVTRDARRVERKKVGLHKARRRPQYSKR	-	-	-	14714,21 Daltons
Haemophilus influenzae 32P8H3 ASM298450v1 GCA_002984505	P44388	MAENQNYGTGRRKSSSARVFIKPGSGKITINQRELDVYFGRETARMVVRQPLELVELTDKLDLYITVKGGGISGQAGAIRHGITRALMEYDETLRPALRAAGFVTRDARRVERKKVGLHKARRRPQYSKR	-	-	-	14714,21 Daltons
Haemophilus influenzae 33P18H2 ASM298452v1 GCA_002984525	P44388	MAENQNYGTGRRKSSSARVFIKPGSGKITINQRELDVYFGRETARMVVRQPLELVELTDKLDLYITVKGGGISGQAGAIRHGITRALMEYDETLRPALRAAGFVTRDARRVERKKVGLHKARRRPQYSKR	-	-	-	14714,21 Daltons
Haemophilus influenzae 33P19H1 ASM298454v1 GCA_002984545	P44388	MAENQNYGTGRRKSSSARVFIKPGSGKITINQRELDVYFGRETARMVVRQPLELVELTDKLDLYITVKGGGISGQAGAIRHGITRALMEYDETLRPALRAAGFVTRDARRVERKKVGLHKARRRPQYSKR	-	-	-	14714,21 Daltons
Haemophilus influenzae 46P159H1 ASM298468v1 GCA_002984685	P44388	MAENQNYGTGRRKSSSARVFIKPGSGKITINQRELDVYFGRETARMVVRQPLELVELTDKLDLYITVKGGGISGQAGAIRHGITRALMEYDETLRPALRAAGFVTRDARRVERKKVGLHKARRRPQYSKR	-	-	-	14714,21 Daltons
Haemophilus influenzae 18P16H1 ASM298502v1 GCA_002985025	P44388	MAENQNYGTGRRKSSSARVFIKPGSGKITINQRELDVYFGRETARMVVRQPLELVELTDKLDLYITVKGGGISGQAGAIRHGITRALMEYDETLRPALRAAGFVTRDARRVERKKVGLHKARRRPQYSKR	-	-	-	14714,21 Daltons
Haemophilus influenzae 33P110H3 ASM298520v1 GCA_002985205	P44388	MAENQNYGTGRRKSSSARVFIKPGSGKITINQRELDVYFGRETARMVVRQPLELVELTDKLDLYITVKGGGISGQAGAIRHGITRALMEYDETLRPALRAAGFVTRDARRVERKKVGLHKARRRPQYSKR	-	-	-	14714,21 Daltons
Haemophilus influenzae 35P8H ASM298526v1 GCA_002985265	P44388	MAENQNYGTGRRKSSSARVFIKPGSGKITINQRELDVYFGRETARMVVRQPLELVELTDKLDLYITVKGGGISGQAGAIRHGITRALMEYDETLRPALRAAGFVTRDARRVERKKVGLHKARRRPQYSKR	-	-	-	14714,21 Daltons
Haemophilus influenzae 44P197H1 ASM298536v1 GCA_002985365	P44388	MAENQNYGTGRRKSSSARVFIKPGSGKITINQRELDVYFGRETARMVVRQPLELVELTDKLDLYITVKGGGISGQAGAIRHGITRALMEYDETLRPALRAAGFVTRDARRVERKKVGLHKARRRPQYSKR	-	-	-	14714,21 Daltons
Haemophilus influenzae 48P28H1 ASM298544v1 GCA_002985445	P44388	MAENQNYGTGRRKSSSARVFIKPGSGKITINQRELDVYFGRETARMVVRQPLELVELTDKLDLYITVKGGGISGQAGAIRHGITRALMEYDETLRPALRAAGFVTRDARRVERKKVGLHKARRRPQYSKR	-	-	-	14714,21 Daltons
Haemophilus influenzae 55P3H1 ASM298558v1 GCA_002985585	P44388	MAENQNYGTGRRKSSSARVFIKPGSGKITINQRELDVYFGRETARMVVRQPLELVELTDKLDLYITVKGGGISGQAGAIRHGITRALMEYDETLRPALRAAGFVTRDARRVERKKVGLHKARRRPQYSKR	-	-	-	14714,21 Daltons
Haemophilus influenzae 56P76H1 ASM298572v1 GCA_002985725	P44388	MAENQNYGTGRRKSSSARVFIKPGSGKITINQRELDVYFGRETARMVVRQPLELVELTDKLDLYITVKGGGISGQAGAIRHGITRALMEYDETLRPALRAAGFVTRDARRVERKKVGLHKARRRPQYSKR	-	-	-	14714,21 Daltons
Haemophilus influenzae 69P7H1 ASM298602v1 GCA_002986025	P44388	MAENQNYGTGRRKSSSARVFIKPGSGKITINQRELDVYFGRETARMVVRQPLELVELTDKLDLYITVKGGGISGQAGAIRHGITRALMEYDETLRPALRAAGFVTRDARRVERKKVGLHKARRRPQYSKR	-	-	-	14714,21 Daltons
Haemophilus influenzae 69P2H1 ASM298612v1 GCA_002986125	P44388	MAENQNYGTGRRKSSSARVFIKPGSGKITINQRELDVYFGRETARMVVRQPLELVELTDKLDLYITVKGGGISGQAGAIRHGITRALMEYDETLRPALRAAGFVTRDARRVERKKVGLHKARRRPQYSKR	-	-	-	14714,21 Daltons
Haemophilus influenzae 73P2H1 ASM298647v1 GCA_002986475	P44388	MAENQNYGTGRRKSSSARVFIKPGSGKITINQRELDVYFGRETARMVVRQPLELVELTDKLDLYITVKGGGISGQAGAIRHGITRALMEYDETLRPALRAAGFVTRDARRVERKKVGLHKARRRPQYSKR	-	-	-	14714,21 Daltons
Haemophilus influenzae 81P25H1 ASM298679v1 GCA_002986795	P44388	MAENQNYGTGRRKSSSARVFIKPGSGKITINQRELDVYFGRETARMVVRQPLELVELTDKLDLYITVKGGGISGQAGAIRHGITRALMEYDETLRPALRAAGFVTRDARRVERKKVGLHKARRRPQYSKR	-	-	-	14714,21 Daltons
Haemophilus influenzae 99P41H1 ASM298835v1 GCA_002988355	P44388	MAENQNYGTGRRKSSSARVFIKPGSGKITINQRELDVYFGRETARMVVRQPLELVELTDKLDLYITVKGGGISGQAGAIRHGITRALMEYDETLRPALRAAGFVTRDARRVERKKVGLHKARRRPQYSKR	-	-	-	14714,21 Daltons
Haemophilus influenzae 99P50H1 ASM298837v1 GCA_002988375	P44388	MAENQNYGTGRRKSSSARVFIKPGSGKITINQRELDVYFGRETARMVVRQPLELVELTDKLDLYITVKGGGISGQAGAIRHGITRALMEYDETLRPALRAAGFVTRDARRVERKKVGLHKARRRPQYSKR	-	-	-	14714,21 Daltons
Haemophilus influenzae 96P15H1 ASM298897v1 GCA_002988975	P44388	MAENQNYGTGRRKSSSARVFIKPGSGKITINQRELDVYFGRETARMVVRQPLELVELTDKLDLYITVKGGGISGQAGAIRHGITRALMEYDETLRPALRAAGFVTRDARRVERKKVGLHKARRRPQYSKR	-	-	-	14714,21 Daltons
Haemophilus influenzae 101P19H1 ASM298909v1 GCA_002989095	P44388	MAENQNYGTGRRKSSSARVFIKPGSGKITINQRELDVYFGRETARMVVRQPLELVELTDKLDLYITVKGGGISGQAGAIRHGITRALMEYDETLRPALRAAGFVTRDARRVERKKVGLHKARRRPQYSKR	-	-	-	14714,21 Daltons
Haemophilus influenzae 127P6H1 ASM298945v1 GCA_002989455	P44388	MAENQNYGTGRRKSSSARVFIKPGSGKITINQRELDVYFGRETARMVVRQPLELVELTDKLDLYITVKGGGISGQAGAIRHGITRALMEYDETLRPALRAAGFVTRDARRVERKKVGLHKARRRPQYSKR	-	-	-	14714,21 Daltons
Haemophilus influenzae 39P13H ASM299030v1 GCA_002990305	P44388	MAENQNYGTGRRKSSSARVFIKPGSGKITINQRELDVYFGRETARMVVRQPLELVELTDKLDLYITVKGGGISGQAGAIRHGITRALMEYDETLRPALRAAGFVTRDARRVERKKVGLHKARRRPQYSKR	-	-	-	14714,21 Daltons
Haemophilus influenzae 44P204H1 ASM299044v1 GCA_002990445	P44388	MAENQNYGTGRRKSSSARVFIKPGSGKITINQRELDVYFGRETARMVVRQPLELVELTDKLDLYITVKGGGISGQAGAIRHGITRALMEYDETLRPALRAAGFVTRDARRVERKKVGLHKARRRPQYSKR	-	-	-	14714,21 Daltons
Haemophilus influenzae 45P11H1 ASM299049v1 GCA_002990495	P44388	MAENQNYGTGRRKSSSARVFIKPGSGKITINQRELDVYFGRETARMVVRQPLELVELTDKLDLYITVKGGGISGQAGAIRHGITRALMEYDETLRPALRAAGFVTRDARRVERKKVGLHKARRRPQYSKR	-	-	-	14714,21 Daltons
Haemophilus influenzae 127P5H1 ASM299097v1 GCA_002990975	P44388	MAENQNYGTGRRKSSSARVFIKPGSGKITINQRELDVYFGRETARMVVRQPLELVELTDKLDLYITVKGGGISGQAGAIRHGITRALMEYDETLRPALRAAGFVTRDARRVERKKVGLHKARRRPQYSKR	-	-	-	14714,21 Daltons
Haemophilus influenzae 48P45H1 ASM299146v1 GCA_002991465	P44388	MAENQNYGTGRRKSSSARVFIKPGSGKITINQRELDVYFGRETARMVVRQPLELVELTDKLDLYITVKGGGISGQAGAIRHGITRALMEYDETLRPALRAAGFVTRDARRVERKKVGLHKARRRPQYSKR	-	-	-	14714,21 Daltons
Haemophilus influenzae 45P9H2 ASM299148v1 GCA_002991485	P44388	MAENQNYGTGRRKSSSARVFIKPGSGKITINQRELDVYFGRETARMVVRQPLELVELTDKLDLYITVKGGGISGQAGAIRHGITRALMEYDETLRPALRAAGFVTRDARRVERKKVGLHKARRRPQYSKR	-	-	-	14714,21 Daltons
Haemophilus influenzae 8 ASM320307v1 GCA_003203075	P44388	MAENQNYGTGRRKSSSARVFIKPGSGKITINQRELDVYFGRETARMVVRQPLELVELTDKLDLYITVKGGGISGQAGAIRHGITRALMEYDETLRPALRAAGFVTRDARRVERKKVGLHKARRRPQYSKR	-	-	-	14714,21 Daltons
Haemophilus influenzae 19 ASM320321v1 GCA_003203215	P44388	MAENQNYGTGRRKSSSARVFIKPGSGKITINQRELDVYFGRETARMVVRQPLELVELTDKLDLYITVKGGGISGQAGAIRHGITRALMEYDETLRPALRAAGFVTRDARRVERKKVGLHKARRRPQYSKR	-	-	-	14714,21 Daltons
Haemophilus influenzae ("aegyptius") M14951 ASM335150v1 GCA_003351505	P44388	MAENQNYGTGRRKSSSARVFIKPGSGKITINQRELDVYFGRETARMVVRQPLELVELTDKLDLYITVKGGGISGQAGAIRHGITRALMEYDETLRPALRAAGFVTRDARRVERKKVGLHKARRRPQYSKR	-	-	-	14714,21 Daltons
Haemophilus influenzae P668-6062 ASM341412v1 GCA_003414125	P44388	MAENQNYGTGRRKSSSARVFIKPGSGKITINQRELDVYFGRETARMVVRQPLELVELTDKLDLYITVKGGGISGQAGAIRHGITRALMEYDETLRPALRAAGFVTRDARRVERKKVGLHKARRRPQYSKR	-	-	-	14714,21 Daltons
Haemophilus influenzae P853-2792 ASM341430v2 GCA_003414305.2	P44388	MAENQNYGTGRRKSSSARVFIKPGSGKITINQRELDVYFGRETARMVVRQPLELVELTDKLDLYITVKGGGISGQAGAIRHGITRALMEYDETLRPALRAAGFVTRDARRVERKKVGLHKARRRPQYSKR	-	-	-	14714,21 Daltons
Haemophilus influenzae P635-7537 ASM341439v1 GCA_003414395	P44388	MAENQNYGTGRRKSSSARVFIKPGSGKITINQRELDVYFGRETARMVVRQPLELVELTDKLDLYITVKGGGISGQAGAIRHGITRALMEYDETLRPALRAAGFVTRDARRVERKKVGLHKARRRPQYSKR	-	-	-	14714,21 Daltons
Haemophilus influenzae P634-7311 ASM341464v2 GCA_003414645.2	P44388	MAENQNYGTGRRKSSSARVFIKPGSGKITINQRELDVYFGRETARMVVRQPLELVELTDKLDLYITVKGGGISGQAGAIRHGITRALMEYDETLRPALRAAGFVTRDARRVERKKVGLHKARRRPQYSKR	-	-	-	14714,21 Daltons
Haemophilus influenzae P667-4462 ASM341465v1 GCA_003414655	P44388	MAENQNYGTGRRKSSSARVFIKPGSGKITINQRELDVYFGRETARMVVRQPLELVELTDKLDLYITVKGGGISGQAGAIRHGITRALMEYDETLRPALRAAGFVTRDARRVERKKVGLHKARRRPQYSKR	-	-	-	14714,21 Daltons
Haemophilus influenzae P637-8346 ASM341492v2 GCA_003414925.2	P44388	MAENQNYGTGRRKSSSARVFIKPGSGKITINQRELDVYFGRETARMVVRQPLELVELTDKLDLYITVKGGGISGQAGAIRHGITRALMEYDETLRPALRAAGFVTRDARRVERKKVGLHKARRRPQYSKR	-	-	-	14714,21 Daltons
Haemophilus influenzae P669-6977 ASM342550v1 GCA_003425505	P44388	MAENQNYGTGRRKSSSARVFIKPGSGKITINQRELDVYFGRETARMVVRQPLELVELTDKLDLYITVKGGGISGQAGAIRHGITRALMEYDETLRPALRAAGFVTRDARRVERKKVGLHKARRRPQYSKR	-	-	-	14714,21 Daltons
Haemophilus influenzae P676-2514 ASM342560v1 GCA_003425605	P44388	MAENQNYGTGRRKSSSARVFIKPGSGKITINQRELDVYFGRETARMVVRQPLELVELTDKLDLYITVKGGGISGQAGAIRHGITRALMEYDETLRPALRAAGFVTRDARRVERKKVGLHKARRRPQYSKR	-	-	-	14714,21 Daltons
Haemophilus influenzae P617-9224 ASM342571v1 GCA_003425715	P44388	MAENQNYGTGRRKSSSARVFIKPGSGKITINQRELDVYFGRETARMVVRQPLELVELTDKLDLYITVKGGGISGQAGAIRHGITRALMEYDETLRPALRAAGFVTRDARRVERKKVGLHKARRRPQYSKR	-	-	-	14714,21 Daltons
Haemophilus influenzae M07659 ASM345806v1 GCA_003458065	P44388	MAENQNYGTGRRKSSSARVFIKPGSGKITINQRELDVYFGRETARMVVRQPLELVELTDKLDLYITVKGGGISGQAGAIRHGITRALMEYDETLRPALRAAGFVTRDARRVERKKVGLHKARRRPQYSKR	-	-	-	14714,21 Daltons
Haemophilus influenzae M18770 ASM349022v1 GCA_003490225	P44388	MAENQNYGTGRRKSSSARVFIKPGSGKITINQRELDVYFGRETARMVVRQPLELVELTDKLDLYITVKGGGISGQAGAIRHGITRALMEYDETLRPALRAAGFVTRDARRVERKKVGLHKARRRPQYSKR	-	-	-	14714,21 Daltons
Haemophilus influenzae M29695 ASM349070v1 GCA_003490705	P44388	MAENQNYGTGRRKSSSARVFIKPGSGKITINQRELDVYFGRETARMVVRQPLELVELTDKLDLYITVKGGGISGQAGAIRHGITRALMEYDETLRPALRAAGFVTRDARRVERKKVGLHKARRRPQYSKR	-	-	-	14714,21 Daltons
Haemophilus influenzae M09965 ASM349320v1 GCA_003493205	P44388	MAENQNYGTGRRKSSSARVFIKPGSGKITINQRELDVYFGRETARMVVRQPLELVELTDKLDLYITVKGGGISGQAGAIRHGITRALMEYDETLRPALRAAGFVTRDARRVERKKVGLHKARRRPQYSKR	-	-	-	14714,21 Daltons
Haemophilus influenzae M06151 ASM349389v1 GCA_003493895	P44388	MAENQNYGTGRRKSSSARVFIKPGSGKITINQRELDVYFGRETARMVVRQPLELVELTDKLDLYITVKGGGISGQAGAIRHGITRALMEYDETLRPALRAAGFVTRDARRVERKKVGLHKARRRPQYSKR	-	-	-	14714,21 Daltons
Haemophilus influenzae M15937 ASM349422v1 GCA_003494225	P44388	MAENQNYGTGRRKSSSARVFIKPGSGKITINQRELDVYFGRETARMVVRQPLELVELTDKLDLYITVKGGGISGQAGAIRHGITRALMEYDETLRPALRAAGFVTRDARRVERKKVGLHKARRRPQYSKR	-	-	-	14714,21 Daltons
Haemophilus influenzae M13119 ASM349476v1 GCA_003494765	P44388	MAENQNYGTGRRKSSSARVFIKPGSGKITINQRELDVYFGRETARMVVRQPLELVELTDKLDLYITVKGGGISGQAGAIRHGITRALMEYDETLRPALRAAGFVTRDARRVERKKVGLHKARRRPQYSKR	-	-	-	14714,21 Daltons
Haemophilus influenzae C2010021516 ASM415323v1 GCA_004153235	P44388	MAENQNYGTGRRKSSSARVFIKPGSGKITINQRELDVYFGRETARMVVRQPLELVELTDKLDLYITVKGGGISGQAGAIRHGITRALMEYDETLRPALRAAGFVTRDARRVERKKVGLHKARRRPQYSKR	-	-	-	14714,21 Daltons
Haemophilus influenzae 60068_NP_Hi3 ASM480214v1 GCA_004802145	P44388	MAENQNYGTGRRKSSSARVFIKPGSGKITINQRELDVYFGRETARMVVRQPLELVELTDKLDLYITVKGGGISGQAGAIRHGITRALMEYDETLRPALRAAGFVTRDARRVERKKVGLHKARRRPQYSKR	-	-	-	14714,21 Daltons
Haemophilus influenzae 60068_BAL_Hi1 ASM480216v1 GCA_004802165	P44388	MAENQNYGTGRRKSSSARVFIKPGSGKITINQRELDVYFGRETARMVVRQPLELVELTDKLDLYITVKGGGISGQAGAIRHGITRALMEYDETLRPALRAAGFVTRDARRVERKKVGLHKARRRPQYSKR	-	-	-	14714,21 Daltons
Haemophilus influenzae biotype aegyptius F3030 ASM588817v1 GCA_005888175	P44388	MAENQNYGTGRRKSSSARVFIKPGSGKITINQRELDVYFGRETARMVVRQPLELVELTDKLDLYITVKGGGISGQAGAIRHGITRALMEYDETLRPALRAAGFVTRDARRVERKKVGLHKARRRPQYSKR	-	-	-	14714,21 Daltons
Haemophilus influenzae biotype aegyptius F3283 ASM588818v1 GCA_005888185	P44388	MAENQNYGTGRRKSSSARVFIKPGSGKITINQRELDVYFGRETARMVVRQPLELVELTDKLDLYITVKGGGISGQAGAIRHGITRALMEYDETLRPALRAAGFVTRDARRVERKKVGLHKARRRPQYSKR	-	-	-	14714,21 Daltons
Haemophilus influenzae biotype aegyptius KC1018 ASM588819v1 GCA_005888195	P44388	MAENQNYGTGRRKSSSARVFIKPGSGKITINQRELDVYFGRETARMVVRQPLELVELTDKLDLYITVKGGGISGQAGAIRHGITRALMEYDETLRPALRAAGFVTRDARRVERKKVGLHKARRRPQYSKR	-	-	-	14714,21 Daltons
Haemophilus influenzae biotype aegyptius F3039 ASM588820v1 GCA_005888205	P44388	MAENQNYGTGRRKSSSARVFIKPGSGKITINQRELDVYFGRETARMVVRQPLELVELTDKLDLYITVKGGGISGQAGAIRHGITRALMEYDETLRPALRAAGFVTRDARRVERKKVGLHKARRRPQYSKR	-	-	-	14714,21 Daltons
Haemophilus influenzae biotype aegyptius F3042 ASM588821v1 GCA_005888215	P44388	MQVKTLLGATFLALSLASCSTVEKVVYRIDVPQGNYLEATTVAQVKEGMTAQQVQYLLGTPVLVDPYNSQTWYYVFLQQRAYETPVQHTLTVKFDPHGIVTETHLDKPLPQVSQQGENNTIIETGEKPKSSWWKFWK	-	-	S51 -> A; I62 -> V; I64 -> V; N69 -> S; Y70 -> Q; F90 -> L; Q96 -> P; R97 -> H	15562,02 Daltons
Haemophilus influenzae biotype aegyptius F1946 ASM588826v1 GCA_005888265	P44388	MQVKTLLGATFLALSLASCSTVEKVVYRIDVPQGNYLEATTVAQVKEGMTAQQVQYLLGTPVLVDPYNSQTWYYVFLQQRAYETPVQHTLTVKFDPHGIVTETHLDKPLPQVSQQGENNTIIETGEKPKSSWWKFWK	-	-	S51 -> A; I62 -> V; I64 -> V; N69 -> S; Y70 -> Q; F90 -> L; Q96 -> P; R97 -> H	15562,02 Daltons
Haemophilus influenzae C ASM789712v1 GCA_007897125	P44388	MQVKTLLGATFLALSLASCSTVEKVVYRIDVPQGNYLEATTVAQVKEGMTAQQVQYLLGTPVLVDPYNSQTWYYVFLQQRAYETPVQHTLTVKFDPHGIVTETHLDKPLPQVSQQGENNTIIETGEKPKSSWWKFWK	-	-	S51 -> A; I62 -> V; I64 -> V; N69 -> S; Y70 -> Q; F90 -> L; Q96 -> P; R97 -> H	15562,02 Daltons
Haemophilus influenzae B ASM789717v1 GCA_007897175	P44388	MQVKTLLGATFLALSLASCSTVEKVVYRIDVPQGNYLEATTVAQVKEGMTAQQVQYLLGTPVLVDPYNSQTWYYVFLQQRAYETPVQHTLTVKFDPHGIVTETHLDKPLPQVSQQGENNTIIETGEKPKSSWWKFWK	-	-	S51 -> A; I62 -> V; I64 -> V; N69 -> S; Y70 -> Q; F90 -> L; Q96 -> P; R97 -> H	15562,02 Daltons
Haemophilus influenzae biotype aegyptius HE7/F1946 ASM858674v1 GCA_008586745	P44388	MQVKTLLGATFLALSLASCSTVEKVVYRIDVPQGNYLEATTVAQVKEGMTAQQVQYLLGTPVLVDPYNSQTWYYVFLQQRAYETPVQHTLTVKFDPHGIVTETHLDKPLPQVSQQGENNTIIETGEKPKSSWWKFWK	-	-	S51 -> A; I62 -> V; I64 -> V; N69 -> S; Y70 -> Q; F90 -> L; Q96 -> P; R97 -> H	15562,02 Daltons
Haemophilus influenzae biotype aegyptius HE24/F3037 ASM858680v1 GCA_008586805	P44388	MQVKTLLGATFLALSLASCSTVEKVVYRIDVPQGNYLEATTVAQVKEGMTAQQVQYLLGTPVLVDPYNSQTWYYVFLQQRAYETPVQHTLTVKFDPHGIVTETHLDKPLPQVSQQGENNTIIETGEKPKSSWWKFWK	-	-	S51 -> A; I62 -> V; I64 -> V; N69 -> S; Y70 -> Q; F90 -> L; Q96 -> P; R97 -> H	15562,02 Daltons
Haemophilus influenzae biotype aegyptius HE15/F3028 ASM858682v1 GCA_008586825	P44388	MQVILLDKIVHLGQVGDQVNVKSGFARNFLIPQGKAVMATKANIEHFEARRAELEAAAAANLAAAQARAAEVTALGSVTIASKAGDEGRLFGAITTRDVAEAVTAAGVKIAKSEVRLPNGPIRTLGDHDVRFQLHGEVFAALDVIVVAE	-	-	T57 -> A; T141 -> A	15605,03 Daltons
Haemophilus influenzae CHBN-II-1 ASM1970336v1 GCA_019703365	P44388	MQVILLDKIAHLGQVGDQVNVKSGFARNFLIPQGKAVMATKANIEHFEARRAELEAAAAANLAAAQARAAEVTALGSVTIASKAGDEGRLFGAITTRDVAEAVTAAGVKIAKSEVRLPNGPIRTLGDHDVRFQLHGEVFATLDVIVVAE	-	-	V10 -> A; T57 -> A	15607,00 Daltons
Haemophilus influenzae CHBN-II-2 ASM1970338v1 GCA_019703385	P44388	MQVILLDKIAHLGQVGDQVNVKSGFARNFLIPQGKAVMATKANIEHFEARRAELEAAAAANLAAAQARAAEVTALGSVTIASKAGDEGRLFGAITTRDVAEAVTAAGVKIAKSEVRLPNGPIRTLGDHDVRFQLHGEVFATLDVIVVAE	-	-	V10 -> A; T57 -> A	15607,00 Daltons
Haemophilus aegyptius FDAARGOS_1478 ASM1993090v1 GCA_019930905	P44388	MQVILLDKIVHLGQVGDQVNVKSGFARNFLIPQGKAVMATKANIEHFEARRAELEATAAANLAAAQARAAEVTALGSVTIASKAGDEGRLFGAITTRDVAEAVTAAGVKIAKSEVRLPNGPIRTLGDHDVRFQLHGEVFAALDVIVVAE	-	-	T141 -> A	15635,06 Daltons
Haemophilus influenzae 444/18 ASM2007368v1 GCA_020073685	P44388	MQVILLDKIVHLGQVGDQVNVKSGFARNFLIPQGKAVMATKANIEHFEARRAELEATAAANLAAAQARAAEVTALGSVTIASKAGDEGRLFGAITTRDVAEAVTAAGVKIAKSEVRLPNGPIRTLGDHDVRFQLHGEVFAALDVIVVAE	-	-	T141 -> A	15635,06 Daltons
Haemophilus influenzae FDAARGOS_1560 ASM2073604v1 GCA_020736045	P44388	MQVILLDKIVHLGQVGDQVNVKSGFARNFLIPQGKAVMATKANIEHFEARRAELEATAAANLAAAQARAAEVTALGSVTIASKAGDEGRLFGAITTRDVAEAVTAAGVKIAKSEVRLPNGPIRTLGDHDVRFQLHGEVFAALDVIVVAE	-	-	T141 -> A	15635,06 Daltons
Haemophilus influenzae Hi9 ASM2139103v1 GCA_021391035	P44388	MQVILLDKIVHLGQVGDQVNVKSGFARNFLIPQGKAVMATKANIEHFEARRAELEATAAANLAAAQARAAEVTALGSVTIASKAGDEGRLFGAITTRDVAEAVTAAGVKIAKSEVRLPNGPIRTLGDHDVRFQLHGEVFAALDVIVVAE	-	-	T141 -> A	15635,06 Daltons
Haemophilus influenzae AS4 ASM2139119v1 GCA_021391195	P44388	MQVILLDKIVHLGQVGDQVNVKSGFARNFLIPQGKAVMATKANIEHFEARRAELEATAAANLAAAQARAAEVTALGSVTIASKAGDEGRLFGAITTRDVAEAVTAAGVKIAKSEVRLPNGPIRTLGDHDVRFQLHGEVFAALDVIVVAE	-	-	T141 -> A	15635,06 Daltons
Haemophilus influenzae Hi1062 ASM2926877v1 GCA_029268775	P44388	MQVILLDKIVHLGQVGDQVNVKSGFARNFLIPQGKAVMATKANIEHFEARRAELEATAAANLAAAQARAAEVTALGSVTIASKAGDEGRLFGAITTRDVAEAVTAAGVKIAKSEVRLPNGPIRTLGDHDVRFQLHGEVFAALDVIVVAE	-	-	T141 -> A	15635,06 Daltons
Haemophilus influenzae Hi805 ASM2926892v1 GCA_029268925	P44388	MQVILLDKIVHLGQVGDQVNVKSGFARNFLIPQGKAVMATKANIEHFEARRAELEATAAANLAAAQARAAEVTALGSVTIASKAGDEGRLFGAITTRDVAEAVTAAGVKIAKSEVRLPNGPIRTLGDHDVRFQLHGEVFAALDVIVVAE	-	-	T141 -> A	15635,06 Daltons
Haemophilus influenzae 2016S11-301 ASM3843181v1 GCA_038431815	P44388	MQVILLDKIVHLGQVGDQVNVKSGFARNFLIPQGKAVMATKANIEHFEARRAELEATAAANLAAAQARAAEVTALGSVTIASKAGDEGRLFGAITTRDVAEAVTAAGVKIAKSEVRLPNGPIRTLGDHDVRFQLHGEVFAALDVIVVAE	-	-	T141 -> A	15635,06 Daltons
Haemophilus influenzae 2842STDY5882088 14412_4#60 GCA_900029205	P44388	MQVILLDKIVHLGQVGDQVNVKSGFARNFLIPQGKAVMATKANIEHFEARRAELEATAAANLAAAQARAAEVTALGSVTIASKAGDEGRLFGAITTRDVAEAVTAAGVKIAKSEVRLPNGPIRTLGDHDVRFQLHGEVFAALDVIVVAE	-	-	T141 -> A	15635,06 Daltons
Haemophilus influenzae 2842STDY5882065 14412_4#37 GCA_900037345	P44388	MQVILLDKIVHLGQVGDQVNVKSGFARNFLIPQGKAVMATKANIEHFEARRAELEATAAANLAAAQARAAEVTALGSVTIASKAGDEGRLFGAITTRDVAEAVTAAGVKIAKSEVRLPNGPIRTLGDHDVRFQLHGEVFAALDVIVVAE	-	-	T141 -> A	15635,06 Daltons
Haemophilus influenzae PTHi-11149 PTHi-11149 GCA_900407405	P44388	MQVILLDKIVHLGQVGDQVNVKSGFARNFLIPQGKAVMATKANIEHFEARRAELEATAAANLAAAQARAAEVTALGSVTIASKAGDEGRLFGAITTRDVAEAVTAAGVKIAKSEVRLPNGPIRTLGDHDVRFQLHGEVFAALDVIVVAE	-	-	T141 -> A	15635,06 Daltons
Haemophilus influenzae PTHi-12301 PTHi-12301 GCA_900407495	P44388	MQVILLDKIVHLGQVGDQVNVKSGFARNFLIPQGKAVMATKANIEHFEARRAELEATAAANLAAAQARAAEVTALGSVTIASKAGDEGRLFGAITTRDVAEAVTAAGVKIAKSEVRLPNGPIRTLGDHDVRFQLHGEVFAALDVIVVAE	-	-	T141 -> A	15635,06 Daltons
Haemophilus influenzae PTHi-13142 PTHi-13142 GCA_900407675	P44388	MQVILLDKIVHLGQVGDQVNVKSGFARNFLIPQGKAVMATKANIEHFEARRAELEATAAANLAAAQARAAEVTALGSVTIASKAGDEGRLFGAITTRDVAEAVTAAGVKIAKSEVRLPNGPIRTLGDHDVRFQLHGEVFAALDVIVVAE	-	-	T141 -> A	15635,06 Daltons
Haemophilus influenzae PTHi-6916 PTHi-6916 GCA_900408145	P44388	MQVILLDKIVHLGQVGDQVNVKSGFARNFLIPQGKAVMATKANIEHFEARRAELEATAAANLAAAQARAAEVTALGSVTIASKAGDEGRLFGAITTRDVAEAVTAAGVKIAKSEVRLPNGPIRTLGDHDVRFQLHGEVFAALDVIVVAE	-	-	T141 -> A	15635,06 Daltons
Haemophilus aegyptius NCTC8135 46514_C02 GCA_900450755	P44388	MQVILLDKIVHLGQVGDQVNVKSGFARNFLIPQGKAVMATKANIEHFEARRAELEATAAANLAAAQARAAEVTALGSVTIASKAGDEGRLFGAITTRDVAEAVTAAGVKIAKSEVRLPNGPIRTLGDHDVRFQLHGEVFAALDVIVVAE	-	-	T141 -> A	15635,06 Daltons
Haemophilus aegyptius NCTC8502T 49595_C01 GCA_900475885	P44388	MQVILLDKIVHLGQVGDQVNVKSGFARNFLIPQGKAVMATKANIEHFEARRAELEATAAANLAAAQARAAEVTALGSVTIASKAGDEGRLFGAITTRDVAEAVTAAGVKIAKSEVRLPNGPIRTLGDHDVRFQLHGEVFAALDVIVVAE	-	-	T141 -> A	15635,06 Daltons
Haemophilus aegyptius NCTC8134 52579_G01 GCA_900637765	P44388	MQVILLDKIVHLGQVGDQVNVKSGFARNFLIPQGKAVMATKANIEHFEARRAELEATAAANLAAAQARAAEVTALGSVTIASKAGDEGRLFGAITTRDVAEAVTAAGVKIAKSEVRLPNGPIRTLGDHDVRFQLHGEVFAALDVIVVAE	-	-	T141 -> A	15635,06 Daltons
Haemophilus influenzae M29695 ASM349070v1 GCA_003490705	P44057	MQVILLDKIVHLGQVGDQVNVKSGFARNFLIPQGKAVMATKANIEHFEARRAELEATAAANLAAAQARAAEVTALGSVTIASKAGDEGRLFGAITTRDVAEAVTAAGVKIAKSEVRLPNGPIRTLGDHDVRFQLHGEVFAALDVIVVAE	-	-	T141 -> A	15635,06 Daltons
Haemophilus influenzae biotype aegyptius KC1018 ASM588819v1 GCA_005888195	P44057	MQVILLDKIVHLGQVGDQVNVKSGFARNFLIPQGKAVMATKANIEHFEARRAELEATAAANLAAAQARAAEVTALGSVTIASKAGDEGRLFGAITTRDVAEAVTAAGVKIAKSEVRLPNGPIRTLGDHDVRFQLHGEVFAALDVIVVAE	-	-	T141 -> A	15635,06 Daltons
Haemophilus aegyptius FDAARGOS_1478 ASM1993090v1 GCA_019930905	P44057	MQVILLDKIVHLGQVGDQVNVKSGFARNFLIPQGKAVMATKANIEHFEARRAELEATAAANLAAAQARAAEVTALGSVTIASKAGDEGRLFGAITTRDVAEAVTAAGVKIAKSEVRLPNGPIRTLGDHDVRFQLHGEVFAALDVIVVAE	-	-	T141 -> A	15635,06 Daltons
Haemophilus aegyptius NCTC8502T 49595_C01 GCA_900475885	P44057	MQVILLDKIVHLGQVGDQVNVKSGFARNFLIPQGKAVMATKANIEHFEARRAELEATAAANLAAAQARAAEVTALGSVTIASKAGDEGRLFGAITTRDVAEAVTAAGVKIAKSEVRLPNGPIRTLGDHDVRFQLHGEVFAALDVIVVAE	-	-	T141 -> A	15635,06 Daltons
Haemophilus aegyptius NCTC8134 52579_G01 GCA_900637765	P44057	MQVILLDKIVHLGQVGDQVNVKSGFARNFLIPQGKAVMATKANIEHFEARRAELEATAAANLAAAQARAAEVTALGSVTIASKAGDEGRLFGAITTRDVAEAVTAAGVKIAKSEVRLPNGPIRTLGDHDVRFQLHGEVFAALDVIVVAE	-	-	T141 -> A	15635,06 Daltons
Haemophilus influenzae M13119 ASM349476v1 GCA_003494765	P44349	MQVILLDKIVHLGQVGDQVNVKSGFARNFLIPQGKAVMATKANIEHFEARRAELEATAAANLAAAQARAAEVTALGSVTIASKAGDEGRLFGAITTRDVAEAVTAAGVKIAKSEVRLPNGPIRTLGDHDVRFQLHGEVFAALDVIVVAE	-	-	T141 -> A	15635,06 Daltons
Haemophilus influenzae 107P3H1 ASM298382v1 GCA_002983825	P44349	MQVILLDKIVHLGQVGDQVNVKSGFARNFLIPQGKAVMATKANIEHFEARRAELEATAAANLAAAQARAAEVTALGSVTIASKAGDEGRLFGAITTRDVAEAVTAAGVKIAKSEVRLPNGPIRTLGDHDVRFQLHGEVFAALDVIVVAE	-	-	T141 -> A	15635,06 Daltons
Haemophilus influenzae 107P4H1 ASM298384v1 GCA_002983845	P44349	MQVILLDKIVHLGQVGDQVNVKSGFARNFLIPQGKAVMATKANIEHFEARRAELEATAAANLAAAQARAAEVTALGSVTIASKAGDEGRLFGAITTRDVAEAVTAAGVKIAKSEVRLPNGPIRTLGDHDVRFQLHGEVFAALDVIVVAE	-	-	T141 -> A	15635,06 Daltons
Haemophilus influenzae GE117 ASM209328v1 GCA_002093285	P44349	MQVILLDKIVHLGQVGDQVNVKSGFARNFLIPQGKAVMATKANIEHFEARRAELEATAAANLAAAQARAAEVTALGSVTIASKAGDEGRLFGAITTRDVAEAVTAAGVKIAKSEVRLPNGPIRTLGDHDVRFQLHGEVFAALDVIVVAE	-	-	T141 -> A	15635,06 Daltons
Haemophilus influenzae 32P8H3 ASM298450v1 GCA_002984505	P44349	MQVILLDKIVHLGQVGDQVNVKSGFARNFLIPQGKAVMATKANIEHFEARRAELEATAAANLAAAQARAAEVTALGSVTIASKAGDEGRLFGAITTRDVAEAVTAAGVKIAKSEVRLPNGPIRTLGDHDVRFQLHGEVFAALDVIVVAE	-	-	T141 -> A	15635,06 Daltons
Haemophilus influenzae 44P197H1 ASM298536v1 GCA_002985365	P44349	MQVILLDKIVHLGQVGDQVNVKSGFARNFLIPQGKAVMATKANIEHFEARRAELEATAAANLAAAQARAAEVTALGSVTIASKAGDEGRLFGAITTRDVAEAVTAAGVKIAKSEVRLPNGPIRTLGDHDVRFQLHGEVFAALDVIVVAE	-	-	T141 -> A	15635,06 Daltons
Haemophilus influenzae 48P28H1 ASM298544v1 GCA_002985445	P44349	MQVILLDKIVHLGQVGDQVNVKSGFARNFLIPQGKAVMATKANIEHFEARRAELEATAAANLAAAQARAAEVTALGSVTIASKAGDEGRLFGAITTRDVAEAVTAAGVKIAKSEVRLPNGPIRTLGDHDVRFQLHGEVFAALDVIVVAE	-	-	T141 -> A	15635,06 Daltons
Haemophilus influenzae 69P7H1 ASM298602v1 GCA_002986025	P44349	MQVILLDKIVHLGQVGDQVNVKSGFARNFLIPQGKAVMATKANIEHFEARRAELEATAAANLAAAQARAAEVTALGSVTIASKAGDEGRLFGAITTRDVAEAVTAAGVKIAKSEVRLPNGPIRTLGDHDVRFQLHGEVFAALDVIVVAE	-	-	T141 -> A	15635,06 Daltons
Haemophilus influenzae 69P2H1 ASM298612v1 GCA_002986125	P44349	MQVILLDKIAHLGQVGDQVNVKSGFARNFLIPQGKAVMATKANIEHFEARRAELEATAAANLAAAQARAAEVTALGSVTIASKAGDEGRLFGAITTRDVAEAVTAAGVKIAKSEVRLPNGPIRTLGDHDVRFQLHGEVFATLDVIVVAE	-	-	V10 -> A	15637,03 Daltons
Haemophilus influenzae 99P41H1 ASM298835v1 GCA_002988355	P44349	MQVILLDKIAHLGQVGDQVNVKSGFARNFLIPQGKAVMATKANIEHFEARRAELEATAAANLAAAQARAAEVTALGSVTIASKAGDEGRLFGAITTRDVAEAVTAAGVKIAKSEVRLPNGPIRTLGDHDVRFQLHGEVFATLDVIVVAE	-	-	V10 -> A	15637,03 Daltons
Haemophilus influenzae 99P50H1 ASM298837v1 GCA_002988375	P44349	MQVILLDKIAHLGQVGDQVNVKSGFARNFLIPQGKAVMATKANIEHFEARRAELEATAAANLAAAQARAAEVTALGSVTIASKAGDEGRLFGAITTRDVAEAVTAAGVKIAKSEVRLPNGPIRTLGDHDVRFQLHGEVFATLDVIVVAE	-	-	V10 -> A	15637,03 Daltons
Haemophilus influenzae 127P6H1 ASM298945v1 GCA_002989455	P44349	MQVILLDKIAHLGQVGDQVNVKSGFARNFLIPQGKAVMATKANIEHFEARRAELEATAAANLAAAQARAAEVTALGSVTIASKAGDEGRLFGAITTRDVAEAVTAAGVKIAKSEVRLPNGPIRTLGDHDVRFQLHGEVFATLDVIVVAE	-	-	V10 -> A	15637,03 Daltons
Haemophilus influenzae 39P13H ASM299030v1 GCA_002990305	P44349	MQVILLDKIVHLGQVGDQVNVKSGFARNFLIPQGKAVMATKANIEHFEARRAELEATAAANLAAAQARAAEVTALGSVTIASKAGDEGRLFGAITTRDVAEAVTAAGVKIAKSEVRLPNGPIRTLGDHDVRFQLHGEVFATLDVIVVAE	-	-	-	15665,09 Daltons
Haemophilus influenzae 44P204H1 ASM299044v1 GCA_002990445	P44349	MQVILLDKIVHLGQVGDQVNVKSGFARNFLIPQGKAVMATKANIEHFEARRAELEATAAANLAAAQARAAEVTALGSVTIASKAGDEGRLFGAITTRDVAEAVTAAGVKIAKSEVRLPNGPIRTLGDHDVRFQLHGEVFATLDVIVVAE	-	-	-	15665,09 Daltons
Haemophilus influenzae 45P11H1 ASM299049v1 GCA_002990495	P44349	MQVILLDKIVHLGQVGDQVNVKSGFARNFLIPQGKAVMATKANIEHFEARRAELEATAAANLAAAQARAAEVTALGSVTIASKAGDEGRLFGAITTRDVAEAVTAAGVKIAKSEVRLPNGPIRTLGDHDVRFQLHGEVFATLDVIVVAE	-	-	-	15665,09 Daltons
Haemophilus influenzae 127P5H1 ASM299097v1 GCA_002990975	P44349	MQVILLDKIVHLGQVGDQVNVKSGFARNFLIPQGKAVMATKANIEHFEARRAELEATAAANLAAAQARAAEVTALGSVTIASKAGDEGRLFGAITTRDVAEAVTAAGVKIAKSEVRLPNGPIRTLGDHDVRFQLHGEVFATLDVIVVAE	-	-	-	15665,09 Daltons
Haemophilus influenzae 48P45H1 ASM299146v1 GCA_002991465	P44349	MQVILLDKIVHLGQVGDQVNVKSGFARNFLIPQGKAVMATKANIEHFEARRAELEATAAANLAAAQARAAEVTALGSVTIASKAGDEGRLFGAITTRDVAEAVTAAGVKIAKSEVRLPNGPIRTLGDHDVRFQLHGEVFATLDVIVVAE	-	-	-	15665,09 Daltons
Haemophilus influenzae 45P9H2 ASM299148v1 GCA_002991485	P44349	MQVILLDKIVHLGQVGDQVNVKSGFARNFLIPQGKAVMATKANIEHFEARRAELEATAAANLAAAQARAAEVTALGSVTIASKAGDEGRLFGAITTRDVAEAVTAAGVKIAKSEVRLPNGPIRTLGDHDVRFQLHGEVFATLDVIVVAE	-	-	-	15665,09 Daltons
Haemophilus influenzae 8 ASM320307v1 GCA_003203075	P44349	MQVILLDKIVHLGQVGDQVNVKSGFARNFLIPQGKAVMATKANIEHFEARRAELEATAAANLAAAQARAAEVTALGSVTIASKAGDEGRLFGAITTRDVAEAVTAAGVKIAKSEVRLPNGPIRTLGDHDVRFQLHGEVFATLDVIVVAE	-	-	-	15665,09 Daltons
Haemophilus influenzae 19 ASM320321v1 GCA_003203215	P44349	MQVILLDKIVHLGQVGDQVNVKSGFARNFLIPQGKAVMATKANIEHFEARRAELEATAAANLAAAQARAAEVTALGSVTIASKAGDEGRLFGAITTRDVAEAVTAAGVKIAKSEVRLPNGPIRTLGDHDVRFQLHGEVFATLDVIVVAE	-	-	-	15665,09 Daltons
Haemophilus influenzae P668-6062 ASM341412v1 GCA_003414125	P44349	MQVILLDKIVHLGQVGDQVNVKSGFARNFLIPQGKAVMATKANIEHFEARRAELEATAAANLAAAQARAAEVTALGSVTIASKAGDEGRLFGAITTRDVAEAVTAAGVKIAKSEVRLPNGPIRTLGDHDVRFQLHGEVFATLDVIVVAE	-	-	-	15665,09 Daltons
Haemophilus influenzae P853-2792 ASM341430v2 GCA_003414305.2	P44349	MQVILLDKIVHLGQVGDQVNVKSGFARNFLIPQGKAVMATKANIEHFEARRAELEATAAANLAAAQARAAEVTALGSVTIASKAGDEGRLFGAITTRDVAEAVTAAGVKIAKSEVRLPNGPIRTLGDHDVRFQLHGEVFATLDVIVVAE	-	-	-	15665,09 Daltons
Haemophilus influenzae P667-4462 ASM341465v1 GCA_003414655	P44349	MQVILLDKIVHLGQVGDQVNVKSGFARNFLIPQGKAVMATKANIEHFEARRAELEATAAANLAAAQARAAEVTALGSVTIASKAGDEGRLFGAITTRDVAEAVTAAGVKIAKSEVRLPNGPIRTLGDHDVRFQLHGEVFATLDVIVVAE	-	-	-	15665,09 Daltons
Haemophilus influenzae P669-6977 ASM342550v1 GCA_003425505	P44349	MQVILLDKIVHLGQVGDQVNVKSGFARNFLIPQGKAVMATKANIEHFEARRAELEATAAANLAAAQARAAEVTALGSVTIASKAGDEGRLFGAITTRDVAEAVTAAGVKIAKSEVRLPNGPIRTLGDHDVRFQLHGEVFATLDVIVVAE	-	-	-	15665,09 Daltons
Haemophilus influenzae P676-2514 ASM342560v1 GCA_003425605	P44349	MQVILLDKIVHLGQVGDQVNVKSGFARNFLIPQGKAVMATKANIEHFEARRAELEATAAANLAAAQARAAEVTALGSVTIASKAGDEGRLFGAITTRDVAEAVTAAGVKIAKSEVRLPNGPIRTLGDHDVRFQLHGEVFATLDVIVVAE	-	-	-	15665,09 Daltons
Haemophilus influenzae M09965 ASM349320v1 GCA_003493205	P44349	MQVILLDKIVHLGQVGDQVNVKSGFARNFLIPQGKAVMATKANIEHFEARRAELEATAAANLAAAQARAAEVTALGSVTIASKAGDEGRLFGAITTRDVAEAVTAAGVKIAKSEVRLPNGPIRTLGDHDVRFQLHGEVFATLDVIVVAE	-	-	-	15665,09 Daltons
Haemophilus influenzae M15937 ASM349422v1 GCA_003494225	P44349	MQVILLDKIVHLGQVGDQVNVKSGFARNFLIPQGKAVMATKANIEHFEARRAELEATAAANLAAAQARAAEVTALGSVTIASKAGDEGRLFGAITTRDVAEAVTAAGVKIAKSEVRLPNGPIRTLGDHDVRFQLHGEVFATLDVIVVAE	-	-	-	15665,09 Daltons
Haemophilus influenzae 60068_NP_Hi3 ASM480214v1 GCA_004802145	P44349	MQVILLDKIVHLGQVGDQVNVKSGFARNFLIPQGKAVMATKANIEHFEARRAELEATAAANLAAAQARAAEVTALGSVTIASKAGDEGRLFGAITTRDVAEAVTAAGVKIAKSEVRLPNGPIRTLGDHDVRFQLHGEVFATLDVIVVAE	-	-	-	15665,09 Daltons
Haemophilus influenzae 60068_BAL_Hi1 ASM480216v1 GCA_004802165	P44349	MQVILLDKIVHLGQVGDQVNVKSGFARNFLIPQGKAVMATKANIEHFEARRAELEATAAANLAAAQARAAEVTALGSVTIASKAGDEGRLFGAITTRDVAEAVTAAGVKIAKSEVRLPNGPIRTLGDHDVRFQLHGEVFATLDVIVVAE	-	-	-	15665,09 Daltons
Haemophilus influenzae CHBN-II-1 ASM1970336v1 GCA_019703365	P44349	MQVILLDKIVHLGQVGDQVNVKSGFARNFLIPQGKAVMATKANIEHFEARRAELEATAAANLAAAQARAAEVTALGSVTIASKAGDEGRLFGAITTRDVAEAVTAAGVKIAKSEVRLPNGPIRTLGDHDVRFQLHGEVFATLDVIVVAE	-	-	T141 -> A	15665,09 Daltons
Haemophilus influenzae CHBN-II-2 ASM1970338v1 GCA_019703385	P44349	MQVILLDKIVHLGQVGDQVNVKSGFARNFLIPQGKAVMATKANIEHFEARRAELEATAAANLAAAQARAAEVTALGSVTIASKAGDEGRLFGAITTRDVAEAVTAAGVKIAKSEVRLPNGPIRTLGDHDVRFQLHGEVFATLDVIVVAE	-	-	-	15665,09 Daltons
Haemophilus influenzae 2016S11-301 ASM3843181v1 GCA_038431815	P44349	MQVILLDKIVHLGQVGDQVNVKSGFARNFLIPQGKAVMATKANIEHFEARRAELEATAAANLAAAQARAAEVTALGSVTIASKAGDEGRLFGAITTRDVAEAVTAAGVKIAKSEVRLPNGPIRTLGDHDVRFQLHGEVFATLDVIVVAE	-	-	-	15665,09 Daltons
Haemophilus influenzae PTHi-6916 PTHi-6916 GCA_900408145	P44349	MQVILLDKIVHLGQVGDQVNVKSGFARNFLIPQGKAVMATKANIEHFEARRAELEATAAANLAAAQARAAEVTALGSVTIASKAGDEGRLFGAITTRDVAEAVTAAGVKIAKSEVRLPNGPIRTLGDHDVRFQLHGEVFATLDVIVVAE	-	-	-	15665,09 Daltons
Haemophilus influenzae HI1722 ASM118454v1 GCA_001184545	P44349	MQVILLDKIVHLGQVGDQVNVKSGFARNFLIPQGKAVMATKANIEHFEARRAELEATAAANLAAAQARAAEVTALGSVTIASKAGDEGRLFGAITTRDVAEAVTAAGVKIAKSEVRLPNGPIRTLGDHDVRFQLHGEVFATLDVIVVAE	-	-	-	15665,09 Daltons
Haemophilus influenzae 18P17H2 ASM298432v1 GCA_002984325	P44349	MQVILLDKIVHLGQVGDQVNVKSGFARNFLIPQGKAVMATKANIEHFEARRAELEATAAANLAAAQARAAEVTALGSVTIASKAGDEGRLFGAITTRDVAEAVTAAGVKIAKSEVRLPNGPIRTLGDHDVRFQLHGEVFATLDVIVVAE	-	-	-	15665,09 Daltons
Haemophilus influenzae 18P16H1 ASM298502v1 GCA_002985025	P44349	MQVILLDKIVHLGQVGDQVNVKSGFARNFLIPQGKAVMATKANIEHFEARRAELEATAAANLAAAQARAAEVTALGSVTIASKAGDEGRLFGAITTRDVAEAVTAAGVKIAKSEVRLPNGPIRTLGDHDVRFQLHGEVFATLDVIVVAE	-	-	-	15665,09 Daltons
Haemophilus influenzae Hi9 ASM2139103v1 GCA_021391035	P44349	MQVILLDKIVHLGQVGDQVNVKSGFARNFLIPQGKAVMATKANIEHFEARRAELEATAAANLAAAQARAAEVTALGSVTIASKAGDEGRLFGAITTRDVAEAVTAAGVKIAKSEVRLPNGPIRTLGDHDVRFQLHGEVFATLDVIVVAE	-	-	-	15665,09 Daltons
Haemophilus influenzae ("aegyptius") F3047 ASM20047v1 GCA_000200475	P44349	MQVILLDKIVHLGQVGDQVNVKSGFARNFLIPQGKAVMATKANIEHFEARRAELEATAAANLAAAQARAAEVTALGSVTIASKAGDEGRLFGAITTRDVAEAVTAAGVKIAKSEVRLPNGPIRTLGDHDVRFQLHGEVFATLDVIVVAE	-	-	-	15665,09 Daltons
Haemophilus influenzae 723 ASM93162v1 GCA_000931625	P44349	MQVILLDKIVHLGQVGDQVNVKSGFARNFLIPQGKAVMATKANIEHFEARRAELEATAAANLAAAQARAAEVTALGSVTIASKAGDEGRLFGAITTRDVAEAVTAAGVKIAKSEVRLPNGPIRTLGDHDVRFQLHGEVFATLDVIVVAE	-	-	-	15665,09 Daltons
Haemophilus influenzae 1123_HINF ASM107611v1 GCA_001076115	P44349	MQVILLDKIVHLGQVGDQVNVKSGFARNFLIPQGKAVMATKANIEHFEARRAELEATAAANLAAAQARAAEVTALGSVTIASKAGDEGRLFGAITTRDVAEAVTAAGVKIAKSEVRLPNGPIRTLGDHDVRFQLHGEVFATLDVIVVAE	-	-	-	15665,09 Daltons
Haemophilus influenzae HI2114 ASM118448v1 GCA_001184485	P44349	MQVILLDKIVHLGQVGDQVNVKSGFARNFLIPQGKAVMATKANIEHFEARRAELEATAAANLAAAQARAAEVTALGSVTIASKAGDEGRLFGAITTRDVAEAVTAAGVKIAKSEVRLPNGPIRTLGDHDVRFQLHGEVFATLDVIVVAE	-	-	-	15665,09 Daltons
Haemophilus influenzae NCTC8143T NCTC8143 GCA_001457655	P44349	MQVILLDKIVHLGQVGDQVNVKSGFARNFLIPQGKAVMATKANIEHFEARRAELEATAAANLAAAQARAAEVTALGSVTIASKAGDEGRLFGAITTRDVAEAVTAAGVKIAKSEVRLPNGPIRTLGDHDVRFQLHGEVFATLDVIVVAE	-	-	-	15665,09 Daltons
Haemophilus aegyptius CCUG 628 ASM167930v1 GCA_001679305	P44349	MQVILLDKIVHLGQVGDQVNVKSGFARNFLIPQGKAVMATKANIEHFEARRAELEATAAANLAAAQARAAEVTALGSVTIASKAGDEGRLFGAITTRDVAEAVTAAGVKIAKSEVRLPNGPIRTLGDHDVRFQLHGEVFATLDVIVVAE	-	-	-	15665,09 Daltons
Haemophilus aegyptius CCUG 26840 ASM167933v1 GCA_001679335	P44349	MQVILLDKIVHLGQVGDQVNVKSGFARNFLIPQGKAVMATKANIEHFEARRAELEATAAANLAAAQARAAEVTALGSVTIASKAGDEGRLFGAITTRDVAEAVTAAGVKIAKSEVRLPNGPIRTLGDHDVRFQLHGEVFATLDVIVVAE	-	-	-	15665,09 Daltons
Haemophilus influenzae 124P4H1 ASM298406v1 GCA_002984065	P44349	MQVILLDKIVHLGQVGDQVNVKSGFARNFLIPQGKAVMATKANIEHFEARRAELEATAAANLAAAQARAAEVTALGSVTIASKAGDEGRLFGAITTRDVAEAVTAAGVKIAKSEVRLPNGPIRTLGDHDVRFQLHGEVFATLDVIVVAE	-	-	-	15665,09 Daltons
Haemophilus influenzae 31P13H1 ASM298445v1 GCA_002984455	P44349	MQVILLDKIVHLGQVGDQVNVKSGFARNFLIPQGKAVMATKANIEHFEARRAELEATAAANLAAAQARAAEVTALGSVTIASKAGDEGRLFGAITTRDVAEAVTAAGVKIAKSEVRLPNGPIRTLGDHDVRFQLHGEVFATLDVIVVAE	-	-	-	15665,09 Daltons
Haemophilus influenzae 33P18H2 ASM298452v1 GCA_002984525	P44349	MQVILLDKIVHLGQVGDQVNVKSGFARNFLIPQGKAVMATKANIEHFEARRAELEATAAANLAAAQARAAEVTALGSVTIASKAGDEGRLFGAITTRDVAEAVTAAGVKIAKSEVRLPNGPIRTLGDHDVRFQLHGEVFATLDVIVVAE	-	-	-	15665,09 Daltons
Haemophilus influenzae 33P19H1 ASM298454v1 GCA_002984545	P44349	MQVILLDKIVHLGQVGDQVNVKSGFARNFLIPQGKAVMATKANIEHFEARRAELEATAAANLAAAQARAAEVTALGSVTIASKAGDEGRLFGAITTRDVAEAVTAAGVKIAKSEVRLPNGPIRTLGDHDVRFQLHGEVFATLDVIVVAE	-	-	-	15665,09 Daltons
Haemophilus influenzae 46P159H1 ASM298468v1 GCA_002984685	P44349	MQVILLDKIVHLGQVGDQVNVKSGFARNFLIPQGKAVMATKANIEHFEARRAELEATAAANLAAAQARAAEVTALGSVTIASKAGDEGRLFGAITTRDVAEAVTAAGVKIAKSEVRLPNGPIRTLGDHDVRFQLHGEVFATLDVIVVAE	-	-	-	15665,09 Daltons
Haemophilus influenzae 33P110H3 ASM298520v1 GCA_002985205	P44349	MQVILLDKIVHLGQVGDQVNVKSGFARNFLIPQGKAVMATKANIEHFEARRAELEATAAANLAAAQARAAEVTALGSVTIASKAGDEGRLFGAITTRDVAEAVTAAGVKIAKSEVRLPNGPIRTLGDHDVRFQLHGEVFATLDVIVVAE	-	-	-	15665,09 Daltons
Haemophilus influenzae 35P8H ASM298526v1 GCA_002985265	P44349	MQVILLDKIVHLGQVGDQVNVKSGFARNFLIPQGKAVMATKANIEHFEARRAELEATAAANLAAAQARAAEVTALGSVTIASKAGDEGRLFGAITTRDVAEAVTAAGVKIAKSEVRLPNGPIRTLGDHDVRFQLHGEVFATLDVIVVAE	-	-	-	15665,09 Daltons
Haemophilus influenzae 55P3H1 ASM298558v1 GCA_002985585	P44349	MQVILLDKIVHLGQVGDQVNVKSGFARNFLIPQGKAVMATKANIEHFEARRAELEATAAANLAAAQARAAEVTALGSVTIASKAGDEGRLFGAITTRDVAEAVTAAGVKIAKSEVRLPNGPIRTLGDHDVRFQLHGEVFATLDVIVVAE	-	-	-	15665,09 Daltons
Haemophilus influenzae 56P76H1 ASM298572v1 GCA_002985725	P44349	MQVILLDKIVHLGQVGDQVNVKSGFARNFLIPQGKAVMATKANIEHFEARRAELEATAAANLAAAQARAAEVTALGSVTIASKAGDEGRLFGAITTRDVAEAVTAAGVKIAKSEVRLPNGPIRTLGDHDVRFQLHGEVFATLDVIVVAE	-	-	-	15665,09 Daltons
Haemophilus influenzae 73P2H1 ASM298647v1 GCA_002986475	P44349	MQVILLDKIVHLGQVGDQVNVKSGFARNFLIPQGKAVMATKANIEHFEARRAELEATAAANLAAAQARAAEVTALGSVTIASKAGDEGRLFGAITTRDVAEAVTAAGVKIAKSEVRLPNGPIRTLGDHDVRFQLHGEVFATLDVIVVAE	-	-	-	15665,09 Daltons
Haemophilus influenzae 81P25H1 ASM298679v1 GCA_002986795	P44349	MQVILLDKIVHLGQVGDQVNVKSGFARNFLIPQGKAVMATKANIEHFEARRAELEATAAANLAAAQARAAEVTALGSVTIASKAGDEGRLFGAITTRDVAEAVTAAGVKIAKSEVRLPNGPIRTLGDHDVRFQLHGEVFATLDVIVVAE	-	-	-	15665,09 Daltons
Haemophilus influenzae 96P15H1 ASM298897v1 GCA_002988975	P44349	MQVILLDKIVHLGQVGDQVNVKSGFARNFLIPQGKAVMATKANIEHFEARRAELEATAAANLAAAQARAAEVTALGSVTIASKAGDEGRLFGAITTRDVAEAVTAAGVKIAKSEVRLPNGPIRTLGDHDVRFQLHGEVFATLDVIVVAE	-	-	-	15665,09 Daltons
Haemophilus influenzae 101P19H1 ASM298909v1 GCA_002989095	P44349	MQVILLDKIVHLGQVGDQVNVKSGFARNFLIPQGKAVMATKANIEHFEARRAELEATAAANLAAAQARAAEVTALGSVTIASKAGDEGRLFGAITTRDVAEAVTAAGVKIAKSEVRLPNGPIRTLGDHDVRFQLHGEVFATLDVIVVAE	-	-	-	15665,09 Daltons
Haemophilus influenzae ("aegyptius") M14951 ASM335150v1 GCA_003351505	P44349	MQVILLDKIVHLGQVGDQVNVKSGFARNFLIPQGKAVMATKANIEHFEARRAELEATAAANLAAAQARAAEVTALGSVTIASKAGDEGRLFGAITTRDVAEAVTAAGVKIAKSEVRLPNGPIRTLGDHDVRFQLHGEVFATLDVIVVAE	-	-	-	15665,09 Daltons
Haemophilus influenzae P635-7537 ASM341439v1 GCA_003414395	P44349	MQVILLDKIVHLGQVGDQVNVKSGFARNFLIPQGKAVMATKANIEHFEARRAELEATAAANLAAAQARAAEVTALGSVTIASKAGDEGRLFGAITTRDVAEAVTAAGVKIAKSEVRLPNGPIRTLGDHDVRFQLHGEVFATLDVIVVAE	-	-	-	15665,09 Daltons
Haemophilus influenzae P634-7311 ASM341464v2 GCA_003414645.2	P44349	MQVILLDKIVHLGQVGDQVNVKSGFARNFLIPQGKAVMATKANIEHFEARRAELEATAAANLAAAQARAAEVTALGSVTIASKAGDEGRLFGAITTRDVAEAVTAAGVKIAKSEVRLPNGPIRTLGDHDVRFQLHGEVFATLDVIVVAE	-	-	-	15665,09 Daltons
Haemophilus influenzae P637-8346 ASM341492v2 GCA_003414925.2	P44349	MQVILLDKIVHLGQVGDQVNVKSGFARNFLIPQGKAVMATKANIEHFEARRAELEATAAANLAAAQARAAEVTALGSVTIASKAGDEGRLFGAITTRDVAEAVTAAGVKIAKSEVRLPNGPIRTLGDHDVRFQLHGEVFATLDVIVVAE	-	-	-	15665,09 Daltons
Haemophilus influenzae P617-9224 ASM342571v1 GCA_003425715	P44349	MQVILLDKIVHLGQVGDQVNVKSGFARNFLIPQGKAVMATKANIEHFEARRAELEATAAANLAAAQARAAEVTALGSVTIASKAGDEGRLFGAITTRDVAEAVTAAGVKIAKSEVRLPNGPIRTLGDHDVRFQLHGEVFATLDVIVVAE	-	-	-	15665,09 Daltons
Haemophilus influenzae M07659 ASM345806v1 GCA_003458065	P44349	MQVILLDKIVHLGQVGDQVNVKSGFARNFLIPQGKAVMATKANIEHFEARRAELEATAAANLAAAQARAAEVTALGSVTIASKAGDEGRLFGAITTRDVAEAVTAAGVKIAKSEVRLPNGPIRTLGDHDVRFQLHGEVFATLDVIVVAE	-	-	-	15665,09 Daltons
Haemophilus influenzae M18770 ASM349022v1 GCA_003490225	P44349	MQVILLDKIVHLGQVGDQVNVKSGFARNFLIPQGKAVMATKANIEHFEARRAELEATAAANLAAAQARAAEVTALGSVTIASKAGDEGRLFGAITTRDVAEAVTAAGVKIAKSEVRLPNGPIRTLGDHDVRFQLHGEVFATLDVIVVAE	-	-	-	15665,09 Daltons
Haemophilus influenzae M29695 ASM349070v1 GCA_003490705	P44349	MQVILLDKIVHLGQVGDQVNVKSGFARNFLIPQGKAVMATKANIEHFEARRAELEATAAANLAAAQARAAEVTALGSVTIASKAGDEGRLFGAITTRDVAEAVTAAGVKIAKSEVRLPNGPIRTLGDHDVRFQLHGEVFATLDVIVVAE	-	-	-	15665,09 Daltons
Haemophilus influenzae M06151 ASM349389v1 GCA_003493895	P44349	MQVILLDKIVHLGQVGDQVNVKSGFARNFLIPQGKAVMATKANIEHFEARRAELEATAAANLAAAQARAAEVTALGSVTIASKAGDEGRLFGAITTRDVAEAVTAAGVKIAKSEVRLPNGPIRTLGDHDVRFQLHGEVFATLDVIVVAE	-	-	-	15665,09 Daltons
Haemophilus influenzae C2010021516 ASM415323v1 GCA_004153235	P44349	MQVILLDKIVHLGQVGDQVNVKSGFARNFLIPQGKAVMATKANIEHFEARRAELEATAAANLAAAQARAAEVTALGSVTIASKAGDEGRLFGAITTRDVAEAVTAAGVKIAKSEVRLPNGPIRTLGDHDVRFQLHGEVFATLDVIVVAE	-	-	-	15665,09 Daltons
Haemophilus influenzae biotype aegyptius F3030 ASM588817v1 GCA_005888175	P44349	MQVKTLLGATFLALSLASCSTVEKVVYRIDVPQGNYLEATTVAQVKEGMTAQQVQYLLGTPILIDPYNNYTWYYVFLQQRAYETPVQHTFTVKFDQRGIVTETHLDKPLPQVSQQGENNTVIETGEKPKSSWWKFWK	-	-	S51 -> A; I121 -> V	15722,19 Daltons
Haemophilus influenzae biotype aegyptius F3283 ASM588818v1 GCA_005888185	P44349	MQVKTLLGATFLALSLASCSTVEKVVYRIDVPQGNYLEATTVAQVKEGMTAQQVQYLLGTPILIDPYNNYTWYYVFLQQRAYETPVQHTFTVKFDQRGIVTETHLDKPLPQVSQQGENNTVIETGEKPKSSWWKFWK	-	-	S51 -> A; I121 -> V	15722,19 Daltons
Haemophilus influenzae biotype aegyptius KC1018 ASM588819v1 GCA_005888195	P44349	MQVKTLLGATFLALSLASCSTVEKVVYRIDVPQGNYLEATTVAQVKEGMTAQQVQYLLGTPILIDPYNNYTWYYVFLQQRAYETPVQHTFTVKFDQRGIVTETHLDKPLPQVSQQGENNTVIETGEKPKSSWWKFWK	-	-	S51 -> A; I121 -> V	15722,19 Daltons
Haemophilus influenzae biotype aegyptius F3039 ASM588820v1 GCA_005888205	P44349	MQVKTLLGATFLALSLASCSTVEKVVYRIDVPQGNYLEATTVAQVKEGMTAQQVQYLLGTPILIDPYNNYTWYYVFLQQRAYETPVQHTFTVKFDQRGIVTETHLDKPLPQVSQQGENNTVIETGEKPKSSWWKFWK	-	-	S51 -> A; I121 -> V	15722,19 Daltons
Haemophilus influenzae biotype aegyptius F3042 ASM588821v1 GCA_005888215	P44349	MQVKTLLGATFLALSLASCSTVEKVVYRIDVPQGNYLEATTVAQVKEGMTAQQVQYLLGTPILIDPYNNYTWYYVFLQQRAYETPVQHTFTVKFDQRGIVTETHLDKPLPQVSQQGENNTVIETGEKPKSSWWKFWK	-	-	S51 -> A; I121 -> V	15722,19 Daltons
Haemophilus influenzae biotype aegyptius F1946 ASM588826v1 GCA_005888265	P44349	MQVKTLLGATFLALSLASCSTVEKVVYRIDVPQGNYLEATTVAQVKEGMTAQQVQYLLGTPILIDPYNNYTWYYVFLQQRAYETPVQHTFTVKFDQRGIVTETHLDKPLPQVSQQGENNTVIETGEKPKSSWWKFWK	-	-	S51 -> A; I121 -> V	15722,19 Daltons
Haemophilus influenzae C ASM789712v1 GCA_007897125	P44349	MQVKTLLGATFLALSLASCSTVEKVVYRIDVPQGNYLEATTVAQVKEGMTAQQVQYLLGTPILIDPYNNYTWYYVFLQQRAYETPVQHTFTVKFDQRGIVTETHLDKPLPQVSQQGENNTVIETGEKPKSSWWKFWK	-	-	S51 -> A; I121 -> V	15722,19 Daltons
Haemophilus influenzae B ASM789717v1 GCA_007897175	P44349	MQVKTLLGATFLALSLASCSTVEKVVYRIDVPQGNYLEATTVAQVKEGMTAQQVQYLLGTPILIDPYNNYTWYYVFLQQRAYETPVQHTFTVKFDQRGIVTETHLDKPLPQVSQQGENNTVIETGEKPKSSWWKFWK	-	-	S51 -> A; I121 -> V	15722,19 Daltons
Haemophilus influenzae biotype aegyptius HE7/F1946 ASM858674v1 GCA_008586745	P44349	MQVKTLLGATFLALSLASCSTVEKVVYRIDVPQGNYLEATTVAQVKEGMTAQQVQYLLGTPILIDPYNNYTWYYVFLQQRAYETPVQHTFTVKFDQRGIVTETHLDKPLPQVSQQGENNTVIETGEKPKSSWWKFWK	-	-	S51 -> A; I121 -> V	15722,19 Daltons
Haemophilus influenzae biotype aegyptius HE24/F3037 ASM858680v1 GCA_008586805	P44349	MQVKTLLGATFLALSLASCSTVEKVVYRIDVPQGNYLEATTVAQVKEGMTAQQVQYLLGTPILIDPYNNYTWYYVFLQQRAYETPVQHTFTVKFDQRGIVTETHLDKPLPQVSQQGENNTVIETGEKPKSSWWKFWK	-	-	S51 -> A; I121 -> V	15722,19 Daltons
Haemophilus influenzae biotype aegyptius HE15/F3028 ASM858682v1 GCA_008586825	P44349	MQVKTLLGATFLALSLASCSTVEKVVYRIDVPQGNYLEATTVAQVKEGMTSQQVQYLLGTPILIDPYNNYTWYYVFLQQRAYETPVQHTFTVKFDQRGIVTETHLDKPLPQVSQQGENNTIIETGEKPKSSWWKFWK	-	-	-	15752,21 Daltons
Haemophilus aegyptius FDAARGOS_1478 ASM1993090v1 GCA_019930905	P44349	MQVKTLLGATFLALSLASCSTVEKVVYRIDVPQGNYLEATTVAQVKEGMTSQQVQYLLGTPILIDPYNNYTWYYVFLQQRAYETPVQHTFTVKFDQRGIVTETHLDKPLPQVSQQGENNTIIETGEKPKSSWWKFWK	-	-	-	15752,21 Daltons
Haemophilus influenzae 444/18 ASM2007368v1 GCA_020073685	P44349	MQVKTLLGATFLALSLASCSTVEKVVYRIDVPQGNYLEATTVAQVKEGMTSQQVQYLLGTPILIDPYNNYTWYYVFLQQRAYETPVQHTFTVKFDQRGIVTETHLDKPLPQVSQQGENNTIIETGEKPKSSWWKFWK	-	-	-	15752,21 Daltons
Haemophilus influenzae FDAARGOS_1560 ASM2073604v1 GCA_020736045	P44349	MQVKTLLGATFLALSLASCSTVEKVVYRIDVPQGNYLEATTVAQVKEGMTSQQVQYLLGTPILIDPYNNYTWYYVFLQQRAYETPVQHTFTVKFDQRGIVTETHLDKPLPQVSQQGENNTIIETGEKPKSSWWKFWK	-	-	-	15752,21 Daltons
Haemophilus influenzae AS4 ASM2139119v1 GCA_021391195	P44349	MQVKTLLGATFLALSLASCSTVEKVVYRIDVPQGNYLEATTVAQVKEGMTSQQVQYLLGTPILIDPYNNYTWYYVFLQQRAYETPVQHTFTVKFDQRGIVTETHLDKPLPQVSQQGENNTIIETGEKPKSSWWKFWK	-	-	-	15752,21 Daltons
Haemophilus influenzae Hi1062 ASM2926877v1 GCA_029268775	P44349	MQVKTLLGATFLALSLASCSTVEKVVYRIDVPQGNYLEATTVAQVKEGMTSQQVQYLLGTPILIDPYNNYTWYYVFLQQRAYETPVQHTFTVKFDQRGIVTETHLDKPLPQVSQQGENNTIIETGEKPKSSWWKFWK	-	-	-	15752,21 Daltons
Haemophilus influenzae Hi805 ASM2926892v1 GCA_029268925	P44349	MQVKTLLGATFLALSLASCSTVEKVVYRIDVPQGNYLEATTVAQVKEGMTSQQVQYLLGTPILIDPYNNYTWYYVFLQQRAYETPVQHTFTVKFDQRGIVTETHLDKPLPQVSQQGENNTIIETGEKPKSSWWKFWK	-	-	-	15752,21 Daltons
Haemophilus influenzae 2842STDY5882088 14412_4#60 GCA_900029205	P44349	MQVKTLLGATFLALSLASCSTVEKVVYRIDVPQGNYLEATTVAQVKEGMTSQQVQYLLGTPILIDPYNNYTWYYVFLQQRAYETPVQHTFTVKFDQRGIVTETHLDKPLPQVSQQGENNTIIETGEKPKSSWWKFWK	-	-	-	15752,21 Daltons
Haemophilus influenzae 2842STDY5882065 14412_4#37 GCA_900037345	P44349	MQVKTLLGATFLALSLASCSTVEKVVYRIDVPQGNYLEATTVAQVKEGMTSQQVQYLLGTPILIDPYNNYTWYYVFLQQRAYETPVQHTFTVKFDQRGIVTETHLDKPLPQVSQQGENNTIIETGEKPKSSWWKFWK	-	-	-	15752,21 Daltons
Haemophilus influenzae PTHi-11149 PTHi-11149 GCA_900407405	P44349	MQVKTLLGATFLALSLASCSTVEKVVYRIDVPQGNYLEATTVAQVKEGMTSQQVQYLLGTPILIDPYNNYTWYYVFLQQRAYETPVQHTFTVKFDQRGIVTETHLDKPLPQVSQQGENNTIIETGEKPKSSWWKFWK	-	-	-	15752,21 Daltons
Haemophilus influenzae PTHi-12301 PTHi-12301 GCA_900407495	P44349	MQVKTLLGATFLALSLASCSTVEKVVYRIDVPQGNYLEATTVAQVKEGMTSQQVQYLLGTPILIDPYNNYTWYYVFLQQRAYETPVQHTFTVKFDQRGIVTETHLDKPLPQVSQQGENNTIIETGEKPKSSWWKFWK	-	-	-	15752,21 Daltons
Haemophilus influenzae PTHi-13142 PTHi-13142 GCA_900407675	P44349	MQVKTLLGATFLALSLASCSTVEKVVYRIDVPQGNYLEATTVAQVKEGMTSQQVQYLLGTPILIDPYNNYTWYYVFLQQRAYETPVQHTFTVKFDQRGIVTETHLDKPLPQVSQQGENNTIIETGEKPKSSWWKFWK	-	-	-	15752,21 Daltons
Haemophilus aegyptius NCTC8135 46514_C02 GCA_900450755	P44349	MQVKTLLGATFLALSLASCSTVEKVVYRIDVPQGNYLEATTVAQVKEGMTSQQVQYLLGTPILIDPYNNYTWYYVFLQQRAYETPVQHTFTVKFDQRGIVTETHLDKPLPQVSQQGENNTIIETGEKPKSSWWKFWK	-	-	-	15752,21 Daltons
Haemophilus aegyptius NCTC8502T 49595_C01 GCA_900475885	P44349	MQVKTLLGATFLALSLASCSTVEKVVYRIDVPQGNYLEATTVAQVKEGMTSQQVQYLLGTPILIDPYNNYTWYYVFLQQRAYETPVQHTFTVKFDQRGIVTETHLDKPLPQVSQQGENNTIIETGEKPKSSWWKFWK	-	-	-	15752,21 Daltons
Haemophilus aegyptius NCTC8134 52579_G01 GCA_900637765	P44349	MQVKTLLGATFLALSLASCSTVEKVVYRIDVPQGNYLEATTVAQVKEGMTSQQVQYLLGTPILIDPYNNYTWYYVFLQQRAYETPVQHTFTVKFDQRGIVTETHLDKPLPQVSQQGENNTIIETGEKPKSSWWKFWK	-	-	-	15752,21 Daltons
Haemophilus influenzae ("aegyptius") F3047 ASM20047v1 GCA_000200475	P44057	MQVKTLLGATFLALSLASCSTVEKVVYRIDVPQGNYLEATTVAQVKEGMTSQQVQYLLGTPILIDPYNNYTWYYVFLQQRAYETPVQHTFTVKFDQRGIVTETHLDKPLPQVSQQGENNTIIETGEKPKSSWWKFWK	-	-	-	15752,21 Daltons
Haemophilus influenzae ("aegyptius") M14951 ASM335150v1 GCA_003351505	P44057	MQVKTLLGATFLALSLASCSTVEKVVYRIDVPQGNYLEATTVAQVKEGMTSQQVQYLLGTPILIDPYNNYTWYYVFLQQRAYETPVQHTFTVKFDQRGIVTETHLDKPLPQVSQQGENNTIIETGEKPKSSWWKFWK	-	-	-	15752,21 Daltons
Haemophilus influenzae biotype aegyptius F3030 ASM588817v1 GCA_005888175	P44057	MQVKTLLGATFLALSLASCSTVEKVVYRIDVPQGNYLEATTVAQVKEGMTSQQVQYLLGTPILIDPYNNYTWYYVFLQQRAYETPVQHTFTVKFDQRGIVTETHLDKPLPQVSQQGENNTIIETGEKPKSSWWKFWK	-	-	-	15752,21 Daltons
Haemophilus influenzae biotype aegyptius F3283 ASM588818v1 GCA_005888185	P44057	MQVKTLLGATFLALSLASCSTVEKVVYRIDVPQGNYLEATTVAQVKEGMTSQQVQYLLGTPILIDPYNNYTWYYVFLQQRAYETPVQHTFTVKFDQRGIVTETHLDKPLPQVSQQGENNTIIETGEKPKSSWWKFWK	-	-	-	15752,21 Daltons
Haemophilus influenzae biotype aegyptius F3039 ASM588820v1 GCA_005888205	P44057	MQVKTLLGATFLALSLASCSTVEKVVYRIDVPQGNYLEATTVAQVKEGMTSQQVQYLLGTPILIDPYNNYTWYYVFLQQRAYETPVQHTFTVKFDQRGIVTETHLDKPLPQVSQQGENNTIIETGEKPKSSWWKFWK	-	-	-	15752,21 Daltons
Haemophilus influenzae biotype aegyptius F3042 ASM588821v1 GCA_005888215	P44057	MQVKTLLGATFLALSLASCSTVEKVVYRIDVPQGNYLEATTVAQVKEGMTSQQVQYLLGTPILIDPYNNYTWYYVFLQQRAYETPVQHTFTVKFDQRGIVTETHLDKPLPQVSQQGENNTIIETGEKPKSSWWKFWK	-	-	-	15752,21 Daltons
Haemophilus influenzae biotype aegyptius F1946 ASM588826v1 GCA_005888265	P44057	MQVKTLLGATFLALSLASCSTVEKVVYRIDVPQGNYLEATTVAQVKEGMTSQQVQYLLGTPILIDPYNNYTWYYVFLQQRAYETPVQHTFTVKFDQRGIVTETHLDKPLPQVSQQGENNTIIETGEKPKSSWWKFWK	-	-	-	15752,21 Daltons
Haemophilus influenzae biotype aegyptius HE7/F1946 ASM858674v1 GCA_008586745	P44057	MQVKTLLGATFLALSLASCSTVEKVVYRIDVPQGNYLEATTVAQVKEGMTSQQVQYLLGTPILIDPYNNYTWYYVFLQQRAYETPVQHTFTVKFDQRGIVTETHLDKPLPQVSQQGENNTIIETGEKPKSSWWKFWK	-	-	-	15752,21 Daltons
Haemophilus influenzae biotype aegyptius HE24/F3037 ASM858680v1 GCA_008586805	P44057	MQVKTLLGATFLALSLASCSTVEKVVYRIDVPQGNYLEATTVAQVKEGMTSQQVQYLLGTPILIDPYNNYTWYYVFLQQRAYETPVQHTFTVKFDQRGIVTETHLDKPLPQVSQQGENNTIIETGEKPKSSWWKFWK	-	-	-	15752,21 Daltons
Haemophilus influenzae biotype aegyptius HE15/F3028 ASM858682v1 GCA_008586825	P44057	MQVKTLLGATFLALSLASCSTVEKVVYRIDVPQGNYLEATTVAQVKEGMTSQQVQYLLGTPILIDPYNNYTWYYVFLQQRAYETPVQHTFTVKFDQRGIVTETHLDKPLPQVSQQGENNTIIETGEKPKSSWWKFWK	-	-	-	15752,21 Daltons
Haemophilus influenzae 723 ASM93162v1 GCA_000931625	P44057	MQVKTLLGATFLALSLASCSTVEKVVYRIDVPQGNYLEATTVAQVKEGMTSQQVQYLLGTPILIDPYNNYTWYYVFLQQRAYETPVQHTFTVKFDQRGIVTETHLDKPLPQVSQQGENNTIIETGEKPKSSWWKFWK	-	-	-	15752,21 Daltons
Haemophilus influenzae 1123_HINF ASM107611v1 GCA_001076115	P44057	MQVKTLLGATFLALSLASCSTVEKVVYRIDVPQGNYLEATTVAQVKEGMTSQQVQYLLGTPILIDPYNNYTWYYVFLQQRAYETPVQHTFTVKFDQRGIVTETHLDKPLPQVSQQGENNTIIETGEKPKSSWWKFWK	-	-	-	15752,21 Daltons
Haemophilus influenzae HI2114 ASM118448v1 GCA_001184485	P44057	MQVKTLLGATFLALSLASCSTVEKVVYRIDVPQGNYLEATTVAQVKEGMTSQQVQYLLGTPILIDPYNNYTWYYVFLQQRAYETPVQHTFTVKFDQRGIVTETHLDKPLPQVSQQGENNTIIETGEKPKSSWWKFWK	-	-	-	15752,21 Daltons
Haemophilus influenzae HI1722 ASM118454v1 GCA_001184545	P44057	MQVKTLLGATFLALSLASCSTVEKVVYRIDVPQGNYLEATTVAQVKEGMTSQQVQYLLGTPILIDPYNNYTWYYVFLQQRAYETPVQHTFTVKFDQRGIVTETHLDKPLPQVSQQGENNTIIETGEKPKSSWWKFWK	-	-	-	15752,21 Daltons
Haemophilus influenzae NCTC8143T NCTC8143 GCA_001457655	P44057	MQVKTLLGATFLALSLASCSTVEKVVYRIDVPQGNYLEATTVAQVKEGMTSQQVQYLLGTPILIDPYNNYTWYYVFLQQRAYETPVQHTFTVKFDQRGIVTETHLDKPLPQVSQQGENNTIIETGEKPKSSWWKFWK	-	-	-	15752,21 Daltons
Haemophilus influenzae GE117 ASM209328v1 GCA_002093285	P44057	MQVKTLLGATFLALSLASCSTVEKVVYRIDVPQGNYLEATTVAQVKEGMTSQQVQYLLGTPILIDPYNNYTWYYVFLQQRAYETPVQHTFTVKFDQRGIVTETHLDKPLPQVSQQGENNTIIETGEKPKSSWWKFWK	-	-	-	15752,21 Daltons
Haemophilus influenzae 101P3H1 ASM298374v1 GCA_002983745	P44057	MQVKTLLGATFLALSLASCSTVEKVVYRIDVPQGNYLEATTVAQVKEGMTSQQVQYLLGTPILIDPYNNYTWYYVFLQQRAYETPVQHTFTVKFDQRGIVTETHLDKPLPQVSQQGENNTIIETGEKPKSSWWKFWK	-	-	-	15752,21 Daltons
Haemophilus influenzae 107P3H1 ASM298382v1 GCA_002983825	P44057	MQVKTLLGATFLALSLASCSTVEKVVYRIDVPQGNYLEATTVAQVKEGMTSQQVQYLLGTPILIDPYNNYTWYYVFLQQRAYETPVQHTFTVKFDQRGIVTETHLDKPLPQVSQQGENNTIIETGEKPKSSWWKFWK	-	-	-	15752,21 Daltons
Haemophilus influenzae 107P4H1 ASM298384v1 GCA_002983845	P44057	MQVKTLLGATFLALSLASCSTVEKVVYRIDVPQGNYLEATTVAQVKEGMTSQQVQYLLGTPILIDPYNNYTWYYVFLQQRAYETPVQHTFTVKFDQRGIVTETHLDKPLPQVSQQGENNTIIETGEKPKSSWWKFWK	-	-	-	15752,21 Daltons
Haemophilus influenzae 124P4H1 ASM298406v1 GCA_002984065	P44057	MQVKTLLGATFLALSLASCSTVEKVVYRIDVPQGNYLEATTVAQVKEGMTSQQVQYLLGTPILIDPYNNYTWYYVFLQQRAYETPVQHTFTVKFDQRGIVTETHLDKPLPQVSQQGENNTIIETGEKPKSSWWKFWK	-	-	-	15752,21 Daltons
Haemophilus influenzae 18P17H2 ASM298432v1 GCA_002984325	P44057	MQVKTLLGATFLALSLASCSTVEKVVYRIDVPQGNYLEATTVAQVKEGMTSQQVQYLLGTPILIDPYNNYTWYYVFLQQRAYETPVQHTFTVKFDQRGIVTETHLDKPLPQVSQQGENNTIIETGEKPKSSWWKFWK	-	-	-	15752,21 Daltons
Haemophilus influenzae 31P13H1 ASM298445v1 GCA_002984455	P44057	MQVKTLLGATFLALSLASCSTVEKVVYRIDVPQGNYLEATTVAQVKEGMTSQQVQYLLGTPILIDPYNNYTWYYVFLQQRAYETPVQHTFTVKFDQRGIVTETHLDKPLPQVSQQGENNTIIETGEKPKSSWWKFWK	-	-	-	15752,21 Daltons
Haemophilus influenzae 32P8H3 ASM298450v1 GCA_002984505	P44057	MQVKTLLGATFLALSLASCSTVEKVVYRIDVPQGNYLEATTVAQVKEGMTSQQVQYLLGTPILIDPYNNYTWYYVFLQQRAYETPVQHTFTVKFDQRGIVTETHLDKPLPQVSQQGENNTIIETGEKPKSSWWKFWK	-	-	-	15752,21 Daltons
Haemophilus influenzae 33P18H2 ASM298452v1 GCA_002984525	P44057	MQVKTLLGATFLALSLASCSTVEKVVYRIDVPQGNYLEATTVAQVKEGMTSQQVQYLLGTPILIDPYNNYTWYYVFLQQRAYETPVQHTFTVKFDQRGIVTETHLDKPLPQVSQQGENNTIIETGEKPKSSWWKFWK	-	-	-	15752,21 Daltons
Haemophilus influenzae 33P19H1 ASM298454v1 GCA_002984545	P44057	MQVKTLLGATFLALSLASCSTVEKVVYRIDVPQGNYLEATTVAQVKEGMTSQQVQYLLGTPILIDPYNNYTWYYVFLQQRAYETPVQHTFTVKFDQRGIVTETHLDKPLPQVSQQGENNTIIETGEKPKSSWWKFWK	-	-	-	15752,21 Daltons
Haemophilus influenzae 46P159H1 ASM298468v1 GCA_002984685	P44057	MQVKTLLGATFLALSLASCSTVEKVVYRIDVPQGNYLEATTVAQVKEGMTSQQVQYLLGTPILIDPYNNYTWYYVFLQQRAYETPVQHTFTVKFDQRGIVTETHLDKPLPQVSQQGENNTIIETGEKPKSSWWKFWK	-	-	-	15752,21 Daltons
Haemophilus influenzae 18P16H1 ASM298502v1 GCA_002985025	P44057	MQVKTLLGATFLALSLASCSTVEKVVYRIDVPQGNYLEATTVAQVKEGMTSQQVQYLLGTPILIDPYNNYTWYYVFLQQRAYETPVQHTFTVKFDQRGIVTETHLDKPLPQVSQQGENNTIIETGEKPKSSWWKFWK	-	-	-	15752,21 Daltons
Haemophilus influenzae 33P110H3 ASM298520v1 GCA_002985205	P44057	MQVKTLLGATFLALSLASCSTVEKVVYRIDVPQGNYLEATTVAQVKEGMTSQQVQYLLGTPILIDPYNNYTWYYVFLQQRAYETPVQHTFTVKFDQRGIVTETHLDKPLPQVSQQGENNTIIETGEKPKSSWWKFWK	-	-	-	15752,21 Daltons
Haemophilus influenzae 35P8H ASM298526v1 GCA_002985265	P44057	MQVKTLLGATFLALSLASCSTVEKVVYRIDVPQGNYLEATTVAQVKEGMTSQQVQYLLGTPILIDPYNNYTWYYVFLQQRAYETPVQHTFTVKFDQRGIVTETHLDKPLPQVSQQGENNTIIETGEKPKSSWWKFWK	-	-	-	15752,21 Daltons
Haemophilus influenzae 44P197H1 ASM298536v1 GCA_002985365	P44057	MQVKTLLGATFLALSLASCSTVEKVVYRIDVPQGNYLEATTVAQVKEGMTSQQVQYLLGTPILIDPYNNYTWYYVFLQQRAYETPVQHTFTVKFDQRGIVTETHLDKPLPQVSQQGENNTIIETGEKPKSSWWKFWK	-	-	-	15752,21 Daltons
Haemophilus influenzae 48P28H1 ASM298544v1 GCA_002985445	P44057	MQVKTLLGATFLALSLASCSTVEKVVYRIDVPQGNYLEATTVAQVKEGMTSQQVQYLLGTPILIDPYNNYTWYYVFLQQRAYETPVQHTFTVKFDQRGIVTETHLDKPLPQVSQQGENNTIIETGEKPKSSWWKFWK	-	-	-	15752,21 Daltons
Haemophilus influenzae 55P3H1 ASM298558v1 GCA_002985585	P44057	MQVKTLLGATFLALSLASCSTVEKVVYRIDVPQGNYLEATTVAQVKEGMTSQQVQYLLGTPILIDPYNNYTWYYVFLQQRAYETPVQHTFTVKFDQRGIVTETHLDKPLPQVSQQGENNTIIETGEKPKSSWWKFWK	-	-	-	15752,21 Daltons
Haemophilus influenzae 56P76H1 ASM298572v1 GCA_002985725	P44057	MQVKTLLGATFLALSLASCSTVEKVVYRIDVPQGNYLEATTVAQVKEGMTSQQVQYLLGTPILIDPYNNYTWYYVFLQQRAYETPVQHTFTVKFDQRGIVTETHLDKPLPQVSQQGENNTIIETGEKPKSSWWKFWK	-	-	-	15752,21 Daltons
Haemophilus influenzae 69P7H1 ASM298602v1 GCA_002986025	P44057	MQVKTLLGATFLALSLASCSTVEKVVYRIDVPQGNYLEATTVAQVKEGMTSQQVQYLLGTPILIDPYNNYTWYYVFLQQRAYETPVQHTFTVKFDQRGIVTETHLDKPLPQVSQQGENNTIIETGEKPKSSWWKFWK	-	-	-	15752,21 Daltons
Haemophilus influenzae 69P2H1 ASM298612v1 GCA_002986125	P44057	MQVKTLLGATFLALSLASCSTVEKVVYRIDVPQGNYLEATTVAQVKEGMTSQQVQYLLGTPILIDPYNNYTWYYVFLQQRAYETPVQHTFTVKFDQRGIVTETHLDKPLPQVSQQGENNTIIETGEKPKSSWWKFWK	-	-	-	15752,21 Daltons
Haemophilus influenzae 73P2H1 ASM298647v1 GCA_002986475	P44057	MQVKTLLGATFLALSLASCSTVEKVVYRIDVPQGNYLEATTVAQVKEGMTSQQVQYLLGTPILIDPYNNYTWYYVFLQQRAYETPVQHTFTVKFDQRGIVTETHLDKPLPQVSQQGENNTIIETGEKPKSSWWKFWK	-	-	-	15752,21 Daltons
Haemophilus influenzae 81P25H1 ASM298679v1 GCA_002986795	P44057	MQVKTLLGATFLALSLASCSTVEKVVYRIDVPQGNYLEATTVAQVKEGMTSQQVQYLLGTPILIDPYNNYTWYYVFLQQRAYETPVQHTFTVKFDQRGIVTETHLDKPLPQVSQQGENNTIIETGEKPKSSWWKFWK	-	-	-	15752,21 Daltons
Haemophilus influenzae 99P41H1 ASM298835v1 GCA_002988355	P44057	MQVKTLLGATFLALSLASCSTVEKVVYRIDVPQGNYLEATTVAQVKEGMTSQQVQYLLGTPILIDPYNNYTWYYVFLQQRAYETPVQHTFTVKFDQRGIVTETHLDKPLPQVSQQGENNTIIETGEKPKSSWWKFWK	-	-	-	15752,21 Daltons
Haemophilus influenzae 99P50H1 ASM298837v1 GCA_002988375	P44057	MQVKTLLGATFLALSLASCSTVEKVVYRIDVPQGNYLEATTVAQVKEGMTSQQVQYLLGTPILIDPYNNYTWYYVFLQQRAYETPVQHTFTVKFDQRGIVTETHLDKPLPQVSQQGENNTIIETGEKPKSSWWKFWK	-	-	-	15752,21 Daltons
Haemophilus influenzae 96P15H1 ASM298897v1 GCA_002988975	P44057	MQVKTLLGATFLALSLASCSTVEKVVYRIDVPQGNYLEATTVAQVKEGMTSQQVQYLLGTPILIDPYNNYTWYYVFLQQRAYETPVQHTFTVKFDQRGIVTETHLDKPLPQVSQQGENNTIIETGEKPKSSWWKFWK	-	-	-	15752,21 Daltons
Haemophilus influenzae 101P19H1 ASM298909v1 GCA_002989095	P44057	MQVKTLLGATFLALSLASCSTVEKVVYRIDVPQGNYLEATTVAQVKEGMTSQQVQYLLGTPILIDPYNNYTWYYVFLQQRAYETPVQHTFTVKFDQRGIVTETHLDKPLPQVSQQGENNTIIETGEKPKSSWWKFWK	-	-	-	15752,21 Daltons
Haemophilus influenzae 127P6H1 ASM298945v1 GCA_002989455	P44057	MQVKTLLGATFLALSLASCSTVEKVVYRIDVPQGNYLEATTVAQVKEGMTSQQVQYLLGTPILIDPYNNYTWYYVFLQQRAYETPVQHTFTVKFDQRGIVTETHLDKPLPQVSQQGENNTIIETGEKPKSSWWKFWK	-	-	-	15752,21 Daltons
Haemophilus influenzae 39P13H ASM299030v1 GCA_002990305	P44057	MQVKTLLGATFLALSLASCSTVEKVVYRIDVPQGNYLEATTVAQVKEGMTSQQVQYLLGTPILIDPYNNYTWYYVFLQQRAYETPVQHTFTVKFDQRGIVTETHLDKPLPQVSQQGENNTIIETGEKPKSSWWKFWK	-	-	-	15752,21 Daltons
Haemophilus influenzae 44P204H1 ASM299044v1 GCA_002990445	P44057	MQVKTLLGATFLALSLASCSTVEKVVYRIDVPQGNYLEATTVAQVKEGMTSQQVQYLLGTPILIDPYNNYTWYYVFLQQRAYETPVQHTFTVKFDQRGIVTETHLDKPLPQVSQQGENNTIIETGEKPKSSWWKFWK	-	-	-	15752,21 Daltons
Haemophilus influenzae 45P11H1 ASM299049v1 GCA_002990495	P44057	MQVKTLLGATFLALSLASCSTVEKVVYRIDVPQGNYLEATTVAQVKEGMTSQQVQYLLGTPILIDPYNNYTWYYVFLQQRAYETPVQHTFTVKFDQRGIVTETHLDKPLPQVSQQGENNTIIETGEKPKSSWWKFWK	-	-	-	15752,21 Daltons
Haemophilus influenzae 127P5H1 ASM299097v1 GCA_002990975	P44057	MQVKTLLGATFLALSLASCSTVEKVVYRIDVPQGNYLEATTVAQVKEGMTSQQVQYLLGTPILIDPYNNYTWYYVFLQQRAYETPVQHTFTVKFDQRGIVTETHLDKPLPQVSQQGENNTIIETGEKPKSSWWKFWK	-	-	-	15752,21 Daltons
Haemophilus influenzae 48P45H1 ASM299146v1 GCA_002991465	P44057	MQVKTLLGATFLALSLASCSTVEKVVYRIDVPQGNYLEATTVAQVKEGMTSQQVQYLLGTPILIDPYNNYTWYYVFLQQRAYETPVQHTFTVKFDQRGIVTETHLDKPLPQVSQQGENNTIIETGEKPKSSWWKFWK	-	-	-	15752,21 Daltons
Haemophilus influenzae 45P9H2 ASM299148v1 GCA_002991485	P44057	MQVKTLLGATFLALSLASCSTVEKVVYRIDVPQGNYLEATTVAQVKEGMTSQQVQYLLGTPILIDPYNNYTWYYVFLQQRAYETPVQHTFTVKFDQRGIVTETHLDKPLPQVSQQGENNTIIETGEKPKSSWWKFWK	-	-	-	15752,21 Daltons
Haemophilus influenzae 8 ASM320307v1 GCA_003203075	P44057	MQVKTLLGATFLALSLASCSTVEKVVYRIDVPQGNYLEATTVAQVKEGMTSQQVQYLLGTPILIDPYNNYTWYYVFLQQRAYETPVQHTFTVKFDQRGIVTETHLDKPLPQVSQQGENNTIIETGEKPKSSWWKFWK	-	-	-	15752,21 Daltons
Haemophilus influenzae 19 ASM320321v1 GCA_003203215	P44057	MQVKTLLGATFLALSLASCSTVEKVVYRIDVPQGNYLEATTVAQVKEGMTSQQVQYLLGTPILIDPYNNYTWYYVFLQQRAYETPVQHTFTVKFDQRGIVTETHLDKPLPQVSQQGENNTIIETGEKPKSSWWKFWK	-	-	-	15752,21 Daltons
Haemophilus influenzae P668-6062 ASM341412v1 GCA_003414125	P44057	MQVKTLLGATFLALSLASCSTVEKVVYRIDVPQGNYLEATTVAQVKEGMTSQQVQYLLGTPILIDPYNNYTWYYVFLQQRAYETPVQHTFTVKFDQRGIVTETHLDKPLPQVSQQGENNTIIETGEKPKSSWWKFWK	-	-	-	15752,21 Daltons
Haemophilus influenzae P853-2792 ASM341430v2 GCA_003414305.2	P44057	MQVKTLLGATFLALSLASCSTVEKVVYRIDVPQGNYLEATTVAQVKEGMTSQQVQYLLGTPILIDPYNNYTWYYVFLQQRAYETPVQHTFTVKFDQRGIVTETHLDKPLPQVSQQGENNTIIETGEKPKSSWWKFWK	-	-	-	15752,21 Daltons
Haemophilus influenzae P635-7537 ASM341439v1 GCA_003414395	P44057	MQVKTLLGATFLALSLASCSTVEKVVYRIDVPQGNYLEATTVAQVKEGMTSQQVQYLLGTPILIDPYNNYTWYYVFLQQRAYETPVQHTFTVKFDQRGIVTETHLDKPLPQVSQQGENNTIIETGEKPKSSWWKFWK	-	-	-	15752,21 Daltons
Haemophilus influenzae P634-7311 ASM341464v2 GCA_003414645.2	P44057	MQVKTLLGATFLALSLASCSTVEKVVYRIDVPQGNYLEATTVAQVKEGMTSQQVQYLLGTPILIDPYNNYTWYYVFLQQRAYETPVQHTFTVKFDQRGIVTETHLDKPLPQVSQQGENNTIIETGEKPKSSWWKFWK	-	-	-	15752,21 Daltons
Haemophilus influenzae P667-4462 ASM341465v1 GCA_003414655	P44057	MQVKTLLGATFLALSLASCSTVEKVVYRIDVPQGNYLEATTVAQVKEGMTSQQVQYLLGTPILIDPYNNYTWYYVFLQQRAYETPVQHTFTVKFDQRGIVTETHLDKPLPQVSQQGENNTIIETGEKPKSSWWKFWK	-	-	-	15752,21 Daltons
Haemophilus influenzae P637-8346 ASM341492v2 GCA_003414925.2	P44057	MQVKTLLGATFLALSLASCSTVEKVVYRIDVPQGNYLEATTVAQVKEGMTSQQVQYLLGTPILIDPYNNYTWYYVFLQQRAYETPVQHTFTVKFDQRGIVTETHLDKPLPQVSQQGENNTIIETGEKPKSSWWKFWK	-	-	-	15752,21 Daltons
Haemophilus influenzae P669-6977 ASM342550v1 GCA_003425505	P44057	MQVKTLLGATFLALSLASCSTVEKVVYRIDVPQGNYLEATTVAQVKEGMTSQQVQYLLGTPILIDPYNNYTWYYVFLQQRAYETPVQHTFTVKFDQRGIVTETHLDKPLPQVSQQGENNTIIETGEKPKSSWWKFWK	-	-	-	15752,21 Daltons
Haemophilus influenzae P676-2514 ASM342560v1 GCA_003425605	P44057	MQVKTLLGATFLALSLASCSTVEKVVYRIDVPQGNYLEATTVAQVKEGMTSQQVQYLLGTPILIDPYNNYTWYYVFLQQRAYETPVQHTFTVKFDQRGIVTETHLDKPLPQVSQQGENNTIIETGEKPKSSWWKFWK	-	-	-	15752,21 Daltons
Haemophilus influenzae P617-9224 ASM342571v1 GCA_003425715	P44057	MQVKTLLGATFLALSLASCSTVEKVVYRIDVPQGNYLEATTVAQVKEGMTSQQVQYLLGTPILIDPYNNYTWYYVFLQQRAYETPVQHTFTVKFDQRGIVTETHLDKPLPQVSQQGENNTIIETGEKPKSSWWKFWK	-	-	-	15752,21 Daltons
Haemophilus influenzae M07659 ASM345806v1 GCA_003458065	P44057	MQVKTLLGATFLALSLASCSTVEKVVYRIDVPQGNYLEATTVAQVKEGMTSQQVQYLLGTPILIDPYNNYTWYYVFLQQRAYETPVQHTFTVKFDQRGIVTETHLDKPLPQVSQQGENNTIIETGEKPKSSWWKFWK	-	-	-	15752,21 Daltons
Haemophilus influenzae M18770 ASM349022v1 GCA_003490225	P44057	MQVKTLLGATFLALSLASCSTVEKVVYRIDVPQGNYLEATTVAQVKEGMTAQQVQYLLGTPILIDPYNNYTWYYVFLQQRAYETPVQHTFTVKFDQRGIVTETHLDKPLPQVYQQGENNTIIETGEKPKSSWWKFWK	-	-	S51 -> A; V112 -> Y	15812,31 Daltons
Haemophilus influenzae M09965 ASM349320v1 GCA_003493205	P44057	MQVKTLLGATFLALSLASCSTVEKVVYRIDVPQGNYLEATTVAQVKEGMTAQQVQYLLGTPILIDPYNNYTWYYVFLQQRAYETPVQHTFTVKFDQRGIVTETHLDKPLPQVYQQGENNTIIETGEKPKSSWWKFWK	-	-	S51 -> A; V112 -> Y	15812,31 Daltons
Haemophilus influenzae M06151 ASM349389v1 GCA_003493895	P44057	MKTFVAKPETVKRDWYVVDATGKTLGRLATELARRLRGKHKAEYTPHVDTGDYIIVINADKVAVTGRKETDKLYYWHTGYVGGIKQATFKEMIARRPEAVIEIAVKGMLPKGPLGRAMFRKLKVYAGGEHQHAAQQPQVLDI	-	-	A128 -> G	15976,82 Daltons
Haemophilus influenzae M15937 ASM349422v1 GCA_003494225	P44057	MKTFVAKPETVKRDWYVVDATGKTLGRLATELARRLRGKHKAEYTPHVDTGDYIIVINADKVAVTGRKETDKLYYWHTGYVGGIKQATFKEMIARRPEAVIEIAVKGMLPKGPLGRAMFRKLKVYAGGEHQHAAQQPQVLDI	-	-	A128 -> G	15976,82 Daltons
Haemophilus influenzae M13119 ASM349476v1 GCA_003494765	P44057	MKTFVAKPETVKRDWYVVDATGKTLGRLATELARRLRGKHKAEYTPHVDTGDYIIVINADKVAVTGRKETDKLYYWHTGYVGGIKQATFKEMIARRPEAVIEIAVKGMLPKGPLGRAMFRKLKVYAGGEHQHAAQQPQVLDI	-	-	A128 -> G	15976,82 Daltons
Haemophilus influenzae C2010021516 ASM415323v1 GCA_004153235	P44057	MKTFVAKPETVKRDWYVVDATGKTLGRLATELARRLRGKHKAEYTPHVDTGDYIIVINADKVAVTGRKETDKLYYWHTGYVGGIKQATFKEMIARRPEAVIEIAVKGMLPKGPLGRAMFRKLKVYAGGEHQHAAQQPQVLDI	-	-	A128 -> G	15976,82 Daltons
Haemophilus influenzae 60068_NP_Hi3 ASM480214v1 GCA_004802145	P44057	MKTFVAKPETVKRDWYVVDATGKTLGRLATELARRLRGKHKAEYTPHVDTGDYIIVINADKVAVTGRKETDKLYYWHTGYVGGIKQATFKEMIARRPEAVIEIAVKGMLPKGPLGRAMFRKLKVYAGGEHQHAAQQPQVLDI	-	-	A128 -> G	15976,82 Daltons
Haemophilus influenzae 60068_BAL_Hi1 ASM480216v1 GCA_004802165	P44057	MKTFVAKPETVKRDWYVVDATGKTLGRLATELARRLRGKHKAEYTPHVDTGDYIIVINADKVAVTGRKETDKLYYWHTGYVGGIKQATFKEMIARRPEAVIEIAVKGMLPKGPLGRAMFRKLKVYAGGEHQHAAQQPQVLDI	-	-	A128 -> G	15976,82 Daltons
Haemophilus influenzae C ASM789712v1 GCA_007897125	P44057	MKTFVAKPETVKRDWYVVDATGKTLGRLATELARRLRGKHKAEYTPHVDTGDYIIVINADKVAVTGRKETDKLYYWHTGYVGGIKQATFKEMIARRPEAVIEIAVKGMLPKGPLGRAMFRKLKVYAGGEHQHAAQQPQVLDI	-	-	A128 -> G	15976,82 Daltons
Haemophilus influenzae B ASM789717v1 GCA_007897175	P44057	MKTFVAKPETVKRDWYVVDATGKTLGRLATELARRLRGKHKAEYTPHVDTGDYIIVINADKVAVTGRKETDKLYYWHTGYVGGIKQATFKEMIARRPEAVIEIAVKGMLPKGPLGRAMFRKLKVYAGGEHQHAAQQPQVLDI	-	-	A128 -> G	15976,82 Daltons
Haemophilus influenzae CHBN-II-1 ASM1970336v1 GCA_019703365	P44057	MKTFVAKPETVKRDWYVVDATGKTLGRLATELARRLRGKHKAEYTPHVDTGDYIIVINADKVAVTGRKETDKLYYWHTGYVGGIKQATFKEMIARRPEAVIEIAVKGMLPKGPLGRAMFRKLKVYAGGEHQHAAQQPQVLDI	-	-	A128 -> G	15976,82 Daltons
Haemophilus influenzae CHBN-II-2 ASM1970338v1 GCA_019703385	P44057	MKTFVAKPETVKRDWYVVDATGKTLGRLATELARRLRGKHKAEYTPHVDTGDYIIVINADKVAVTGRKETDKLYYWHTGYVGGIKQATFKEMIARRPEAVIEIAVKGMLPKGPLGRAMFRKLKVYAGAEHQHAAQQPQVLDI	-	-	-	15990,84 Daltons
Haemophilus influenzae 444/18 ASM2007368v1 GCA_020073685	P44057	MKTFVAKPETVKRDWYVVDATGKTLGRLATELARRLRGKHKAEYTPHVDTGDYIIVINADKVAVTGRKETDKLYYWHTGYVGGIKQATFKEMIARRPEAVIEIAVKGMLPKGPLGRAMFRKLKVYAGAEHQHAAQQPQVLDI	-	-	-	15990,84 Daltons
Haemophilus influenzae FDAARGOS_1560 ASM2073604v1 GCA_020736045	P44057	MKTFVAKPETVKRDWYVVDATGKTLGRLATELARRLRGKHKAEYTPHVDTGDYIIVINADKVAVTGRKETDKLYYWHTGYVGGIKQATFKEMIARRPEAVIEIAVKGMLPKGPLGRAMFRKLKVYAGAEHQHAAQQPQVLDI	-	-	-	15990,84 Daltons
Haemophilus influenzae Hi9 ASM2139103v1 GCA_021391035	P44057	MKTFVAKPETVKRDWYVVDATGKTLGRLATELARRLRGKHKAEYTPHVDTGDYIIVINADKVAVTGRKETDKLYYWHTGYVGGIKQATFKEMIARRPEAVIEIAVKGMLPKGPLGRAMFRKLKVYAGAEHQHAAQQPQVLDI	-	-	-	15990,84 Daltons
Haemophilus influenzae AS4 ASM2139119v1 GCA_021391195	P44057	MKTFVAKPETVKRDWYVVDATGKTLGRLATELARRLRGKHKAEYTPHVDTGDYIIVINADKVAVTGRKETDKLYYWHTGYVGGIKQATFKEMIARRPEAVIEIAVKGMLPKGPLGRAMFRKLKVYAGAEHQHAAQQPQVLDI	-	-	-	15990,84 Daltons
Haemophilus influenzae Hi1062 ASM2926877v1 GCA_029268775	P44057	MKTFVAKPETVKRDWYVVDATGKTLGRLATELARRLRGKHKAEYTPHVDTGDYIIVINADKVAVTGRKETDKLYYWHTGYVGGIKQATFKEMIARRPEAVIEIAVKGMLPKGPLGRAMFRKLKVYAGAEHQHAAQQPQVLDI	-	-	-	15990,84 Daltons
Haemophilus influenzae Hi805 ASM2926892v1 GCA_029268925	P44057	MKTFVAKPETVKRDWYVVDATGKTLGRLATELARRLRGKHKAEYTPHVDTGDYIIVINADKVAVTGRKETDKLYYWHTGYVGGIKQATFKEMIARRPEAVIEIAVKGMLPKGPLGRAMFRKLKVYAGAEHQHAAQQPQVLDI	-	-	-	15990,84 Daltons
Haemophilus influenzae 2016S11-301 ASM3843181v1 GCA_038431815	P44057	MKTFVAKPETVKRDWYVVDATGKTLGRLATELARRLRGKHKAEYTPHVDTGDYIIVINADKVAVTGRKETDKLYYWHTGYVGGIKQATFKEMIARRPEAVIEIAVKGMLPKGPLGRAMFRKLKVYAGAEHQHAAQQPQVLDI	-	-	-	15990,84 Daltons
Haemophilus influenzae 2842STDY5882088 14412_4#60 GCA_900029205	P44057	MKTFVAKPETVKRDWYVVDATGKTLGRLATELARRLRGKHKAEYTPHVDTGDYIIVINADKVAVTGRKETDKLYYWHTGYVGGIKQATFKEMIARRPEAVIEIAVKGMLPKGPLGRAMFRKLKVYAGAEHQHAAQQPQVLDI	-	-	-	15990,84 Daltons
Haemophilus influenzae 2842STDY5882065 14412_4#37 GCA_900037345	P44057	MKTFVAKPETVKRDWYVVDATGKTLGRLATELARRLRGKHKAEYTPHVDTGDYIIVINADKVAVTGRKETDKLYYWHTGYVGGIKQATFKEMIARRPEAVIEIAVKGMLPKGPLGRAMFRKLKVYAGAEHQHAAQQPQVLDI	-	-	-	15990,84 Daltons
Haemophilus influenzae PTHi-11149 PTHi-11149 GCA_900407405	P44057	MKTFVAKPETVKRDWYVVDATGKTLGRLATELARRLRGKHKAEYTPHVDTGDYIIVINADKVAVTGRKETDKLYYWHTGYVGGIKQATFKEMIARRPEAVIEIAVKGMLPKGPLGRAMFRKLKVYAGAEHQHAAQQPQVLDI	-	-	-	15990,84 Daltons
Haemophilus influenzae PTHi-12301 PTHi-12301 GCA_900407495	P44057	MKTFVAKPETVKRDWYVVDATGKTLGRLATELARRLRGKHKAEYTPHVDTGDYIIVINADKVAVTGRKETDKLYYWHTGYVGGIKQATFKEMIARRPEAVIEIAVKGMLPKGPLGRAMFRKLKVYAGAEHQHAAQQPQVLDI	-	-	-	15990,84 Daltons
Haemophilus influenzae PTHi-13142 PTHi-13142 GCA_900407675	P44057	MKTFVAKPETVKRDWYVVDATGKTLGRLATELARRLRGKHKAEYTPHVDTGDYIIVINADKVAVTGRKETDKLYYWHTGYVGGIKQATFKEMIARRPEAVIEIAVKGMLPKGPLGRAMFRKLKVYAGAEHQHAAQQPQVLDI	-	-	-	15990,84 Daltons
Haemophilus influenzae PTHi-6916 PTHi-6916 GCA_900408145	P44057	MKTFVAKPETVKRDWYVVDATGKTLGRLATELARRLRGKHKAEYTPHVDTGDYIIVINADKVAVTGRKETDKLYYWHTGYVGGIKQATFKEMIARRPEAVIEIAVKGMLPKGPLGRAMFRKLKVYAGAEHQHAAQQPQVLDI	-	-	-	15990,84 Daltons
Haemophilus aegyptius CCUG 628 ASM167930v1 GCA_001679305	P44057	MKTFVAKPETVKRDWYVVDATGKTLGRLATELARRLRGKHKAEYTPHVDTGDYIIVINADKVAVTGRKETDKLYYWHTGYVGGIKQATFKEMIARRPEAVIEIAVKGMLPKGPLGRAMFRKLKVYAGAEHQHAAQQPQVLDI	-	-	-	15990,84 Daltons
Haemophilus aegyptius NCTC8135 46514_C02 GCA_900450755	P44057	MKTFVAKPETVKRDWYVVDATGKTLGRLATELARRLRGKHKAEYTPHVDTGDYIIVINADKVAVTGRKETDKLYYWHTGYVGGIKQATFKEMIARRPEAVIEIAVKGMLPKGPLGRAMFRKLKVYAGAEHQHAAQQPQVLDI	-	-	-	15990,84 Daltons
Haemophilus aegyptius CCUG 628 ASM167930v1 GCA_001679305	P44387	MKTFVAKPETVKRDWYVVDATGKTLGRLATELARRLRGKHKAEYTPHVDTGDYIIVINADKVAVTGRKETDKLYYWHTGYVGGIKQATFKEMIARRPEAVIEIAVKGMLPKGPLGRAMFRKLKVYAGAEHQHAAQQPQVLDI	-	-	-	15990,84 Daltons
Haemophilus aegyptius CCUG 26840 ASM167933v1 GCA_001679335	P44387	MKTFVAKPETVKRDWYVVDATGKTLGRLATELARRLRGKHKAEYTPHVDTGDYIIVINADKVAVTGRKETDKLYYWHTGYVGGIKQATFKEMIARRPEAVIEIAVKGMLPKGPLGRAMFRKLKVYAGAEHQHAAQQPQVLDI	-	-	-	15990,84 Daltons
Haemophilus influenzae ("aegyptius") M14951 ASM335150v1 GCA_003351505	P44387	MKTFVAKPETVKRDWYVVDATGKTLGRLATELARRLRGKHKAEYTPHVDTGDYIIVINADKVAVTGRKETDKLYYWHTGYVGGIKQATFKEMIARRPEAVIEIAVKGMLPKGPLGRAMFRKLKVYAGAEHQHAAQQPQVLDI	-	-	-	15990,84 Daltons
Haemophilus influenzae biotype aegyptius KC1018 ASM588819v1 GCA_005888195	P44387	MKTFVAKPETVKRDWYVVDATGKTLGRLATELARRLRGKHKAEYTPHVDTGDYIIVINADKVAVTGRKETDKLYYWHTGYVGGIKQATFKEMIARRPEAVIEIAVKGMLPKGPLGRAMFRKLKVYAGAEHQHAAQQPQVLDI	-	-	-	15990,84 Daltons
Haemophilus aegyptius FDAARGOS_1478 ASM1993090v1 GCA_019930905	P44387	MKTFVAKPETVKRDWYVVDATGKTLGRLATELARRLRGKHKAEYTPHVDTGDYIIVINADKVAVTGRKETDKLYYWHTGYVGGIKQATFKEMIARRPEAVIEIAVKGMLPKGPLGRAMFRKLKVYAGAEHQHAAQQPQVLDI	-	-	-	15990,84 Daltons
Haemophilus aegyptius NCTC8135 46514_C02 GCA_900450755	P44387	MKTFVAKPETVKRDWYVVDATGKTLGRLATELARRLRGKHKAEYTPHVDTGDYIIVINADKVAVTGRKETDKLYYWHTGYVGGIKQATFKEMIARRPEAVIEIAVKGMLPKGPLGRAMFRKLKVYAGAEHQHAAQQPQVLDI	-	-	-	15990,84 Daltons
Haemophilus aegyptius NCTC8502T 49595_C01 GCA_900475885	P44387	MKTFVAKPETVKRDWYVVDATGKTLGRLATELARRLRGKHKAEYTPHVDTGDYIIVINADKVAVTGRKETDKLYYWHTGYVGGIKQATFKEMIARRPEAVIEIAVKGMLPKGPLGRAMFRKLKVYAGAEHQHAAQQPQVLDI	-	-	-	15990,84 Daltons
Haemophilus aegyptius NCTC8134 52579_G01 GCA_900637765	P44387	MKTFVAKPETVKRDWYVVDATGKTLGRLATELARRLRGKHKAEYTPHVDTGDYIIVINADKVAVTGRKETDKLYYWHTGYVGGIKQATFKEMIARRPEAVIEIAVKGMLPKGPLGRAMFRKLKVYAGAEHQHAAQQPQVLDI	-	-	-	15990,84 Daltons
Haemophilus influenzae 723 ASM93162v1 GCA_000931625	P44387	MKTFVAKPETVKRDWYVVDATGKTLGRLATELARRLRGKHKAEYTPHVDTGDYIIVINADKVAVTGRKETDKLYYWHTGYVGGIKQATFKEMIARRPEAVIEIAVKGMLPKGPLGRAMFRKLKVYAGAEHQHAAQQPQVLDI	-	-	-	15990,84 Daltons
Haemophilus influenzae 1123_HINF ASM107611v1 GCA_001076115	P44387	MKTFVAKPETVKRDWYVVDATGKTLGRLATELARRLRGKHKAEYTPHVDTGDYIIVINADKVAVTGRKETDKLYYWHTGYVGGIKQATFKEMIARRPEAVIEIAVKGMLPKGPLGRAMFRKLKVYAGAEHQHAAQQPQVLDI	-	-	-	15990,84 Daltons
Haemophilus influenzae HI2114 ASM118448v1 GCA_001184485	P44387	MKTFVAKPETVKRDWYVVDATGKTLGRLATELARRLRGKHKAEYTPHVDTGDYIIVINADKVAVTGRKETDKLYYWHTGYVGGIKQATFKEMIARRPEAVIEIAVKGMLPKGPLGRAMFRKLKVYAGAEHQHAAQQPQVLDI	-	-	-	15990,84 Daltons
Haemophilus influenzae HI1722 ASM118454v1 GCA_001184545	P44387	MKTFVAKPETVKRDWYVVDATGKTLGRLATELARRLRGKHKAEYTPHVDTGDYIIVINADKVAVTGRKETDKLYYWHTGYVGGIKQATFKEMIARRPEAVIEIAVKGMLPKGPLGRAMFRKLKVYAGAEHQHAAQQPQVLDI	-	-	-	15990,84 Daltons
Haemophilus influenzae NCTC8143T NCTC8143 GCA_001457655	P44387	MKTFVAKPETVKRDWYVVDATGKTLGRLATELARRLRGKHKAEYTPHVDTGDYIIVINADKVAVTGRKETDKLYYWHTGYVGGIKQATFKEMIARRPEAVIEIAVKGMLPKGPLGRAMFRKLKVYAGAEHQHAAQQPQVLDI	-	-	-	15990,84 Daltons
Haemophilus influenzae GE117 ASM209328v1 GCA_002093285	P44387	MKTFVAKPETVKRDWYVVDATGKTLGRLATELARRLRGKHKAEYTPHVDTGDYIIVINADKVAVTGRKETDKLYYWHTGYVGGIKQATFKEMIARRPEAVIEIAVKGMLPKGPLGRAMFRKLKVYAGAEHQHAAQQPQVLDI	-	-	-	15990,84 Daltons
Haemophilus influenzae 101P3H1 ASM298374v1 GCA_002983745	P44387	MKTFVAKPETVKRDWYVVDATGKTLGRLATELARRLRGKHKAEYTPHVDTGDYIIVINADKVAVTGRKETDKLYYWHTGYVGGIKQATFKEMIARRPEAVIEIAVKGMLPKGPLGRAMFRKLKVYAGAEHQHAAQQPQVLDI	-	-	-	15990,84 Daltons
Haemophilus influenzae 107P3H1 ASM298382v1 GCA_002983825	P44387	MKTFVAKPETVKRDWYVVDATGKTLGRLATELARRLRGKHKAEYTPHVDTGDYIIVINADKVAVTGRKETDKLYYWHTGYVGGIKQATFKEMIARRPEAVIEIAVKGMLPKGPLGRAMFRKLKVYAGAEHQHAAQQPQVLDI	-	-	-	15990,84 Daltons
Haemophilus influenzae 107P4H1 ASM298384v1 GCA_002983845	P44387	MKTFVAKPETVKRDWYVVDATGKTLGRLATELARRLRGKHKAEYTPHVDTGDYIIVINADKVAVTGRKETDKLYYWHTGYVGGIKQATFKEMIARRPEAVIEIAVKGMLPKGPLGRAMFRKLKVYAGAEHQHAAQQPQVLDI	-	-	-	15990,84 Daltons
Haemophilus influenzae 124P4H1 ASM298406v1 GCA_002984065	P44387	MKTFVAKPETVKRDWYVVDATGKTLGRLATELARRLRGKHKAEYTPHVDTGDYIIVINADKVAVTGRKETDKLYYWHTGYVGGIKQATFKEMIARRPEAVIEIAVKGMLPKGPLGRAMFRKLKVYAGAEHQHAAQQPQVLDI	-	-	-	15990,84 Daltons
Haemophilus influenzae 18P17H2 ASM298432v1 GCA_002984325	P44387	MKTFVAKPETVKRDWYVVDATGKTLGRLATELARRLRGKHKAEYTPHVDTGDYIIVINADKVAVTGRKETDKLYYWHTGYVGGIKQATFKEMIARRPEAVIEIAVKGMLPKGPLGRAMFRKLKVYAGAEHQHAAQQPQVLDI	-	-	-	15990,84 Daltons
Haemophilus influenzae 31P13H1 ASM298445v1 GCA_002984455	P44387	MKTFVAKPETVKRDWYVVDATGKTLGRLATELARRLRGKHKAEYTPHVDTGDYIIVINADKVAVTGRKETDKLYYWHTGYVGGIKQATFKEMIARRPEAVIEIAVKGMLPKGPLGRAMFRKLKVYAGAEHQHAAQQPQVLDI	-	-	-	15990,84 Daltons
Haemophilus influenzae 32P8H3 ASM298450v1 GCA_002984505	P44387	MKTFVAKPETVKRDWYVVDATGKTLGRLATELARRLRGKHKAEYTPHVDTGDYIIVINADKVAVTGRKETDKLYYWHTGYVGGIKQATFKEMIARRPEAVIEIAVKGMLPKGPLGRAMFRKLKVYAGAEHQHAAQQPQVLDI	-	-	-	15990,84 Daltons
Haemophilus influenzae 33P18H2 ASM298452v1 GCA_002984525	P44387	MKTFVAKPETVKRDWYVVDATGKTLGRLATELARRLRGKHKAEYTPHVDTGDYIIVINADKVAVTGRKETDKLYYWHTGYVGGIKQATFKEMIARRPEAVIEIAVKGMLPKGPLGRAMFRKLKVYAGAEHQHAAQQPQVLDI	-	-	-	15990,84 Daltons
Haemophilus influenzae 33P19H1 ASM298454v1 GCA_002984545	P44387	MKTFVAKPETVKRDWYVVDATGKTLGRLATELARRLRGKHKAEYTPHVDTGDYIIVINADKVAVTGRKETDKLYYWHTGYVGGIKQATFKEMIARRPEAVIEIAVKGMLPKGPLGRAMFRKLKVYAGAEHQHAAQQPQVLDI	-	-	-	15990,84 Daltons
Haemophilus influenzae 46P159H1 ASM298468v1 GCA_002984685	P44387	MKTFVAKPETVKRDWYVVDATGKTLGRLATELARRLRGKHKAEYTPHVDTGDYIIVINADKVAVTGRKETDKLYYWHTGYVGGIKQATFKEMIARRPEAVIEIAVKGMLPKGPLGRAMFRKLKVYAGAEHQHAAQQPQVLDI	-	-	-	15990,84 Daltons
Haemophilus influenzae 18P16H1 ASM298502v1 GCA_002985025	P44387	MKTFVAKPETVKRDWYVVDATGKTLGRLATELARRLRGKHKAEYTPHVDTGDYIIVINADKVAVTGRKETDKLYYWHTGYVGGIKQATFKEMIARRPEAVIEIAVKGMLPKGPLGRAMFRKLKVYAGAEHQHAAQQPQVLDI	-	-	-	15990,84 Daltons
Haemophilus influenzae 33P110H3 ASM298520v1 GCA_002985205	P44387	MKTFVAKPETVKRDWYVVDATGKTLGRLATELARRLRGKHKAEYTPHVDTGDYIIVINADKVAVTGRKETDKLYYWHTGYVGGIKQATFKEMIARRPEAVIEIAVKGMLPKGPLGRAMFRKLKVYAGAEHQHAAQQPQVLDI	-	-	-	15990,84 Daltons
Haemophilus influenzae 35P8H ASM298526v1 GCA_002985265	P44387	MKTFVAKPETVKRDWYVVDATGKTLGRLATELARRLRGKHKAEYTPHVDTGDYIIVINADKVAVTGRKETDKLYYWHTGYVGGIKQATFKEMIARRPEAVIEIAVKGMLPKGPLGRAMFRKLKVYAGAEHQHAAQQPQVLDI	-	-	-	15990,84 Daltons
Haemophilus influenzae 44P197H1 ASM298536v1 GCA_002985365	P44387	MKTFVAKPETVKRDWYVVDATGKTLGRLATELARRLRGKHKAEYTPHVDTGDYIIVINADKVAVTGRKETDKLYYWHTGYVGGIKQATFKEMIARRPEAVIEIAVKGMLPKGPLGRAMFRKLKVYAGAEHQHAAQQPQVLDI	-	-	-	15990,84 Daltons
Haemophilus influenzae 48P28H1 ASM298544v1 GCA_002985445	P44387	MKTFVAKPETVKRDWYVVDATGKTLGRLATELARRLRGKHKAEYTPHVDTGDYIIVINADKVAVTGRKETDKLYYWHTGYVGGIKQATFKEMIARRPEAVIEIAVKGMLPKGPLGRAMFRKLKVYAGAEHQHAAQQPQVLDI	-	-	-	15990,84 Daltons
Haemophilus influenzae 55P3H1 ASM298558v1 GCA_002985585	P44387	MKTFVAKPETVKRDWYVVDATGKTLGRLATELARRLRGKHKAEYTPHVDTGDYIIVINADKVAVTGRKETDKLYYWHTGYVGGIKQATFKEMIARRPEAVIEIAVKGMLPKGPLGRAMFRKLKVYAGAEHQHAAQQPQVLDI	-	-	-	15990,84 Daltons
Haemophilus influenzae 56P76H1 ASM298572v1 GCA_002985725	P44387	MKTFVAKPETVKRDWYVVDATGKTLGRLATELARRLRGKHKAEYTPHVDTGDYIIVINADKVAVTGRKETDKLYYWHTGYVGGIKQATFKEMIARRPEAVIEIAVKGMLPKGPLGRAMFRKLKVYAGAEHQHAAQQPQVLDI	-	-	-	15990,84 Daltons
Haemophilus influenzae 69P7H1 ASM298602v1 GCA_002986025	P44387	MKTFVAKPETVKRDWYVVDATGKTLGRLATELARRLRGKHKAEYTPHVDTGDYIIVINADKVAVTGRKETDKLYYWHTGYVGGIKQATFKEMIARRPEAVIEIAVKGMLPKGPLGRAMFRKLKVYAGAEHQHAAQQPQVLDI	-	-	-	15990,84 Daltons
Haemophilus influenzae 69P2H1 ASM298612v1 GCA_002986125	P44387	MKTFVAKPETVKRDWYVVDATGKTLGRLATELARRLRGKHKAEYTPHVDTGDYIIVINADKVAVTGRKETDKLYYWHTGYVGGIKQATFKEMIARRPEAVIEIAVKGMLPKGPLGRAMFRKLKVYAGAEHQHAAQQPQVLDI	-	-	-	15990,84 Daltons
Haemophilus influenzae 73P2H1 ASM298647v1 GCA_002986475	P44387	MKTFVAKPETVKRDWYVVDATGKTLGRLATELARRLRGKHKAEYTPHVDTGDYIIVINADKVAVTGRKETDKLYYWHTGYVGGIKQATFKEMIARRPEAVIEIAVKGMLPKGPLGRAMFRKLKVYAGAEHQHAAQQPQVLDI	-	-	-	15990,84 Daltons
Haemophilus influenzae 81P25H1 ASM298679v1 GCA_002986795	P44387	MKTFVAKPETVKRDWYVVDATGKTLGRLATELARRLRGKHKAEYTPHVDTGDYIIVINADKVAVTGRKETDKLYYWHTGYVGGIKQATFKEMIARRPEAVIEIAVKGMLPKGPLGRAMFRKLKVYAGAEHQHAAQQPQVLDI	-	-	-	15990,84 Daltons
Haemophilus influenzae 99P41H1 ASM298835v1 GCA_002988355	P44387	MKTFVAKPETVKRDWYVVDATGKTLGRLATELARRLRGKHKAEYTPHVDTGDYIIVINADKVAVTGRKETDKLYYWHTGYVGGIKQATFKEMIARRPEAVIEIAVKGMLPKGPLGRAMFRKLKVYAGAEHQHAAQQPQVLDI	-	-	-	15990,84 Daltons
Haemophilus influenzae 99P50H1 ASM298837v1 GCA_002988375	P44387	MKTFVAKPETVKRDWYVVDATGKTLGRLATELARRLRGKHKAEYTPHVDTGDYIIVINADKVAVTGRKETDKLYYWHTGYVGGIKQATFKEMIARRPEAVIEIAVKGMLPKGPLGRAMFRKLKVYAGAEHQHAAQQPQVLDI	-	-	-	15990,84 Daltons
Haemophilus influenzae 96P15H1 ASM298897v1 GCA_002988975	P44387	MKTFVAKPETVKRDWYVVDATGKTLGRLATELARRLRGKHKAEYTPHVDTGDYIIVINADKVAVTGRKETDKLYYWHTGYVGGIKQATFKEMIARRPEAVIEIAVKGMLPKGPLGRAMFRKLKVYAGAEHQHAAQQPQVLDI	-	-	-	15990,84 Daltons
Haemophilus influenzae 101P19H1 ASM298909v1 GCA_002989095	P44387	MKTFVAKPETVKRDWYVVDATGKTLGRLATELARRLRGKHKAEYTPHVDTGDYIIVINADKVAVTGRKETDKLYYWHTGYVGGIKQATFKEMIARRPEAVIEIAVKGMLPKGPLGRAMFRKLKVYAGAEHQHAAQQPQVLDI	-	-	-	15990,84 Daltons
Haemophilus influenzae 127P6H1 ASM298945v1 GCA_002989455	P44387	MKTFVAKPETVKRDWYVVDATGKTLGRLATELARRLRGKHKAEYTPHVDTGDYIIVINADKVAVTGRKETDKLYYWHTGYVGGIKQATFKEMIARRPEAVIEIAVKGMLPKGPLGRAMFRKLKVYAGAEHQHAAQQPQVLDI	-	-	-	15990,84 Daltons
Haemophilus influenzae 44P204H1 ASM299044v1 GCA_002990445	P44387	MKTFVAKPETVKRDWYVVDATGKTLGRLATELARRLRGKHKAEYTPHVDTGDYIIVINADKVAVTGRKETDKLYYWHTGYVGGIKQATFKEMIARRPEAVIEIAVKGMLPKGPLGRAMFRKLKVYAGAEHQHAAQQPQVLDI	-	-	-	15990,84 Daltons
Haemophilus influenzae 45P11H1 ASM299049v1 GCA_002990495	P44387	MKTFVAKPETVKRDWYVVDATGKTLGRLATELARRLRGKHKAEYTPHVDTGDYIIVINADKVAVTGRKETDKLYYWHTGYVGGIKQATFKEMIARRPEAVIEIAVKGMLPKGPLGRAMFRKLKVYAGAEHQHAAQQPQVLDI	-	-	-	15990,84 Daltons
Haemophilus influenzae 127P5H1 ASM299097v1 GCA_002990975	P44387	MKTFVAKPETVKRDWYVVDATGKTLGRLATELARRLRGKHKAEYTPHVDTGDYIIVINADKVAVTGRKETDKLYYWHTGYVGGIKQATFKEMIARRPEAVIEIAVKGMLPKGPLGRAMFRKLKVYAGAEHQHAAQQPQVLDI	-	-	-	15990,84 Daltons
Haemophilus influenzae 48P45H1 ASM299146v1 GCA_002991465	P44387	MKTFVAKPETVKRDWYVVDATGKTLGRLATELARRLRGKHKAEYTPHVDTGDYIIVINADKVAVTGRKETDKLYYWHTGYVGGIKQATFKEMIARRPEAVIEIAVKGMLPKGPLGRAMFRKLKVYAGAEHQHAAQQPQVLDI	-	-	-	15990,84 Daltons
Haemophilus influenzae 45P9H2 ASM299148v1 GCA_002991485	P44387	MKTFVAKPETVKRDWYVVDATGKTLGRLATELARRLRGKHKAEYTPHVDTGDYIIVINADKVAVTGRKETDKLYYWHTGYVGGIKQATFKEMIARRPEAVIEIAVKGMLPKGPLGRAMFRKLKVYAGAEHQHAAQQPQVLDI	-	-	-	15990,84 Daltons
Haemophilus influenzae 8 ASM320307v1 GCA_003203075	P44387	MKTFVAKPETVKRDWYVVDATGKTLGRLATELARRLRGKHKAEYTPHVDTGDYIIVINADKVAVTGRKETDKLYYWHTGYVGGIKQATFKEMIARRPEAVIEIAVKGMLPKGPLGRAMFRKLKVYAGAEHQHAAQQPQVLDI	-	-	-	15990,84 Daltons
Haemophilus influenzae 19 ASM320321v1 GCA_003203215	P44387	MKTFVAKPETVKRDWYVVDATGKTLGRLATELARRLRGKHKAEYTPHVDTGDYIIVINADKVAVTGRKETDKLYYWHTGYVGGIKQATFKEMIARRPEAVIEIAVKGMLPKGPLGRAMFRKLKVYAGAEHQHAAQQPQVLDI	-	-	-	15990,84 Daltons
Haemophilus influenzae P668-6062 ASM341412v1 GCA_003414125	P44387	MKTFVAKPETVKRDWYVVDATGKTLGRLATELARRLRGKHKAEYTPHVDTGDYIIVINADKVAVTGRKETDKLYYWHTGYVGGIKQATFKEMIARRPEAVIEIAVKGMLPKGPLGRAMFRKLKVYAGAEHQHAAQQPQVLDI	-	-	-	15990,84 Daltons
Haemophilus influenzae P853-2792 ASM341430v2 GCA_003414305.2	P44387	MKTFVAKPETVKRDWYVVDATGKTLGRLATELARRLRGKHKAEYTPHVDTGDYIIVINADKVAVTGRKETDKLYYWHTGYVGGIKQATFKEMIARRPEAVIEIAVKGMLPKGPLGRAMFRKLKVYAGAEHQHAAQQPQVLDI	-	-	-	15990,84 Daltons
Haemophilus influenzae P635-7537 ASM341439v1 GCA_003414395	P44387	MKTFVAKPETVKRDWYVVDATGKTLGRLATELARRLRGKHKAEYTPHVDTGDYIIVINADKVAVTGRKETDKLYYWHTGYVGGIKQATFKEMIARRPEAVIEIAVKGMLPKGPLGRAMFRKLKVYAGAEHQHAAQQPQVLDI	-	-	-	15990,84 Daltons
Haemophilus influenzae P634-7311 ASM341464v2 GCA_003414645.2	P44387	MKTFVAKPETVKRDWYVVDATGKTLGRLATELARRLRGKHKAEYTPHVDTGDYIIVINADKVAVTGRKETDKLYYWHTGYVGGIKQATFKEMIARRPEAVIEIAVKGMLPKGPLGRAMFRKLKVYAGAEHQHAAQQPQVLDI	-	-	-	15990,84 Daltons
Haemophilus influenzae P667-4462 ASM341465v1 GCA_003414655	P44387	MKTFVAKPETVKRDWYVVDATGKTLGRLATELARRLRGKHKAEYTPHVDTGDYIIVINADKVAVTGRKETDKLYYWHTGYVGGIKQATFKEMIARRPEAVIEIAVKGMLPKGPLGRAMFRKLKVYAGAEHQHAAQQPQVLDI	-	-	-	15990,84 Daltons
Haemophilus influenzae P637-8346 ASM341492v2 GCA_003414925.2	P44387	MKTFVAKPETVKRDWYVVDATGKTLGRLATELARRLRGKHKAEYTPHVDTGDYIIVINADKVAVTGRKETDKLYYWHTGYVGGIKQATFKEMIARRPEAVIEIAVKGMLPKGPLGRAMFRKLKVYAGAEHQHAAQQPQVLDI	-	-	-	15990,84 Daltons
Haemophilus influenzae P669-6977 ASM342550v1 GCA_003425505	P44387	MKTFVAKPETVKRDWYVVDATGKTLGRLATELARRLRGKHKAEYTPHVDTGDYIIVINADKVAVTGRKETDKLYYWHTGYVGGIKQATFKEMIARRPEAVIEIAVKGMLPKGPLGRAMFRKLKVYAGAEHQHAAQQPQVLDI	-	-	-	15990,84 Daltons
Haemophilus influenzae P676-2514 ASM342560v1 GCA_003425605	P44387	MKTFVAKPETVKRDWYVVDATGKTLGRLATELARRLRGKHKAEYTPHVDTGDYIIVINADKVAVTGRKETDKLYYWHTGYVGGIKQATFKEMIARRPEAVIEIAVKGMLPKGPLGRAMFRKLKVYAGAEHQHAAQQPQVLDI	-	-	-	15990,84 Daltons
Haemophilus influenzae P617-9224 ASM342571v1 GCA_003425715	P44387	MKTFVAKPETVKRDWYVVDATGKTLGRLATELARRLRGKHKAEYTPHVDTGDYIIVINADKVAVTGRKETDKLYYWHTGYVGGIKQATFKEMIARRPEAVIEIAVKGMLPKGPLGRAMFRKLKVYAGAEHQHAAQQPQVLDI	-	-	-	15990,84 Daltons
Haemophilus influenzae M07659 ASM345806v1 GCA_003458065	P44387	MKTFVAKPETVKRDWYVVDATGKTLGRLATELARRLRGKHKAEYTPHVDTGDYIIVINADKVAVTGRKETDKLYYWHTGYVGGIKQATFKEMIARRPEAVIEIAVKGMLPKGPLGRAMFRKLKVYAGAEHQHAAQQPQVLDI	-	-	-	15990,84 Daltons
Haemophilus influenzae M18770 ASM349022v1 GCA_003490225	P44387	MKTFVAKPETVKRDWYVVDATGKTLGRLATELARRLRGKHKAEYTPHVDTGDYIIVINADKVAVTGRKETDKLYYWHTGYVGGIKQATFKEMIARRPEAVIEIAVKGMLPKGPLGRAMFRKLKVYAGAEHQHAAQQPQVLDI	-	-	-	15990,84 Daltons
Haemophilus influenzae M29695 ASM349070v1 GCA_003490705	P44387	MKTFVAKPETVKRDWYVVDATGKTLGRLATELARRLRGKHKAEYTPHVDTGDYIIVINADKVAVTGRKETDKLYYWHTGYVGGIKQATFKEMIARRPEAVIEIAVKGMLPKGPLGRAMFRKLKVYAGAEHQHAAQQPQVLDI	-	-	-	15990,84 Daltons
Haemophilus influenzae M09965 ASM349320v1 GCA_003493205	P44387	MKTFVAKPETVKRDWYVVDATGKTLGRLATELARRLRGKHKAEYTPHVDTGDYIIVINADKVAVTGRKETDKLYYWHTGYVGGIKQATFKEMIARRPEAVIEIAVKGMLPKGPLGRAMFRKLKVYVGAEHQHAAQQPQVLDI	-	-	A126 -> V	16018,90 Daltons
Haemophilus influenzae M06151 ASM349389v1 GCA_003493895	P44387	MKTFVAKPETVKRDWYVVDATGKTLGRLATELARRLRGKHKAEYTPHVDTGDYIIVINADKVAVTGRKETDKLYYWHTGYVGGIKQATFKEMIARRPEAVIEIAVKGMLPKGPLGRAMFRKLKVYVGAEHQHAAQQPQVLDI	-	-	A126 -> V	16018,90 Daltons
Haemophilus influenzae M15937 ASM349422v1 GCA_003494225	P44387	MKTFVAKPETVKRDWYVVDATGKTLGRLATELARRLRGKHKAEYTPHVDTGDYIIVINADKVAVTGRKETDKLYYWHTGYVGGIKQATFKEMIARRPEAVIEIAVKGMLPKGPLGRAMFRKLKVYVGAEHQHAAQQPQVLDI	-	-	A126 -> V	16018,90 Daltons
Haemophilus influenzae M13119 ASM349476v1 GCA_003494765	P44387	MKTFVAKPETVKRDWYVVDATGKTLGRLATELARRLRGKHKAEYTPHVDTGDYIIVINADKVAVTGRKETDKLYYWHTGYVGGIKQATFKEMIARRPEAVIEIAVKGMLPKGPLGRAMFRKLKVYVGAEHQHAAQQPQVLDI	-	-	A126 -> V	16018,90 Daltons
Haemophilus influenzae C2010021516 ASM415323v1 GCA_004153235	P44387	MKTFVAKPETVKRDWYVVDATGKTLGRLATELARRLRGKHKAEYTPHVDTGDYIIVINADKVAVTGRKETDKLYYWHTGYVGGIKQATFKEMIARRPEAVIEIAVKGMLPKGPLGRAMFRKLKVYVGAEHQHAAQQPQVLDI	-	-	A126 -> V	16018,90 Daltons
Haemophilus influenzae 60068_NP_Hi3 ASM480214v1 GCA_004802145	P44387	MKTFVAKPETVKRDWYVVDATGKTLGRLATELARRLRGKHKAEYTPHVDTGDYIIVINADKVAVTGRKETDKLYYWHTGYVGGIKQATFKEMIARRPEAVIEIAVKGMLPKGPLGRAMFRKLKVYVGAEHQHAAQQPQVLDI	-	-	A126 -> V	16018,90 Daltons
Haemophilus influenzae 60068_BAL_Hi1 ASM480216v1 GCA_004802165	P44387	MKTFVAKPETVKRDWYVVDATGKTLGRLATELARRLRGKHKAEYTPHVDTGDYIIVINADKVAVTGRKETDKLYYWHTGYVGGIKQATFKEMIARRPEAVIEIAVKGMLPKGPLGRAMFRKLKVYVGAEHQHAAQQPQVLDI	-	-	A126 -> V	16018,90 Daltons
Haemophilus influenzae C ASM789712v1 GCA_007897125	P44387	MKTFVAKPETVKRDWYVVDATGKTLGRLATELARRLRGKHKAEYTPHVDTGDYIIVINADKVAVTGRKETDKLYYWHTGYVGGIKQATFKEMIARRPEAVIEIAVKGMLPKGPLGRAMFRKLKVYVGAEHQHAAQQPQVLDI	-	-	A126 -> V	16018,90 Daltons
Haemophilus influenzae B ASM789717v1 GCA_007897175	P44387	MKITLIAVGTKMPSWVTTGFEEYQRRFPKDMPFELIEIPAGKRGKNADIKRILEQEGKAMLAACGKGKVVTLDIPGKPWTTPQLAEQLEAWKNDGRDVCLLIGGPEGLSPECKAAAEQSWSLSPLTLPHPLVRVVVAESLYRACSLTTNHPYHRE	-	-	C96 -> R; W144 -> C	17166,04 Daltons
Haemophilus influenzae CHBN-II-1 ASM1970336v1 GCA_019703365	P44387	MKITLIAVGTKMPSWVTTGFEEYQRRFPKDMPFELIEIPAGKRGKNADIKRILEQEGKAMLAACGKGKVVTLDIPGKPWTTPQLAEQLEAWKNDGRDVCLLIGGPEGLSPECKAAAEQSWSLSPLTLPHPLVRVVVAESLYRACSLTTNHPYHRE	-	-	C96 -> R; W144 -> C	17166,04 Daltons
Haemophilus influenzae CHBN-II-2 ASM1970338v1 GCA_019703385	P44387	MKITLIAVGTKMPSWVTTGFEEYQRRFPKDMPFELIEIPAGKRGKNADIKRILEQEGKAMLAACGKGKVVTLDIPGKPWTTPQLAEQLEAWKNDGRDVCLLIGGPEGLSPECKAAAEQSWSLSPLTLPHPLVRVVVAESLYRACSLTTNHPYHRE	-	-	C96 -> R; W144 -> C	17166,04 Daltons
Haemophilus influenzae 444/18 ASM2007368v1 GCA_020073685	P44387	MKITLIAVGTKMPSWVTTGFEEYQRRFPKDMPFELIEIPAGKRGKNADIKRILEQEGKAMLAACGKGKVVTLDIPGKPWTTPQLAEQLEAWKNDGRDVCLLIGGPEGLSPECKAAAEQSWSLSPLTLPHPLVRVVVAESLYRACSLTTNHPYHRE	-	-	C96 -> R; W144 -> C	17166,04 Daltons
Haemophilus influenzae FDAARGOS_1560 ASM2073604v1 GCA_020736045	P44387	MKITLIAVGTKMPSWVTTGFEEYQRRFPKDMPFELIEIPAGKRGKNADIKRILEQEGKAMLAACGKGKVVTLDIPGKPWTTPQLAEQLEAWKNDGRDVCLLIGGPEGLSPECKAAAEQSWSLSPLTLPHPLVRVVVAESLYRACSLTTNHPYHRE	-	-	C96 -> R; W144 -> C	17166,04 Daltons
Haemophilus influenzae Hi9 ASM2139103v1 GCA_021391035	P44387	MKITLIAVGTKMPSWVTTGFEEYQRRFPKDMPFELIEIPAGKRGKNADIKRILEQEGKAMLAACGKGKVVTLDIPGKPWTTPQLAEQLEAWKNDGRDVCLLIGGPEGLSPECKAAAEQSWSLSPLTLPHPLVRVVVAESLYRACSLTTNHPYHRE	-	-	C96 -> R; W144 -> C	17166,04 Daltons
Haemophilus influenzae AS4 ASM2139119v1 GCA_021391195	P44387	MKITLIAVGTKMPSWVTTGFEEYQRRFPKDMPFELIEIPAGKRGKNADIKRILEQEGKAMLAACGKGKVVTLDIPGKPWTTPQLAEQLEAWKNDGRDVCLLIGGPEGLSPECKAAAEQSWSLSPLTLPHPLVRVVVAESLYRACSLTTNHPYHRE	-	-	C96 -> R; W144 -> C	17166,04 Daltons
Haemophilus influenzae Hi1062 ASM2926877v1 GCA_029268775	P44387	MKITLIAVGTKMPSWVTTGFEEYQRRFPKDMPFELIEIPAGKRGKNADIKRILEQEGKAMLAACGKGKVVTLDIPGKPWTTPQLAEQLEAWKNDGRDVCLLIGGPEGLSPECKAAAEQSWSLSPLTLPHPLVRVVVAESLYRACSLTTNHPYHRE	-	-	C96 -> R; W144 -> C	17166,04 Daltons
Haemophilus influenzae Hi805 ASM2926892v1 GCA_029268925	P44387	MKITLIAVGTKMPSWVTTGFEEYQRRFPKDMPFELIEIPAGKRGKNADIKRILEQEGKAMLAACGKGKVVTLDIPGKPWTTPQLAEQLEAWKNDGCDVCLLIGGPEGLSPECKAAAEQSWSLSPLTLPHPLVRVVVAESLYRAWSLTTNHPYHRE	-	-	-	17196,06 Daltons
Haemophilus influenzae 2016S11-301 ASM3843181v1 GCA_038431815	P44387	MKITLIAVGTKMPSWVTTGFEEYQRRFPKDMPFELIEIPAGKRGKNADIKRILEQEGKAMLAACGKGKVVTLDIPGKPWTTPQLAEQLEAWKNDGCDVCLLIGGPEGLSPECKAAAEQSWSLSPLTLPHPLVRVVVAESLYRAWSLTTNHPYHRE	-	-	-	17196,06 Daltons
Haemophilus influenzae 2842STDY5882088 14412_4#60 GCA_900029205	P44387	MKITLIAVGTKMPSWVTTGFEEYQRRFPKDMPFELIEIPAGKRGKNADIKRILEQEGKAMLAACGKGKVVTLDIPGKPWTTPQLAEQLEAWKNDGCDVCLLIGGPEGLSPECKAAAEQSWSLSPLTLPHPLVRVVVAESLYRAWSLTTNHPYHRE	-	-	-	17196,06 Daltons
Haemophilus influenzae 2842STDY5882065 14412_4#37 GCA_900037345	P44387	MKITLIAVGTKMPSWVTTGFEEYQRRFPKDMPFELIEIPAGKRGKNADIKRILEQEGKAMLAACGKGKVVTLDIPGKPWTTPQLAEQLEAWKNDGCDVCLLIGGPEGLSPECKAAAEQSWSLSPLTLPHPLVRVVVAESLYRAWSLTTNHPYHRE	-	-	-	17196,06 Daltons
Haemophilus influenzae PTHi-11149 PTHi-11149 GCA_900407405	P44387	MKITLIAVGTKMPSWVTTGFEEYQRRFPKDMPFELIEIPAGKRGKNADIKRILEQEGKAMLAACGKGKVVTLDIPGKPWTTPQLAEQLEAWKNDGCDVCLLIGGPEGLSPECKAAAEQSWSLSPLTLPHPLVRVVVAESLYRAWSLTTNHPYHRE	-	-	-	17196,06 Daltons
Haemophilus influenzae PTHi-12301 PTHi-12301 GCA_900407495	P44387	MKITLIAVGTKMPSWVTTGFEEYQRRFPKDMPFELIEIPAGKRGKNADIKRILEQEGKAMLAACGKGKVVTLDIPGKPWTTPQLAEQLEAWKNDGCDVCLLIGGPEGLSPECKAAAEQSWSLSPLTLPHPLVRVVVAESLYRAWSLTTNHPYHRE	-	-	-	17196,06 Daltons
Haemophilus influenzae PTHi-13142 PTHi-13142 GCA_900407675	P44387	MKITLIAVGTKMPSWVTTGFEEYQRRFPKDMPFELIEIPAGKRGKNADIKRILEQEGKAMLAACGKGKVVTLDIPGKPWTTPQLAEQLEAWKNDGCDVCLLIGGPEGLSPECKAAAEQSWSLSPLTLPHPLVRVVVAESLYRAWSLTTNHPYHRE	-	-	-	17196,06 Daltons
Haemophilus influenzae PTHi-6916 PTHi-6916 GCA_900408145	P44387	MKITLIAVGTKMPSWVTTGFEEYQRRFPKDMPFELIEIPAGKRGKNADIKRILEQEGKAMLAACGKGKVVTLDIPGKPWTTPQLAEQLEAWKNDGCDVCLLIGGPEGLSPECKAAAEQSWSLSPLTLPHPLVRVVVAESLYRAWSLTTNHPYHRE	-	-	-	17196,06 Daltons
Haemophilus influenzae biotype aegyptius F3030 ASM588817v1 GCA_005888175	P44387	MKITLIAVGTKMPSWVTTGFEEYQRRFPKDMPFELIEIPAGKRGKNADIKRILEQEGKAMLAACGKGKVVTLDIPGKPWTTPQLAEQLEAWKNDGCDVCLLIGGPEGLSPECKAAAEQSWSLSPLTLPHPLVRVVVAESLYRAWSLTTNHPYHRE	-	-	-	17196,06 Daltons
Haemophilus influenzae biotype aegyptius F3283 ASM588818v1 GCA_005888185	P44387	MKITLIAVGTKMPSWVTTGFEEYQRRFPKDMPFELIEIPAGKRGKNADIKRILEQEGKAMLAACGKGKVVTLDIPGKPWTTPQLAEQLEAWKNDGCDVCLLIGGPEGLSPECKAAAEQSWSLSPLTLPHPLVRVVVAESLYRAWSLTTNHPYHRE	-	-	-	17196,06 Daltons
Haemophilus influenzae biotype aegyptius F3039 ASM588820v1 GCA_005888205	P44387	MKITLIAVGTKMPSWVTTGFEEYQRRFPKDMPFELIEIPAGKRGKNADIKRILEQEGKAMLAACGKGKVVTLDIPGKPWTTPQLAEQLEAWKNDGCDVCLLIGGPEGLSPECKAAAEQSWSLSPLTLPHPLVRVVVAESLYRAWSLTTNHPYHRE	-	-	-	17196,06 Daltons
Haemophilus influenzae biotype aegyptius F3042 ASM588821v1 GCA_005888215	P44387	MKITLIAVGTKMPSWVTTGFEEYQRRFPKDMPFELIEIPAGKRGKNADIKRILEQEGKAMLAACGKGKVVTLDIPGKPWTTPQLAEQLEAWKNDGCDVCLLIGGPEGLSPECKAAAEQSWSLSPLTLPHPLVRVVVAESLYRAWSLTTNHPYHRE	-	-	-	17196,06 Daltons
Haemophilus influenzae biotype aegyptius F1946 ASM588826v1 GCA_005888265	P44387	MKITLIAVGTKMPSWVTTGFEEYQRRFPKDMPFELIEIPAGKRGKNADIKRILEQEGKAMLAACGKGKVVTLDIPGKPWTTPQLAEQLEAWKNDGCDVCLLIGGPEGLSPECKAAAEQSWSLSPLTLPHPLVRVVVAESLYRAWSLTTNHPYHRE	-	-	-	17196,06 Daltons
Haemophilus influenzae biotype aegyptius HE7/F1946 ASM858674v1 GCA_008586745	P44387	MKITLIAVGTKMPSWVTTGFEEYQRRFPKDMPFELIEIPAGKRGKNADIKRILEQEGKAMLAACGKGKVVTLDIPGKPWTTPQLAEQLEAWKNDGCDVCLLIGGPEGLSPECKAAAEQSWSLSPLTLPHPLVRVVVAESLYRAWSLTTNHPYHRE	-	-	-	17196,06 Daltons
Haemophilus influenzae biotype aegyptius HE24/F3037 ASM858680v1 GCA_008586805	P44387	MKITLIAVGTKMPSWVTTGFEEYQRRFPKDMPFELIEIPAGKRGKNADIKRILEQEGKAMLAACGKGKVVTLDIPGKPWTTPQLAEQLEAWKNDGCDVCLLIGGPEGLSPECKAAAEQSWSLSPLTLPHPLVRVVVAESLYRAWSLTTNHPYHRE	-	-	-	17196,06 Daltons
Haemophilus influenzae biotype aegyptius HE15/F3028 ASM858682v1 GCA_008586825	P44387	MKITLIAVGTKMPSWVTTGFEEYQRRFPKDMPFELIEIPAGKRGKNADIKRILEQEGKAMLAACGKGKVVTLDIPGKPWTTPQLAEQLEAWKNDGCDVCLLIGGPEGLSPECKAAAEQSWSLSPLTLPHPLVRVVVAESLYRAWSLTTNHPYHRE	-	-	-	17196,06 Daltons
Haemophilus influenzae 32P8H3 ASM298450v1 GCA_002984505	P44470	MKITLIAVGTKMPSWVTTGFEEYQRRFPKDMPFELIEIPAGKRGKNADIKRILEQEGKAMLAACGKGKVVTLDIPGKPWTTPQLAEQLEAWKNDGCDVCLLIGGPEGLSPECKAAAEQSWSLSPLTLPHPLVRVVVAESLYRAWSLTTNHPYHRE	-	-	-	17196,06 Daltons
Haemophilus influenzae 48P28H1 ASM298544v1 GCA_002985445	P44470	MKITLIAVGTKMPSWVTTGFEEYQRRFPKDMPFELIEIPAGKRGKNADIKRILEQEGKAMLAACGKGKVVTLDIPGKPWTTPQLAEQLEAWKNDGCDVCLLIGGPEGLSPECKAAAEQSWSLSPLTLPHPLVRVVVAESLYRAWSLTTNHPYHRE	-	-	-	17196,06 Daltons
Haemophilus influenzae 48P45H1 ASM299146v1 GCA_002991465	P44470	MKITLIAVGTKMPSWVTTGFEEYQRRFPKDMPFELIEIPAGKRGKNADIKRILEQEGKAMLAACGKGKVVTLDIPGKPWTTPQLAEQLEAWKNDGCDVCLLIGGPEGLSPECKAAAEQSWSLSPLTLPHPLVRVVVAESLYRAWSLTTNHPYHRE	-	-	-	17196,06 Daltons
Haemophilus influenzae P853-2792 ASM341430v2 GCA_003414305.2	P44470	MKITLIAVGTKMPSWVTTGFEEYQRRFPKDMPFELIEIPAGKRGKNADIKRILEQEGKAMLAACGKGKVVTLDIPGKPWTTPQLAEQLEAWKNDGCDVCLLIGGPEGLSPECKAAAEQSWSLSPLTLPHPLVRVVVAESLYRAWSLTTNHPYHRE	-	-	-	17196,06 Daltons
Haemophilus influenzae P676-2514 ASM342560v1 GCA_003425605	P44470	MKITLIAVGTKMPSWVTTGFEEYQRRFPKDMPFELIEIPAGKRGKNADIKRILEQEGKAMLAACGKGKVVTLDIPGKPWTTPQLAEQLEAWKNDGCDVCLLIGGPEGLSPECKAAAEQSWSLSPLTLPHPLVRVVVAESLYRAWSLTTNHPYHRE	-	-	-	17196,06 Daltons
Haemophilus influenzae M15937 ASM349422v1 GCA_003494225	P44470	MKITLIAVGTKMPSWVTTGFEEYQRRFPKDMPFELIEIPAGKRGKNADIKRILEQEGKAMLAACGKGKVVTLDIPGKPWTTPQLAEQLEAWKNDGCDVCLLIGGPEGLSPECKAAAEQSWSLSPLTLPHPLVRVVVAESLYRAWSLTTNHPYHRE	-	-	-	17196,06 Daltons
Haemophilus influenzae PTHi-6916 PTHi-6916 GCA_900408145	P44470	MKITLIAVGTKMPSWVTTGFEEYQRRFPKDMPFELIEIPAGKRGKNADIKRILEQEGKAMLAACGKGKVVTLDIPGKPWTTPQLAEQLEAWKNDGCDVCLLIGGPEGLSPECKAAAEQSWSLSPLTLPHPLVRVVVAESLYRAWSLTTNHPYHRE	-	-	-	17196,06 Daltons
Haemophilus influenzae 723 ASM93162v1 GCA_000931625	P44470	MKITLIAVGTKMPSWVTTGFEEYQRRFPKDMPFELIEIPAGKRGKNADIKRILEQEGKAMLAACGKGKVVTLDIPGKPWTTPQLAEQLEAWKNDGCDVCLLIGGPEGLSPECKAAAEQSWSLSPLTLPHPLVRVVVAESLYRAWSLTTNHPYHRE	-	-	-	17196,06 Daltons
Haemophilus influenzae 1123_HINF ASM107611v1 GCA_001076115	P44470	MKITLIAVGTKMPSWVTTGFEEYQRRFPKDMPFELIEIPAGKRGKNADIKRILEQEGKAMLAACGKGKVVTLDIPGKPWTTPQLAEQLEAWKNDGCDVCLLIGGPEGLSPECKAAAEQSWSLSPLTLPHPLVRVVVAESLYRAWSLTTNHPYHRE	-	-	-	17196,06 Daltons
Haemophilus influenzae HI2114 ASM118448v1 GCA_001184485	P44470	MKITLIAVGTKMPSWVTTGFEEYQRRFPKDMPFELIEIPAGKRGKNADIKRILEQEGKAMLAACGKGKVVTLDIPGKPWTTPQLAEQLEAWKNDGCDVCLLIGGPEGLSPECKAAAEQSWSLSPLTLPHPLVRVVVAESLYRAWSLTTNHPYHRE	-	-	-	17196,06 Daltons
Haemophilus influenzae HI1722 ASM118454v1 GCA_001184545	P44470	MKITLIAVGTKMPSWVTTGFEEYQRRFPKDMPFELIEIPAGKRGKNADIKRILEQEGKAMLAACGKGKVVTLDIPGKPWTTPQLAEQLEAWKNDGCDVCLLIGGPEGLSPECKAAAEQSWSLSPLTLPHPLVRVVVAESLYRAWSLTTNHPYHRE	-	-	-	17196,06 Daltons
Haemophilus influenzae NCTC8143T NCTC8143 GCA_001457655	P44470	MKITLIAVGTKMPSWVTTGFEEYQRRFPKDMPFELIEIPAGKRGKNADIKRILEQEGKAMLAACGKGKVVTLDIPGKPWTTPQLAEQLEAWKNDGCDVCLLIGGPEGLSPECKAAAEQSWSLSPLTLPHPLVRVVVAESLYRAWSLTTNHPYHRE	-	-	-	17196,06 Daltons
Haemophilus influenzae 101P3H1 ASM298374v1 GCA_002983745	P44470	MKITLIAVGTKMPSWVTTGFEEYQRRFPKDMPFELIEIPAGKRGKNADIKRILEQEGKAMLAACGKGKVVTLDIPGKPWTTPQLAEQLEAWKNDGCDVCLLIGGPEGLSPECKAAAEQSWSLSPLTLPHPLVRVVVAESLYRAWSLTTNHPYHRE	-	-	-	17196,06 Daltons
Haemophilus influenzae 107P3H1 ASM298382v1 GCA_002983825	P44470	MKITLIAVGTKMPSWVTTGFEEYQRRFPKDMPFELIEIPAGKRGKNADIKRILEQEGKAMLAACGKGKVVTLDIPGKPWTTPQLAEQLEAWKNDGCDVCLLIGGPEGLSPECKAAAEQSWSLSPLTLPHPLVRVVVAESLYRAWSLTTNHPYHRE	-	-	-	17196,06 Daltons
Haemophilus influenzae 107P4H1 ASM298384v1 GCA_002983845	P44470	MKITLIAVGTKMPSWVTTGFEEYQRRFPKDMPFELIEIPAGKRGKNADIKRILEQEGKAMLAACGKGKVVTLDIPGKPWTTPQLAEQLEAWKNDGCDVCLLIGGPEGLSPECKAAAEQSWSLSPLTLPHPLVRVVVAESLYRAWSLTTNHPYHRE	-	-	-	17196,06 Daltons
Haemophilus influenzae 124P4H1 ASM298406v1 GCA_002984065	P44470	MKITLIAVGTKMPSWVTTGFEEYQRRFPKDMPFELIEIPAGKRGKNADIKRILEQEGKAMLAACGKGKVVTLDIPGKPWTTPQLAEQLEAWKNDGCDVCLLIGGPEGLSPECKAAAEQSWSLSPLTLPHPLVRVVVAESLYRAWSLTTNHPYHRE	-	-	-	17196,06 Daltons
Haemophilus influenzae 18P17H2 ASM298432v1 GCA_002984325	P44470	MKITLIAVGTKMPSWVTTGFEEYQRRFPKDMPFELIEIPAGKRGKNADIKRILEQEGKAMLAACGKGKVVTLDIPGKPWTTPQLAEQLEAWKNDGCDVCLLIGGPEGLSPECKAAAEQSWSLSPLTLPHPLVRVVVAESLYRAWSLTTNHPYHRE	-	-	-	17196,06 Daltons
Haemophilus influenzae 31P13H1 ASM298445v1 GCA_002984455	P44470	MKITLIAVGTKMPSWVTTGFEEYQRRFPKDMPFELIEIPAGKRGKNADIKRILEQEGKAMLAACGKGKVVTLDIPGKPWTTPQLAEQLEAWKNDGCDVCLLIGGPEGLSPECKAAAEQSWSLSPLTLPHPLVRVVVAESLYRAWSLTTNHPYHRE	-	-	-	17196,06 Daltons
Haemophilus influenzae 33P18H2 ASM298452v1 GCA_002984525	P44470	MKITLIAVGTKMPSWVTTGFEEYQRRFPKDMPFELIEIPAGKRGKNADIKRILEQEGKAMLAACGKGKVVTLDIPGKPWTTPQLAEQLEAWKNDGCDVCLLIGGPEGLSPECKAAAEQSWSLSPLTLPHPLVRVVVAESLYRAWSLTTNHPYHRE	-	-	-	17196,06 Daltons
Haemophilus influenzae 33P19H1 ASM298454v1 GCA_002984545	P44470	MKITLIAVGTKMPSWVTTGFEEYQRRFPKDMPFELIEIPAGKRGKNADIKRILEQEGKAMLAACGKGKVVTLDIPGKPWTTPQLAEQLEAWKNDGCDVCLLIGGPEGLSPECKAAAEQSWSLSPLTLPHPLVRVVVAESLYRAWSLTTNHPYHRE	-	-	-	17196,06 Daltons
Haemophilus influenzae 46P159H1 ASM298468v1 GCA_002984685	P44470	MKITLIAVGTKMPSWVTTGFEEYQRRFPKDMPFELIEIPAGKRGKNADIKRILEQEGKAMLAACGKGKVVTLDIPGKPWTTPQLAEQLEAWKNDGCDVCLLIGGPEGLSPECKAAAEQSWSLSPLTLPHPLVRVVVAESLYRAWSLTTNHPYHRE	-	-	-	17196,06 Daltons
Haemophilus influenzae 18P16H1 ASM298502v1 GCA_002985025	P44470	MKITLIAVGTKMPSWVTTGFEEYQRRFPKDMPFELIEIPAGKRGKNADIKRILEQEGKAMLAACGKGKVVTLDIPGKPWTTPQLAEQLEAWKNDGCDVCLLIGGPEGLSPECKAAAEQSWSLSPLTLPHPLVRVVVAESLYRAWSLTTNHPYHRE	-	-	-	17196,06 Daltons
Haemophilus influenzae 33P110H3 ASM298520v1 GCA_002985205	P44470	MKITLIAVGTKMPSWVTTGFEEYQRRFPKDMPFELIEIPAGKRGKNADIKRILEQEGKAMLAACGKGKVVTLDIPGKPWTTPQLAEQLEAWKNDGCDVCLLIGGPEGLSPECKAAAEQSWSLSPLTLPHPLVRVVVAESLYRAWSLTTNHPYHRE	-	-	-	17196,06 Daltons
Haemophilus influenzae 35P8H ASM298526v1 GCA_002985265	P44470	MKITLIAVGTKMPSWVTTGFEEYQRRFPKDMPFELIEIPAGKRGKNADIKRILEQEGKAMLAACGKGKVVTLDIPGKPWTTPQLAEQLEAWKNDGCDVCLLIGGPEGLSPECKAAAEQSWSLSPLTLPHPLVRVVVAESLYRAWSLTTNHPYHRE	-	-	-	17196,06 Daltons
Haemophilus influenzae 44P197H1 ASM298536v1 GCA_002985365	P44470	MKITLIAVGTKMPSWVTTGFEEYQRRFPKDMPFELIEIPAGKRGKNADIKRILEQEGKAMLAACGKGKVVTLDIPGKPWTTPQLAEQLEAWKNDGCDVCLLIGGPEGLSPECKAAAEQSWSLSPLTLPHPLVRVVVAESLYRAWSLTTNHPYHRE	-	-	-	17196,06 Daltons
Haemophilus influenzae 55P3H1 ASM298558v1 GCA_002985585	P44470	MKITLIAVGTKMPSWVTTGFEEYQRRFPKDMPFELIEIPAGKRGKNADIKRILEQEGKAMLAACGKGKVVTLDIPGKPWTTPQLAEQLEAWKNDGCDVCLLIGGPEGLSPECKAAAEQSWSLSPLTLPHPLVRVVVAESLYRAWSLTTNHPYHRE	-	-	-	17196,06 Daltons
Haemophilus influenzae 56P76H1 ASM298572v1 GCA_002985725	P44470	MKITLIAVGTKMPSWVTTGFEEYQRRFPKDMPFELIEIPAGKRGKNADIKRILEQEGKAMLAACGKGKVVTLDIPGKPWTTPQLAEQLEAWKNDGCDVCLLIGGPEGLSPECKAAAEQSWSLSPLTLPHPLVRVVVAESLYRAWSLTTNHPYHRE	-	-	-	17196,06 Daltons
Haemophilus influenzae 69P7H1 ASM298602v1 GCA_002986025	P44470	MKITLIAVGTKMPSWVTTGFEEYQRRFPKDMPFELIEIPAGKRGKNADIKRILEQEGKAMLAACGKGKVVTLDIPGKPWTTPQLAEQLEAWKNDGCDVCLLIGGPEGLSPECKAAAEQSWSLSPLTLPHPLVRVVVAESLYRAWSLTTNHPYHRE	-	-	-	17196,06 Daltons
Haemophilus influenzae 69P2H1 ASM298612v1 GCA_002986125	P44470	MKITLIAVGTKMPSWVTTGFEEYQRRFPKDMPFELIEIPAGKRGKNADIKRILEQEGKAMLAACGKGKVVTLDIPGKPWTTPQLAEQLEAWKNDGCDVCLLIGGPEGLSPECKAAAEQSWSLSPLTLPHPLVRVVVAESLYRAWSLTTNHPYHRE	-	-	-	17196,06 Daltons
Haemophilus influenzae 73P2H1 ASM298647v1 GCA_002986475	P44470	MKITLIAVGTKMPSWVTTGFEEYQRRFPKDMPFELIEIPAGKRGKNADIKRILEQEGKAMLAACGKGKVVTLDIPGKPWTTPQLAEQLEAWKNDGCDVCLLIGGPEGLSPECKAAAEQSWSLSPLTLPHPLVRVVVAESLYRAWSLTTNHPYHRE	-	-	-	17196,06 Daltons
Haemophilus influenzae 81P25H1 ASM298679v1 GCA_002986795	P44470	MKITLIAVGTKMPSWVTTGFEEYQRRFPKDMPFELIEIPAGKRGKNADIKRILEQEGKAMLAACGKGKVVTLDIPGKPWTTPQLAEQLEAWKNDGCDVCLLIGGPEGLSPECKAAAEQSWSLSPLTLPHPLVRVVVAESLYRAWSLTTNHPYHRE	-	-	-	17196,06 Daltons
Haemophilus influenzae 99P41H1 ASM298835v1 GCA_002988355	P44470	MKITLIAVGTKMPSWVTTGFEEYQRRFPKDMPFELIEIPAGKRGKNADIKRILEQEGKAMLAACGKGKVVTLDIPGKPWTTPQLAEQLEAWKNDGCDVCLLIGGPEGLSPECKAAAEQSWSLSPLTLPHPLVRVVVAESLYRAWSLTTNHPYHRE	-	-	-	17196,06 Daltons
Haemophilus influenzae 99P50H1 ASM298837v1 GCA_002988375	P44470	MKITLIAVGTKMPSWVTTGFEEYQRRFPKDMPFELIEIPAGKRGKNADIKRILEQEGKAMLAACGKGKVVTLDIPGKPWTTPQLAEQLEAWKNDGCDVCLLIGGPEGLSPECKAAAEQSWSLSPLTLPHPLVRVVVAESLYRAWSLTTNHPYHRE	-	-	-	17196,06 Daltons
Haemophilus influenzae 96P15H1 ASM298897v1 GCA_002988975	P44470	MKITLIAVGTKMPSWVTTGFEEYQRRFPKDMPFELIEIPAGKRGKNADIKRILEQEGKAMLAACGKGKVVTLDIPGKPWTTPQLAEQLEAWKNDGCDVCLLIGGPEGLSPECKAAAEQSWSLSPLTLPHPLVRVVVAESLYRAWSLTTNHPYHRE	-	-	-	17196,06 Daltons
Haemophilus influenzae 101P19H1 ASM298909v1 GCA_002989095	P44470	MKITLIAVGTKMPSWVTTGFEEYQRRFPKDMPFELIEIPAGKRGKNADIKRILEQEGKAMLAACGKGKVVTLDIPGKPWTTPQLAEQLEAWKNDGCDVCLLIGGPEGLSPECKAAAEQSWSLSPLTLPHPLVRVVVAESLYRAWSLTTNHPYHRE	-	-	-	17196,06 Daltons
Haemophilus influenzae 127P6H1 ASM298945v1 GCA_002989455	P44470	MKITLIAVGTKMPSWVTTGFEEYQRRFPKDMPFELIEIPAGKRGKNADIKRILEQEGKAMLAACGKGKVVTLDIPGKPWTTPQLAEQLEAWKNDGCDVCLLIGGPEGLSPECKAAAEQSWSLSPLTLPHPLVRVVVAESLYRAWSLTTNHPYHRE	-	-	-	17196,06 Daltons
Haemophilus influenzae 39P13H ASM299030v1 GCA_002990305	P44470	MKITLIAVGTKMPSWVTTGFEEYQRRFPKDMPFELIEIPAGKRGKNADIKRILEQEGKAMLAACGKGKVVTLDIPGKPWTTPQLAEQLEAWKNDGCDVCLLIGGPEGLSPECKAAAEQSWSLSPLTLPHPLVRVVVAESLYRAWSLTTNHPYHRE	-	-	-	17196,06 Daltons
Haemophilus influenzae 44P204H1 ASM299044v1 GCA_002990445	P44470	MKITLIAVGTKMPSWVTTGFEEYQRRFPKDMPFELIEIPAGKRGKNADIKRILEQEGKAMLAACGKGKVVTLDIPGKPWTTPQLAEQLEAWKNDGCDVCLLIGGPEGLSPECKAAAEQSWSLSPLTLPHPLVRVVVAESLYRAWSLTTNHPYHRE	-	-	-	17196,06 Daltons
Haemophilus influenzae 45P11H1 ASM299049v1 GCA_002990495	P44470	MKITLIAVGTKMPSWVTTGFEEYQRRFPKDMPFELIEIPAGKRGKNADIKRILEQEGKAMLAACGKGKVVTLDIPGKPWTTPQLAEQLEAWKNDGCDVCLLIGGPEGLSPECKAAAEQSWSLSPLTLPHPLVRVVVAESLYRAWSLTTNHPYHRE	-	-	-	17196,06 Daltons
Haemophilus influenzae 127P5H1 ASM299097v1 GCA_002990975	P44470	MKITLIAVGTKMPSWVTTGFEEYQRRFPKDMPFELIEIPAGKRGKNADIKRILEQEGKAMLAACGKGKVVTLDIPGKPWTTPQLAEQLEAWKNDGCDVCLLIGGPEGLSPECKAAAEQSWSLSPLTLPHPLVRVVVAESLYRAWSLTTNHPYHRE	-	-	-	17196,06 Daltons
Haemophilus influenzae 45P9H2 ASM299148v1 GCA_002991485	P44470	MKITLIAVGTKMPSWVTTGFEEYQRRFPKDMPFELIEIPAGKRGKNADIKRILEQEGKAMLAACGKGKVVTLDIPGKPWTTPQLAEQLEAWKNDGCDVCLLIGGPEGLSPECKAAAEQSWSLSPLTLPHPLVRVVVAESLYRAWSLTTNHPYHRE	-	-	-	17196,06 Daltons
Haemophilus influenzae 8 ASM320307v1 GCA_003203075	P44470	MKITLIAVGTKMPSWVTTGFEEYQRRFPKDMPFELIEIPAGKRGKNADIKRILEQEGKAMLAACGKGKVVTLDIPGKPWTTPQLAEQLEAWKNDGCDVCLLIGGPEGLSPECKAAAEQSWSLSPLTLPHPLVRVVVAESLYRAWSLTTNHPYHRE	-	-	-	17196,06 Daltons
Haemophilus influenzae 19 ASM320321v1 GCA_003203215	P44470	MKITLIAVGTKMPSWVTTGFEEYQRRFPKDMPFELIEIPAGKRGKNADIKRILEQEGKAMLAACGKGKVVTLDIPGKPWTTPQLAEQLEAWKNDGCDVCLLIGGPEGLSPECKAAAEQSWSLSPLTLPHPLVRVVVAESLYRAWSLTTNHPYHRE	-	-	-	17196,06 Daltons
Haemophilus influenzae P668-6062 ASM341412v1 GCA_003414125	P44470	MKITLIAVGTKMPSWVTTGFEEYQRRFPKDMPFELIEIPAGKRGKNADIKRILEQEGKAMLAACGKGKVVTLDIPGKPWTTPQLAEQLEAWKNDGCDVCLLIGGPEGLSPECKAAAEQSWSLSPLTLPHPLVRVVVAESLYRAWSLTTNHPYHRE	-	-	-	17196,06 Daltons
Haemophilus influenzae P635-7537 ASM341439v1 GCA_003414395	P44470	MKITLIAVGTKMPSWVTTGFEEYQRRFPKDMPFELIEIPAGKRGKNADIKRILEQEGKAMLAACGKGKVVTLDIPGKPWTTPQLAEQLEAWKNDGCDVCLLIGGPEGLSPECKAAAEQSWSLSPLTLPHPLVRVVVAESLYRAWSLTTNHPYHRE	-	-	-	17196,06 Daltons
Haemophilus influenzae P634-7311 ASM341464v2 GCA_003414645.2	P44470	MKITLIAVGTKMPSWVTTGFEEYQRRFPKDMPFELIEIPAGKRGKNADIKRILEQEGKAMLAACGKGKVVTLDIPGKPWTTPQLAEQLEAWKNDGCDVCLLIGGPEGLSPECKAAAEQSWSLSPLTLPHPLVRVVVAESLYRAWSLTTNHPYHRE	-	-	-	17196,06 Daltons
Haemophilus influenzae P667-4462 ASM341465v1 GCA_003414655	P44470	MKITLIAVGTKMPSWVTTGFEEYQRRFPKDMPFELIEIPAGKRGKNADIKRILEQEGKAMLAACGKGKVVTLDIPGKPWTTPQLAEQLEAWKNDGCDVCLLIGGPEGLSPECKAAAEQSWSLSPLTLPHPLVRVVVAESLYRAWSLTTNHPYHRE	-	-	-	17196,06 Daltons
Haemophilus influenzae P637-8346 ASM341492v2 GCA_003414925.2	P44470	MKITLIAVGTKMPSWVTTGFEEYQRRFPKDMPFELIEIPAGKRGKNADIKRILEQEGKAMLAACGKGKVVTLDIPGKPWTTPQLAEQLEAWKNDGCDVCLLIGGPEGLSPECKAAAEQSWSLSPLTLPHPLVRVVVAESLYRAWSLTTNHPYHRE	-	-	-	17196,06 Daltons
Haemophilus influenzae P669-6977 ASM342550v1 GCA_003425505	P44470	MKITLIAVGTKMPSWVTTGFEEYQRRFPKDMPFELIEIPAGKRGKNADIKRILEQEGKAMLAACGKGKVVTLDIPGKPWTTPQLAEQLEAWKNDGCDVCLLIGGPEGLSPECKAAAEQSWSLSPLTLPHPLVRVVVAESLYRAWSLTTNHPYHRE	-	-	-	17196,06 Daltons
Haemophilus influenzae P617-9224 ASM342571v1 GCA_003425715	P44470	MKITLIAVGTKMPSWVTTGFEEYQRRFPKDMPFELIEIPAGKRGKNADIKRILEQEGKAMLAACGKGKVVTLDIPGKPWTTPQLAEQLEAWKNDGCDVCLLIGGPEGLSPECKAAAEQSWSLSPLTLPHPLVRVVVAESLYRAWSLTTNHPYHRE	-	-	-	17196,06 Daltons
Haemophilus influenzae M07659 ASM345806v1 GCA_003458065	P44470	MKITLIAVGTKMPSWVTTGFEEYQRRFPKDMPFELIEIPAGKRGKNADIKRILEQEGKAMLAACGKGKVVTLDIPGKPWTTPQLAEQLEAWKNDGRDVCLLIGGPEGLSPECKAAAEQSWSLSPLTLPHPLVRVVVAESLYRAWSLTTNHPYHRE	-	-	C96 -> R	17249,10 Daltons
Haemophilus influenzae M18770 ASM349022v1 GCA_003490225	P44470	MKITLIAVGTKMPSWVTTGFEEYQRRFPKDMPFELIEIPAGKRGKNADIKRILEQEGKAMLAACGKGKVVTLDIPGKPWTTPQLAEQLEAWKNDGRDVCLLIGGPEGLSPECKAAAEQSWSLSPLTLPHPLVRVVVAESLYRAWSLTTNHPYHRE	-	-	C96 -> R	17249,10 Daltons
Haemophilus influenzae M29695 ASM349070v1 GCA_003490705	P44470	MKITLIAVGTKMPSWVTTGFEEYQRRFPKDMPFELIEIPAGKRGKNADIKRILEQEGKAMLAACGKGKVVTLDIPGKPWTTPQLAEQLEAWKNDGRDVCLLIGGPEGLSPECKAAAEQSWSLSPLTLPHPLVRVVVAESLYRAWSLTTNHPYHRE	-	-	C96 -> R	17249,10 Daltons
Haemophilus influenzae M09965 ASM349320v1 GCA_003493205	P44470	MKITLIAVGTKMPSWVTTGFEEYQRRFPKDMPFELIEIPAGKRGKNADIKRILEQEGKAMLAACGKGKVVTLDIPGKPWTTPQLAEQLEAWKNDGRDVCLLIGGPEGLSPECKAAAEQSWSLSPLTLPHPLVRVVVAESLYRAWSLTTNHPYHRE	-	-	C96 -> R; W144 -> C	17249,10 Daltons
Haemophilus influenzae M13119 ASM349476v1 GCA_003494765	P44470	MKITLIAVGTKMPSWVTTGFEEYQRRFPKDMPFELIEIPAGKRGKNADIKRILEQEGKAMLAACGKGKVVTLDIPGKPWTTPQLAEQLEAWKNDGRDVCLLIGGPEGLSPECKAAAEQSWSLSPLTLPHPLVRVVVAESLYRAWSLTTNHPYHRE	-	-	C96 -> R	17249,10 Daltons
Haemophilus influenzae C2010021516 ASM415323v1 GCA_004153235	P44470	MKITLIAVGTKMPSWVTTGFEEYQRRFPKDMPFELIEIPAGKRGKNADIKRILEQEGKAMLAACGKGKVVTLDIPGKPWTTPQLAEQLEAWKNDGRDVCLLIGGPEGLSPECKAAAEQSWSLSPLTLPHPLVRVVVAESLYRAWSLTTNHPYHRE	-	-	C96 -> R	17249,10 Daltons
Haemophilus influenzae 60068_NP_Hi3 ASM480214v1 GCA_004802145	P44470	MKITLIAVGTKMPSWVTTGFEEYQRRFPKDMPFELIEIPAGKRGKNADIKRILEQEGKAMLAACGKGKVVTLDIPGKPWTTPQLAEQLEAWKNDGRDVCLLIGGPEGLSPECKAAAEQSWSLSPLTLPHPLVRVVVAESLYRAWSLTTNHPYHRE	-	-	C96 -> R; W144 -> C	17249,10 Daltons
Haemophilus influenzae 60068_BAL_Hi1 ASM480216v1 GCA_004802165	P44470	MKITLIAVGTKMPSWVTTGFEEYQRRFPKDMPFELIEIPAGKRGKNADIKRILEQEGKAMLAACGKGKVVTLDIPGKPWTTPQLAEQLEAWKNDGRDVCLLIGGPEGLSPECKAAAEQSWSLSPLTLPHPLVRVVVAESLYRAWSLTTNHPYHRE	-	-	C96 -> R	17249,10 Daltons
Haemophilus influenzae C ASM789712v1 GCA_007897125	P44470	MKITLIAVGTKMPSWVTTGFEEYQRRFPKDMPFELIEIPAGKRGKNADIKRILEQEGKAMLAACGKGKVVTLDIPGKPWTTPQLAEQLEAWKNDGRDVCLLIGGPEGLSPECKAAAEQSWSLSPLTLPHPLVRVVVAESLYRAWSLTTNHPYHRE	-	-	C96 -> R	17249,10 Daltons
Haemophilus influenzae B ASM789717v1 GCA_007897175	P44470	MKITLIAVGTKMPSWVTTGFEEYQRRFPKDMPFELIEIPAGKRGKNADIKRILEQEGKAMLAACGKGKVVTLDIPGKPWTTPQLAEQLEAWKNDGRDVCLLIGGPEGLSPECKAAAEQSWSLSPLTLPHPLVRVVVAESLYRAWSLTTNHPYHRE	-	-	C96 -> R	17249,10 Daltons
Haemophilus influenzae CHBN-II-1 ASM1970336v1 GCA_019703365	P44470	MKITLIAVGTKMPSWVTTGFEEYQRRFPKDMPFELIEIPAGKRGKNADIKRILEQEGKAMLAACGKGKVVTLDIPGKPWTTPQLAEQLEAWKNDGRDVCLLIGGPEGLSPECKAAAEQSWSLSPLTLPHPLVRVVVAESLYRAWSLTTNHPYHRE	-	-	C96 -> R	17249,10 Daltons
Haemophilus influenzae CHBN-II-2 ASM1970338v1 GCA_019703385	P44470	MKITLIAVGTKMPSWVTTGFEEYQRRFPKDMPFELIEIPAGKRGKNADIKRILEQEGKAMLAACGKGKVVTLDIPGKPWTTPQLAEQLEAWKNDGRDVCLLIGGPEGLSPECKAAAEQSWSLSPLTLPHPLVRVVVAESLYRAWSLTTNHPYHRE	-	-	C96 -> R	17249,10 Daltons
Haemophilus influenzae 444/18 ASM2007368v1 GCA_020073685	P44470	MKITLIAVGTKMPSWVTTGFEEYQRRFPKDMPFELIEILAGKRGKNADIKRILEQEGKAMLAACGKGKVVTLDIPGKPWTTPQLAEQLEAWKNDGRDVCLLIGGPEGLSPECKAVAEQSWSLSPLTLPHPLVRVVVAESLYRAWSLTTNHPYHRE	-	-	P39 -> L; C96 -> R; A115 -> V	17293,20 Daltons
Haemophilus influenzae FDAARGOS_1560 ASM2073604v1 GCA_020736045	P44470	MKITLIAVGTKMPSWVTTGFEEYQRRFPKDMPFELIEILAGKRGKNADIKRILEQEGKAMLAACGKGKVVTLDIPGKPWTTPQLAEQLEAWKNDGRDVCLLIGGPEGLSPECKAVAEQSWSLSPLTLPHPLVRVVVAESLYRAWSLTTNHPYHRE	-	-	P39 -> L; C96 -> R; A115 -> V	17293,20 Daltons
Haemophilus influenzae Hi9 ASM2139103v1 GCA_021391035	P44470	MKITLIAVGTKMPSWVTTGFEEYQRRFPKDMPFELIEILAGKRGKNADIKRILEQEGKAMLAACGKGKVVTLDIPGKPWTTPQLAEQLEAWKNDGRDVCLLIGGPEGLSPECKAVAEQSWSLSPLTLPHPLVRVVVAESLYRAWSLTTNHPYHRE	-	-	P39 -> L; C96 -> R; A115 -> V	17293,20 Daltons
Haemophilus influenzae Hi1062 ASM2926877v1 GCA_029268775	P44470	MKITLIAVGTKMPSWVTTGFEEYQRRFPKDMPFELIEILAGKRGKNADIKRILEQEGKAMLAACGKGKVVTLDIPGKPWTTPQLAEQLEAWKNDGRDVCLLIGGPEGLSPECKAVAEQSWSLSPLTLPHPLVRVVVAESLYRAWSLTTNHPYHRE	-	-	P39 -> L; C96 -> R; A115 -> V	17293,20 Daltons
Haemophilus influenzae Hi805 ASM2926892v1 GCA_029268925	P44470	MKITLIAVGTKMPSWVTTGFEEYQRRFPKDMPFELIEILAGKRGKNADIKRILEQEGKAMLAACGKGKVVTLDIPGKPWTTPQLAEQLEAWKNDGRDVCLLIGGPEGLSPECKAVAEQSWSLSPLTLPHPLVRVVVAESLYRAWSLTTNHPYHRE	-	-	P39 -> L; C96 -> R; A115 -> V	17293,20 Daltons
Haemophilus influenzae 2016S11-301 ASM3843181v1 GCA_038431815	P44470	MKITLIAVGTRMPSWVTTGFEEYQRRFPKDMPFELIEIPAGKRGKNADIKRILEQEGKAMLAACGKGKVVTLDIPGKPWTTPQLAEQLEAWKNDGRDVCLLIGGPEGLSPECKDAAEQSWSLSPLTLPHPLVRVVVAESLYRAWSLTTNHPYHRE	-	-	K11 -> R; C96 -> R; A114 -> D	17321,12 Daltons
Haemophilus influenzae 2842STDY5882088 14412_4#60 GCA_900029205	P44470	MKITLIAVGTRMPSWVTTGFEEYQRRFPKDMPFELIEIPAGKRGKNADIKRILEQEGKAMLAACGKGKVVTLDIPGKPWTTPQLAEQLEAWKNDGRDVCLLIGGPEGLSPECKDAAEQSWSLSPLTLPHPLVRVVVAESLYRAWSLTTNHPYHRE	-	-	K11 -> R; C96 -> R; A114 -> D	17321,12 Daltons
Haemophilus influenzae 2842STDY5882065 14412_4#37 GCA_900037345	P44470	MSNIEKQVGELQEKLIAVNRVSKTVKGGRIMSFTALTVVGDGNGRVGFGYGKAREVPAAIQKAMEKARRNMINVALNEGTLQHPVKGVHTGSRVFMQPASEGTGIIAGGAMRAVLEVAGVRNVLSKAYGSTNPINVVRATIDALANMKSPEMVAAKRGKTVDEILG	-	-	-	17499,47 Daltons
Haemophilus influenzae PTHi-11149 PTHi-11149 GCA_900407405	P44470	MSNIEKQVGELQEKLIAVNRVSKTVKGGRIMSFTALTVVGDGNGRVGFGYGKAREVPAAIQKAMEKARRNMINVALNEGTLQHPVKGVHTGSRVFMQPASEGTGIIAGGAMRAVLEVAGVRNVLSKAYGSTNPINVVRATIDALANMKSPEMVAAKRGKTVDEILG	-	-	-	17499,47 Daltons
Haemophilus influenzae PTHi-12301 PTHi-12301 GCA_900407495	P44470	MSNIEKQVGELQEKLIAVNRVSKTVKGGRIMSFTALTVVGDGNGRVGFGYGKAREVPAAIQKAMEKARRNMINVALNEGTLQHPVKGVHTGSRVFMQPASEGTGIIAGGAMRAVLEVAGVRNVLSKAYGSTNPINVVRATIDALANMKSPEMVAAKRGKTVDEILG	-	-	-	17499,47 Daltons
Haemophilus influenzae PTHi-13142 PTHi-13142 GCA_900407675	P44470	MSNIEKQVGELQEKLIAVNRVSKTVKGGRIMSFTALTVVGDGNGRVGFGYGKAREVPAAIQKAMEKARRNMINVALNEGTLQHPVKGVHTGSRVFMQPASEGTGIIAGGAMRAVLEVAGVRNVLSKAYGSTNPINVVRATIDALANMKSPEMVAAKRGKTVDEILG	-	-	-	17499,47 Daltons
Haemophilus influenzae ("aegyptius") F3047 ASM20047v1 GCA_000200475	P44470	MSNIEKQVGELQEKLIAVNRVSKTVKGGRIMSFTALTVVGDGNGRVGFGYGKAREVPAAIQKAMEKARRNMINVALNEGTLQHPVKGVHTGSRVFMQPASEGTGIIAGGAMRAVLEVAGVRNVLSKAYGSTNPINVVRATIDALANMKSPEMVAAKRGKTVDEILG	-	-	-	17499,47 Daltons
Haemophilus influenzae ("aegyptius") M14951 ASM335150v1 GCA_003351505	P44470	MSNIEKQVGELQEKLIAVNRVSKTVKGGRIMSFTALTVVGDGNGRVGFGYGKAREVPAAIQKAMEKARRNMINVALNEGTLQHPVKGVHTGSRVFMQPASEGTGIIAGGAMRAVLEVAGVRNVLSKAYGSTNPINVVRATIDALANMKSPEMVAAKRGKTVDEILG	-	-	-	17499,47 Daltons
Haemophilus influenzae M06151 ASM349389v1 GCA_003493895	P44470	MSNIEKQVGELQEKLIAVNRVSKTVKGGRIMSFTALTVVGDGNGRVGFGYGKAREVPAAIQKAMEKARRNMINVALNEGTLQHPVKGVHTGSRVFMQPASEGTGIIAGGAMRAVLEVAGVRNVLSKAYGSTNPINVVRATIDALANMKSPEMVAAKRGKTVDEILG	-	-	-	17499,47 Daltons
Haemophilus influenzae biotype aegyptius F3030 ASM588817v1 GCA_005888175	P44470	MSNIEKQVGELQEKLIAVNRVSKTVKGGRIMSFTALTVVGDGNGRVGFGYGKAREVPAAIQKAMEKARRNMINVALNEGTLQHPVKGVHTGSRVFMQPASEGTGIIAGGAMRAVLEVAGVRNVLSKAYGSTNPINVVRATIDALANMKSPEMVAAKRGKTVDEILG	-	-	-	17499,47 Daltons
Haemophilus influenzae biotype aegyptius F3283 ASM588818v1 GCA_005888185	P44470	MSNIEKQVGELQEKLIAVNRVSKTVKGGRIMSFTALTVVGDGNGRVGFGYGKAREVPAAIQKAMEKARRNMINVALNEGTLQHPVKGVHTGSRVFMQPASEGTGIIAGGAMRAVLEVAGVRNVLSKAYGSTNPINVVRATIDALANMKSPEMVAAKRGKTVDEILG	-	-	-	17499,47 Daltons
Haemophilus influenzae biotype aegyptius F3039 ASM588820v1 GCA_005888205	P44470	MSNIEKQVGELQEKLIAVNRVSKTVKGGRIMSFTALTVVGDGNGRVGFGYGKAREVPAAIQKAMEKARRNMINVALNEGTLQHPVKGVHTGSRVFMQPASEGTGIIAGGAMRAVLEVAGVRNVLSKAYGSTNPINVVRATIDALANMKSPEMVAAKRGKTVDEILG	-	-	-	17499,47 Daltons
Haemophilus influenzae biotype aegyptius F3042 ASM588821v1 GCA_005888215	P44470	MSNIEKQVGELQEKLIAVNRVSKTVKGGRIMSFTALTVVGDGNGRVGFGYGKAREVPAAIQKAMEKARRNMINVALNEGTLQHPVKGVHTGSRVFMQPASEGTGIIAGGAMRAVLEVAGVRNVLSKAYGSTNPINVVRATIDALANMKSPEMVAAKRGKTVDEILG	-	-	-	17499,47 Daltons
Haemophilus influenzae biotype aegyptius F1946 ASM588826v1 GCA_005888265	P44470	MSNIEKQVGELQEKLIAVNRVSKTVKGGRIMSFTALTVVGDGNGRVGFGYGKAREVPAAIQKAMEKARRNMINVALNEGTLQHPVKGVHTGSRVFMQPASEGTGIIAGGAMRAVLEVAGVRNVLSKAYGSTNPINVVRATIDALANMKSPEMVAAKRGKTVDEILG	-	-	-	17499,47 Daltons
Haemophilus influenzae biotype aegyptius HE7/F1946 ASM858674v1 GCA_008586745	P44470	MSNIEKQVGELQEKLIAVNRVSKTVKGGRIMSFTALTVVGDGNGRVGFGYGKAREVPAAIQKAMEKARRNMINVALNEGTLQHPVKGVHTGSRVFMQPASEGTGIIAGGAMRAVLEVAGVRNVLSKAYGSTNPINVVRATIDALANMKSPEMVAAKRGKTVDEILG	-	-	-	17499,47 Daltons
Haemophilus influenzae biotype aegyptius HE24/F3037 ASM858680v1 GCA_008586805	P44470	MSNIEKQVGELQEKLIAVNRVSKTVKGGRIMSFTALTVVGDGNGRVGFGYGKAREVPAAIQKAMEKARRNMINVALNEGTLQHPVKGVHTGSRVFMQPASEGTGIIAGGAMRAVLEVAGVRNVLSKAYGSTNPINVVRATIDALANMKSPEMVAAKRGKTVDEILG	-	-	-	17499,47 Daltons
Haemophilus influenzae biotype aegyptius HE15/F3028 ASM858682v1 GCA_008586825	P44470	MSNIEKQVGELQEKLIAVNRVSKTVKGGRIMSFTALTVVGDGNGRVGFGYGKAREVPAAIQKAMEKARRNMINVALNEGTLQHPVKGVHTGSRVFMQPASEGTGIIAGGAMRAVLEVAGVRNVLSKAYGSTNPINVVRATIDALANMKSPEMVAAKRGKTVDEILG	-	-	-	17499,47 Daltons
Haemophilus influenzae AS4 ASM2139119v1 GCA_021391195	P44470	MSNIEKQVGELQEKLIAVNRVSKTVKGGRIMSFTALTVVGDGNGRVGFGYGKAREVPAAIQKAMEKARRNMINVALNEGTLQHPVKGVHTGSRVFMQPASEGTGIIAGGAMRAVLEVAGVRNVLSKAYGSTNPINVVRATIDALANMKSPEMVAAKRGKTVDEILG	-	-	-	17499,47 Daltons
Haemophilus aegyptius CCUG 26840 ASM167933v1 GCA_001679335	P44470	MSNIEKQVGELQEKLIAVNRVSKTVKGGRIMSFTALTVVGDGNGRVGFGYGKAREVPAAIQKAMEKARRNMINVALNEGTLQHPVKGVHTGSRVFMQPASEGTGIIAGGAMRAVLEVAGVRNVLSKAYGSTNPINVVRATIDALANMKSPEMVAAKRGKTVDEILG	-	-	-	17499,47 Daltons
Haemophilus influenzae biotype aegyptius KC1018 ASM588819v1 GCA_005888195	P44470	MSNIEKQVGELQEKLIAVNRVSKTVKGGRIMSFTALTVVGDGNGRVGFGYGKAREVPAAIQKAMEKARRNMINVALNEGTLQHPVKGVHTGSRVFMQPASEGTGIIAGGAMRAVLEVAGVRNVLSKAYGSTNPINVVRATIDALANMKSPEMVAAKRGKTVDEILG	-	-	-	17499,47 Daltons
Haemophilus aegyptius FDAARGOS_1478 ASM1993090v1 GCA_019930905	P44470	MSNIEKQVGELQEKLIAVNRVSKTVKGGRIMSFTALTVVGDGNGRVGFGYGKAREVPAAIQKAMEKARRNMINVALNEGTLQHPVKGVHTGSRVFMQPASEGTGIIAGGAMRAVLEVAGVRNVLSKAYGSTNPINVVRATIDALANMKSPEMVAAKRGKTVDEILG	-	-	-	17499,47 Daltons
Haemophilus aegyptius NCTC8502T 49595_C01 GCA_900475885	P44470	MSNIEKQVGELQEKLIAVNRVSKTVKGGRIMSFTALTVVGDGNGRVGFGYGKAREVPAAIQKAMEKARRNMINVALNEGTLQHPVKGVHTGSRVFMQPASEGTGIIAGGAMRAVLEVAGVRNVLSKAYGSTNPINVVRATIDALANMKSPEMVAAKRGKTVDEILG	-	-	-	17499,47 Daltons
Haemophilus aegyptius NCTC8134 52579_G01 GCA_900637765	P44470	MSNIEKQVGELQEKLIAVNRVSKTVKGGRIMSFTALTVVGDGNGRVGFGYGKAREVPAAIQKAMEKARRNMINVALNEGTLQHPVKGVHTGSRVFMQPASEGTGIIAGGAMRAVLEVAGVRNVLSKAYGSTNPINVVRATIDALANMKSPEMVAAKRGKTVDEILG	-	-	-	17499,47 Daltons
Haemophilus aegyptius CCUG 628 ASM167930v1 GCA_001679305	P44470	MSNIEKQVGELQEKLIAVNRVSKTVKGGRIMSFTALTVVGDGNGRVGFGYGKAREVPAAIQKAMEKARRNMINVALNEGTLQHPVKGVHTGSRVFMQPASEGTGIIAGGAMRAVLEVAGVRNVLSKAYGSTNPINVVRATIDALANMKSPEMVAAKRGKTVDEILG	-	-	-	17499,47 Daltons
Haemophilus aegyptius NCTC8135 46514_C02 GCA_900450755	P44470	MSNIEKQVGELQEKLIAVNRVSKTVKGGRIMSFTALTVVGDGNGRVGFGYGKAREVPAAIQKAMEKARRNMINVALNEGTLQHPVKGVHTGSRVFMQPASEGTGIIAGGAMRAVLEVAGVRNVLSKAYGSTNPINVVRATIDALANMKSPEMVAAKRGKTVDEILG	-	-	-	17499,47 Daltons
Haemophilus influenzae 723 ASM93162v1 GCA_000931625	P44374	MSNIEKQVGELQEKLIAVNRVSKTVKGGRIMSFTALTVVGDGNGRVGFGYGKAREVPAAIQKAMEKARRNMINVALNEGTLQHPVKGVHTGSRVFMQPASEGTGIIAGGAMRAVLEVAGVRNVLSKAYGSTNPINVVRATIDALANMKSPEMVAAKRGKTVDEILG	-	-	-	17499,47 Daltons
Haemophilus influenzae 1123_HINF ASM107611v1 GCA_001076115	P44374	MSNIEKQVGELQEKLIAVNRVSKTVKGGRIMSFTALTVVGDGNGRVGFGYGKAREVPAAIQKAMEKARRNMINVALNEGTLQHPVKGVHTGSRVFMQPASEGTGIIAGGAMRAVLEVAGVRNVLSKAYGSTNPINVVRATIDALANMKSPEMVAAKRGKTVDEILG	-	-	-	17499,47 Daltons
Haemophilus influenzae HI2114 ASM118448v1 GCA_001184485	P44374	MSNIEKQVGELQEKLIAVNRVSKTVKGGRIMSFTALTVVGDGNGRVGFGYGKAREVPAAIQKAMEKARRNMINVALNEGTLQHPVKGVHTGSRVFMQPASEGTGIIAGGAMRAVLEVAGVRNVLSKAYGSTNPINVVRATIDALANMKSPEMVAAKRGKTVDEILG	-	-	-	17499,47 Daltons
Haemophilus influenzae HI1722 ASM118454v1 GCA_001184545	P44374	MSNIEKQVGELQEKLIAVNRVSKTVKGGRIMSFTALTVVGDGNGRVGFGYGKAREVPAAIQKAMEKARRNMINVALNEGTLQHPVKGVHTGSRVFMQPASEGTGIIAGGAMRAVLEVAGVRNVLSKAYGSTNPINVVRATIDALANMKSPEMVAAKRGKTVDEILG	-	-	-	17499,47 Daltons
Haemophilus influenzae NCTC8143T NCTC8143 GCA_001457655	P44374	MSNIEKQVGELQEKLIAVNRVSKTVKGGRIMSFTALTVVGDGNGRVGFGYGKAREVPAAIQKAMEKARRNMINVALNEGTLQHPVKGVHTGSRVFMQPASEGTGIIAGGAMRAVLEVAGVRNVLSKAYGSTNPINVVRATIDALANMKSPEMVAAKRGKTVDEILG	-	-	-	17499,47 Daltons
Haemophilus aegyptius CCUG 628 ASM167930v1 GCA_001679305	P44374	MSNIEKQVGELQEKLIAVNRVSKTVKGGRIMSFTALTVVGDGNGRVGFGYGKAREVPAAIQKAMEKARRNMINVALNEGTLQHPVKGVHTGSRVFMQPASEGTGIIAGGAMRAVLEVAGVRNVLSKAYGSTNPINVVRATIDALANMKSPEMVAAKRGKTVDEILG	-	-	-	17499,47 Daltons
Haemophilus aegyptius CCUG 26840 ASM167933v1 GCA_001679335	P44374	MSNIEKQVGELQEKLIAVNRVSKTVKGGRIMSFTALTVVGDGNGRVGFGYGKAREVPAAIQKAMEKARRNMINVALNEGTLQHPVKGVHTGSRVFMQPASEGTGIIAGGAMRAVLEVAGVRNVLSKAYGSTNPINVVRATIDALANMKSPEMVAAKRGKTVDEILG	-	-	-	17499,47 Daltons
Haemophilus influenzae GE117 ASM209328v1 GCA_002093285	P44374	MSNIEKQVGELQEKLIAVNRVSKTVKGGRIMSFTALTVVGDGNGRVGFGYGKAREVPAAIQKAMEKARRNMINVALNEGTLQHPVKGVHTGSRVFMQPASEGTGIIAGGAMRAVLEVAGVRNVLSKAYGSTNPINVVRATIDALANMKSPEMVAAKRGKTVDEILG	-	-	-	17499,47 Daltons
Haemophilus influenzae 101P3H1 ASM298374v1 GCA_002983745	P44374	MSNIEKQVGELQEKLIAVNRVSKTVKGGRIMSFTALTVVGDGNGRVGFGYGKAREVPAAIQKAMEKARRNMINVALNEGTLQHPVKGVHTGSRVFMQPASEGTGIIAGGAMRAVLEVAGVRNVLSKAYGSTNPINVVRATIDALANMKSPEMVAAKRGKTVDEILG	-	-	-	17499,47 Daltons
Haemophilus influenzae 107P3H1 ASM298382v1 GCA_002983825	P44374	MSNIEKQVGELQEKLIAVNRVSKTVKGGRIMSFTALTVVGDGNGRVGFGYGKAREVPAAIQKAMEKARRNMINVALNEGTLQHPVKGVHTGSRVFMQPASEGTGIIAGGAMRAVLEVAGVRNVLSKAYGSTNPINVVRATIDALANMKSPEMVAAKRGKTVDEILG	-	-	-	17499,47 Daltons
Haemophilus influenzae 107P4H1 ASM298384v1 GCA_002983845	P44374	MSNIEKQVGELQEKLIAVNRVSKTVKGGRIMSFTALTVVGDGNGRVGFGYGKAREVPAAIQKAMEKARRNMINVALNEGTLQHPVKGVHTGSRVFMQPASEGTGIIAGGAMRAVLEVAGVRNVLSKAYGSTNPINVVRATIDALANMKSPEMVAAKRGKTVDEILG	-	-	-	17499,47 Daltons
Haemophilus influenzae 124P4H1 ASM298406v1 GCA_002984065	P44374	MSNIEKQVGELQEKLIAVNRVSKTVKGGRIMSFTALTVVGDGNGRVGFGYGKAREVPAAIQKAMEKARRNMINVALNEGTLQHPVKGVHTGSRVFMQPASEGTGIIAGGAMRAVLEVAGVRNVLSKAYGSTNPINVVRATIDALANMKSPEMVAAKRGKTVDEILG	-	-	-	17499,47 Daltons
Haemophilus influenzae 18P17H2 ASM298432v1 GCA_002984325	P44374	MSNIEKQVGELQEKLIAVNRVSKTVKGGRIMSFTALTVVGDGNGRVGFGYGKAREVPAAIQKAMEKARRNMINVALNEGTLQHPVKGVHTGSRVFMQPASEGTGIIAGGAMRAVLEVAGVRNVLSKAYGSTNPINVVRATIDALANMKSPEMVAAKRGKTVDEILG	-	-	-	17499,47 Daltons
Haemophilus influenzae 31P13H1 ASM298445v1 GCA_002984455	P44374	MSNIEKQVGELQEKLIAVNRVSKTVKGGRIMSFTALTVVGDGNGRVGFGYGKAREVPAAIQKAMEKARRNMINVALNEGTLQHPVKGVHTGSRVFMQPASEGTGIIAGGAMRAVLEVAGVRNVLSKAYGSTNPINVVRATIDALANMKSPEMVAAKRGKTVDEILG	-	-	-	17499,47 Daltons
Haemophilus influenzae 32P8H3 ASM298450v1 GCA_002984505	P44374	MSNIEKQVGELQEKLIAVNRVSKTVKGGRIMSFTALTVVGDGNGRVGFGYGKAREVPAAIQKAMEKARRNMINVALNEGTLQHPVKGVHTGSRVFMQPASEGTGIIAGGAMRAVLEVAGVRNVLSKAYGSTNPINVVRATIDALANMKSPEMVAAKRGKTVDEILG	-	-	-	17499,47 Daltons
Haemophilus influenzae 33P18H2 ASM298452v1 GCA_002984525	P44374	MSNIEKQVGELQEKLIAVNRVSKTVKGGRIMSFTALTVVGDGNGRVGFGYGKAREVPAAIQKAMEKARRNMINVALNEGTLQHPVKGVHTGSRVFMQPASEGTGIIAGGAMRAVLEVAGVRNVLSKAYGSTNPINVVRATIDALANMKSPEMVAAKRGKTVDEILG	-	-	-	17499,47 Daltons
Haemophilus influenzae 33P19H1 ASM298454v1 GCA_002984545	P44374	MSNIEKQVGELQEKLIAVNRVSKTVKGGRIMSFTALTVVGDGNGRVGFGYGKAREVPAAIQKAMEKARRNMINVALNEGTLQHPVKGVHTGSRVFMQPASEGTGIIAGGAMRAVLEVAGVRNVLSKAYGSTNPINVVRATIDALANMKSPEMVAAKRGKTVDEILG	-	-	-	17499,47 Daltons
Haemophilus influenzae 46P159H1 ASM298468v1 GCA_002984685	P44374	MSNIEKQVGELQEKLIAVNRVSKTVKGGRIMSFTALTVVGDGNGRVGFGYGKAREVPAAIQKAMEKARRNMINVALNEGTLQHPVKGVHTGSRVFMQPASEGTGIIAGGAMRAVLEVAGVRNVLSKAYGSTNPINVVRATIDALANMKSPEMVAAKRGKTVDEILG	-	-	-	17499,47 Daltons
Haemophilus influenzae 18P16H1 ASM298502v1 GCA_002985025	P44374	MSNIEKQVGELQEKLIAVNRVSKTVKGGRIMSFTALTVVGDGNGRVGFGYGKAREVPAAIQKAMEKARRNMINVALNEGTLQHPVKGVHTGSRVFMQPASEGTGIIAGGAMRAVLEVAGVRNVLSKAYGSTNPINVVRATIDALANMKSPEMVAAKRGKTVDEILG	-	-	-	17499,47 Daltons
Haemophilus influenzae 33P110H3 ASM298520v1 GCA_002985205	P44374	MSNIEKQVGELQEKLIAVNRVSKTVKGGRIMSFTALTVVGDGNGRVGFGYGKAREVPAAIQKAMEKARRNMINVALNEGTLQHPVKGVHTGSRVFMQPASEGTGIIAGGAMRAVLEVAGVRNVLSKAYGSTNPINVVRATIDALANMKSPEMVAAKRGKTVDEILG	-	-	-	17499,47 Daltons
Haemophilus influenzae 35P8H ASM298526v1 GCA_002985265	P44374	MSNIEKQVGELQEKLIAVNRVSKTVKGGRIMSFTALTVVGDGNGRVGFGYGKAREVPAAIQKAMEKARRNMINVALNEGTLQHPVKGVHTGSRVFMQPASEGTGIIAGGAMRAVLEVAGVRNVLSKAYGSTNPINVVRATIDALANMKSPEMVAAKRGKTVDEILG	-	-	-	17499,47 Daltons
Haemophilus influenzae 44P197H1 ASM298536v1 GCA_002985365	P44374	MSNIEKQVGELQEKLIAVNRVSKTVKGGRIMSFTALTVVGDGNGRVGFGYGKAREVPAAIQKAMEKARRNMINVALNEGTLQHPVKGVHTGSRVFMQPASEGTGIIAGGAMRAVLEVAGVRNVLSKAYGSTNPINVVRATIDALANMKSPEMVAAKRGKTVDEILG	-	-	-	17499,47 Daltons
Haemophilus influenzae 48P28H1 ASM298544v1 GCA_002985445	P44374	MSNIEKQVGELQEKLIAVNRVSKTVKGGRIMSFTALTVVGDGNGRVGFGYGKAREVPAAIQKAMEKARRNMINVALNEGTLQHPVKGVHTGSRVFMQPASEGTGIIAGGAMRAVLEVAGVRNVLSKAYGSTNPINVVRATIDALANMKSPEMVAAKRGKTVDEILG	-	-	-	17499,47 Daltons
Haemophilus influenzae 55P3H1 ASM298558v1 GCA_002985585	P44374	MSNIEKQVGELQEKLIAVNRVSKTVKGGRIMSFTALTVVGDGNGRVGFGYGKAREVPAAIQKAMEKARRNMINVALNEGTLQHPVKGVHTGSRVFMQPASEGTGIIAGGAMRAVLEVAGVRNVLSKAYGSTNPINVVRATIDALANMKSPEMVAAKRGKTVDEILG	-	-	-	17499,47 Daltons
Haemophilus influenzae 56P76H1 ASM298572v1 GCA_002985725	P44374	MSNIEKQVGELQEKLIAVNRVSKTVKGGRIMSFTALTVVGDGNGRVGFGYGKAREVPAAIQKAMEKARRNMINVALNEGTLQHPVKGVHTGSRVFMQPASEGTGIIAGGAMRAVLEVAGVRNVLSKAYGSTNPINVVRATIDALANMKSPEMVAAKRGKTVDEILG	-	-	-	17499,47 Daltons
Haemophilus influenzae 69P7H1 ASM298602v1 GCA_002986025	P44374	MSNIEKQVGELQEKLIAVNRVSKTVKGGRIMSFTALTVVGDGNGRVGFGYGKAREVPAAIQKAMEKARRNMINVALNEGTLQHPVKGVHTGSRVFMQPASEGTGIIAGGAMRAVLEVAGVRNVLSKAYGSTNPINVVRATIDALANMKSPEMVAAKRGKTVDEILG	-	-	-	17499,47 Daltons
Haemophilus influenzae 69P2H1 ASM298612v1 GCA_002986125	P44374	MSNIEKQVGELQEKLIAVNRVSKTVKGGRIMSFTALTVVGDGNGRVGFGYGKAREVPAAIQKAMEKARRNMINVALNEGTLQHPVKGVHTGSRVFMQPASEGTGIIAGGAMRAVLEVAGVRNVLSKAYGSTNPINVVRATIDALANMKSPEMVAAKRGKTVDEILG	-	-	-	17499,47 Daltons
Haemophilus influenzae 73P2H1 ASM298647v1 GCA_002986475	P44374	MSNIEKQVGELQEKLIAVNRVSKTVKGGRIMSFTALTVVGDGNGRVGFGYGKAREVPAAIQKAMEKARRNMINVALNEGTLQHPVKGVHTGSRVFMQPASEGTGIIAGGAMRAVLEVAGVRNVLSKAYGSTNPINVVRATIDALANMKSPEMVAAKRGKTVDEILG	-	-	-	17499,47 Daltons
Haemophilus influenzae 81P25H1 ASM298679v1 GCA_002986795	P44374	MSNIEKQVGELQEKLIAVNRVSKTVKGGRIMSFTALTVVGDGNGRVGFGYGKAREVPAAIQKAMEKARRNMINVALNEGTLQHPVKGVHTGSRVFMQPASEGTGIIAGGAMRAVLEVAGVRNVLSKAYGSTNPINVVRATIDALANMKSPEMVAAKRGKTVDEILG	-	-	-	17499,47 Daltons
Haemophilus influenzae 99P41H1 ASM298835v1 GCA_002988355	P44374	MSNIEKQVGELQEKLIAVNRVSKTVKGGRIMSFTALTVVGDGNGRVGFGYGKAREVPAAIQKAMEKARRNMINVALNEGTLQHPVKGVHTGSRVFMQPASEGTGIIAGGAMRAVLEVAGVRNVLSKAYGSTNPINVVRATIDALANMKSPEMVAAKRGKTVDEILG	-	-	-	17499,47 Daltons
Haemophilus influenzae 99P50H1 ASM298837v1 GCA_002988375	P44374	MSNIEKQVGELQEKLIAVNRVSKTVKGGRIMSFTALTVVGDGNGRVGFGYGKAREVPAAIQKAMEKARRNMINVALNEGTLQHPVKGVHTGSRVFMQPASEGTGIIAGGAMRAVLEVAGVRNVLSKAYGSTNPINVVRATIDALANMKSPEMVAAKRGKTVDEILG	-	-	-	17499,47 Daltons
Haemophilus influenzae 96P15H1 ASM298897v1 GCA_002988975	P44374	MSNIEKQVGELQEKLIAVNRVSKTVKGGRIMSFTALTVVGDGNGRVGFGYGKAREVPAAIQKAMEKARRNMINVALNEGTLQHPVKGVHTGSRVFMQPASEGTGIIAGGAMRAVLEVAGVRNVLSKAYGSTNPINVVRATIDALANMKSPEMVAAKRGKTVDEILG	-	-	-	17499,47 Daltons
Haemophilus influenzae 101P19H1 ASM298909v1 GCA_002989095	P44374	MSNIEKQVGELQEKLIAVNRVSKTVKGGRIMSFTALTVVGDGNGRVGFGYGKAREVPAAIQKAMEKARRNMINVALNEGTLQHPVKGVHTGSRVFMQPASEGTGIIAGGAMRAVLEVAGVRNVLSKAYGSTNPINVVRATIDALANMKSPEMVAAKRGKTVDEILG	-	-	-	17499,47 Daltons
Haemophilus influenzae 127P6H1 ASM298945v1 GCA_002989455	P44374	MSNIEKQVGELQEKLIAVNRVSKTVKGGRIMSFTALTVVGDGNGRVGFGYGKAREVPAAIQKAMEKARRNMINVALNEGTLQHPVKGVHTGSRVFMQPASEGTGIIAGGAMRAVLEVAGVRNVLSKAYGSTNPINVVRATIDALANMKSPEMVAAKRGKTVDEILG	-	-	-	17499,47 Daltons
Haemophilus influenzae 39P13H ASM299030v1 GCA_002990305	P44374	MSNIEKQVGELQEKLIAVNRVSKTVKGGRIMSFTALTVVGDGNGRVGFGYGKAREVPAAIQKAMEKARRNMINVALNEGTLQHPVKGVHTGSRVFMQPASEGTGIIAGGAMRAVLEVAGVRNVLSKAYGSTNPINVVRATIDALANMKSPEMVAAKRGKTVDEILG	-	-	-	17499,47 Daltons
Haemophilus influenzae 44P204H1 ASM299044v1 GCA_002990445	P44374	MSNIEKQVGELQEKLIAVNRVSKTVKGGRIMSFTALTVVGDGNGRVGFGYGKAREVPAAIQKAMEKARRNMINVALNEGTLQHPVKGVHTGSRVFMQPASEGTGIIAGGAMRAVLEVAGVRNVLSKAYGSTNPINVVRATIDALANMKSPEMVAAKRGKTVDEILG	-	-	-	17499,47 Daltons
Haemophilus influenzae 45P11H1 ASM299049v1 GCA_002990495	P44374	MSNIEKQVGELQEKLIAVNRVSKTVKGGRIMSFTALTVVGDGNGRVGFGYGKAREVPAAIQKAMEKARRNMINVALNEGTLQHPVKGVHTGSRVFMQPASEGTGIIAGGAMRAVLEVAGVRNVLSKAYGSTNPINVVRATIDALANMKSPEMVAAKRGKTVDEILG	-	-	-	17499,47 Daltons
Haemophilus influenzae 127P5H1 ASM299097v1 GCA_002990975	P44374	MSNIEKQVGELQEKLIAVNRVSKTVKGGRIMSFTALTVVGDGNGRVGFGYGKAREVPAAIQKAMEKARRNMINVALNEGTLQHPVKGVHTGSRVFMQPASEGTGIIAGGAMRAVLEVAGVRNVLSKAYGSTNPINVVRATIDALANMKSPEMVAAKRGKTVDEILG	-	-	-	17499,47 Daltons
Haemophilus influenzae 48P45H1 ASM299146v1 GCA_002991465	P44374	MSNIEKQVGELQEKLIAVNRVSKTVKGGRIMSFTALTVVGDGNGRVGFGYGKAREVPAAIQKAMEKARRNMINVALNEGTLQHPVKGVHTGSRVFMQPASEGTGIIAGGAMRAVLEVAGVRNVLSKAYGSTNPINVVRATIDALANMKSPEMVAAKRGKTVDEILG	-	-	-	17499,47 Daltons
Haemophilus influenzae 45P9H2 ASM299148v1 GCA_002991485	P44374	MSNIEKQVGELQEKLIAVNRVSKTVKGGRIMSFTALTVVGDGNGRVGFGYGKAREVPAAIQKAMEKARRNMINVALNEGTLQHPVKGVHTGSRVFMQPASEGTGIIAGGAMRAVLEVAGVRNVLSKAYGSTNPINVVRATIDALANMKSPEMVAAKRGKTVDEILG	-	-	-	17499,47 Daltons
Haemophilus influenzae 8 ASM320307v1 GCA_003203075	P44374	MSNIEKQVGELQEKLIAVNRVSKTVKGGRIMSFTALTVVGDGNGRVGFGYGKAREVPAAIQKAMEKARRNMINVALNEGTLQHPVKGVHTGSRVFMQPASEGTGIIAGGAMRAVLEVAGVRNVLSKAYGSTNPINVVRATIDALANMKSPEMVAAKRGKTVDEILG	-	-	-	17499,47 Daltons
Haemophilus influenzae 19 ASM320321v1 GCA_003203215	P44374	MSNIEKQVGELQEKLIAVNRVSKTVKGGRIMSFTALTVVGDGNGRVGFGYGKAREVPAAIQKAMEKARRNMINVALNEGTLQHPVKGVHTGSRVFMQPASEGTGIIAGGAMRAVLEVAGVRNVLSKAYGSTNPINVVRATIDALANMKSPEMVAAKRGKTVDEILG	-	-	-	17499,47 Daltons
Haemophilus influenzae ("aegyptius") M14951 ASM335150v1 GCA_003351505	P44374	MSNIEKQVGELQEKLIAVNRVSKTVKGGRIMSFTALTVVGDGNGRVGFGYGKAREVPAAIQKAMEKARRNMINVALNEGTLQHPVKGVHTGSRVFMQPASEGTGIIAGGAMRAVLEVAGVRNVLSKAYGSTNPINVVRATIDALANMKSPEMVAAKRGKTVDEILG	-	-	-	17499,47 Daltons
Haemophilus influenzae P668-6062 ASM341412v1 GCA_003414125	P44374	MSNIEKQVGELQEKLIAVNRVSKTVKGGRIMSFTALTVVGDGNGRVGFGYGKAREVPAAIQKAMEKARRNMINVALNEGTLQHPVKGVHTGSRVFMQPASEGTGIIAGGAMRAVLEVAGVRNVLSKAYGSTNPINVVRATIDALANMKSPEMVAAKRGKTVDEILG	-	-	-	17499,47 Daltons
Haemophilus influenzae P853-2792 ASM341430v2 GCA_003414305.2	P44374	MSNIEKQVGELQEKLIAVNRVSKTVKGGRIMSFTALTVVGDGNGRVGFGYGKAREVPAAIQKAMEKARRNMINVALNEGTLQHPVKGVHTGSRVFMQPASEGTGIIAGGAMRAVLEVAGVRNVLSKAYGSTNPINVVRATIDALANMKSPEMVAAKRGKTVDEILG	-	-	-	17499,47 Daltons
Haemophilus influenzae P635-7537 ASM341439v1 GCA_003414395	P44374	MSNIEKQVGELQEKLIAVNRVSKTVKGGRIMSFTALTVVGDGNGRVGFGYGKAREVPAAIQKAMEKARRNMINVALNEGTLQHPVKGVHTGSRVFMQPASEGTGIIAGGAMRAVLEVAGVRNVLSKAYGSTNPINVVRATIDALANMKSPEMVAAKRGKTVDEILG	-	-	-	17499,47 Daltons
Haemophilus influenzae P634-7311 ASM341464v2 GCA_003414645.2	P44374	MSNIEKQVGELQEKLIAVNRVSKTVKGGRIMSFTALTVVGDGNGRVGFGYGKAREVPAAIQKAMEKARRNMINVALNEGTLQHPVKGVHTGSRVFMQPASEGTGIIAGGAMRAVLEVAGVRNVLSKAYGSTNPINVVRATIDALANMKSPEMVAAKRGKTVDEILG	-	-	-	17499,47 Daltons
Haemophilus influenzae P667-4462 ASM341465v1 GCA_003414655	P44374	MSNIEKQVGELQEKLIAVNRVSKTVKGGRIMSFTALTVVGDGNGRVGFGYGKAREVPAAIQKAMEKARRNMINVALNEGTLQHPVKGVHTGSRVFMQPASEGTGIIAGGAMRAVLEVAGVRNVLSKAYGSTNPINVVRATIDALANMKSPEMVAAKRGKTVDEILG	-	-	-	17499,47 Daltons
Haemophilus influenzae P637-8346 ASM341492v2 GCA_003414925.2	P44374	MSNIEKQVGELQEKLIAVNRVSKTVKGGRIMSFTALTVVGDGNGRVGFGYGKAREVPAAIQKAMEKARRNMINVALNEGTLQHPVKGVHTGSRVFMQPASEGTGIIAGGAMRAVLEVAGVRNVLSKAYGSTNPINVVRATIDALANMKSPEMVAAKRGKTVDEILG	-	-	-	17499,47 Daltons
Haemophilus influenzae P669-6977 ASM342550v1 GCA_003425505	P44374	MSNIEKQVGELQEKLIAVNRVSKTVKGGRIMSFTALTVVGDGNGRVGFGYGKAREVPAAIQKAMEKARRNMINVALNEGTLQHPVKGVHTGSRVFMQPASEGTGIIAGGAMRAVLEVAGVRNVLSKAYGSTNPINVVRATIDALANMKSPEMVAAKRGKTVDEILG	-	-	-	17499,47 Daltons
Haemophilus influenzae P676-2514 ASM342560v1 GCA_003425605	P44374	MSNIEKQVGELQEKLIAVNRVSKTVKGGRIMSFTALTVVGDGNGRVGFGYGKAREVPAAIQKAMEKARRNMINVALNEGTLQHPVKGVHTGSRVFMQPASEGTGIIAGGAMRAVLEVAGVRNVLSKAYGSTNPINVVRATIDALANMKSPEMVAAKRGKTVDEILG	-	-	-	17499,47 Daltons
Haemophilus influenzae P617-9224 ASM342571v1 GCA_003425715	P44374	MSNIEKQVGELQEKLIAVNRVSKTVKGGRIMSFTALTVVGDGNGRVGFGYGKAREVPAAIQKAMEKARRNMINVALNEGTLQHPVKGVHTGSRVFMQPASEGTGIIAGGAMRAVLEVAGVRNVLSKAYGSTNPINVVRATIDALANMKSPEMVAAKRGKTVDEILG	-	-	-	17499,47 Daltons
Haemophilus influenzae M07659 ASM345806v1 GCA_003458065	P44374	MSNIEKQVGELQEKLIAVNRVSKTVKGGRIMSFTALTVVGDGNGRVGFGYGKAREVPAAIQKAMEKARRNMINVALNEGTLQHPVKGVHTGSRVFMQPASEGTGIIAGGAMRAVLEVAGVRNVLSKAYGSTNPINVVRATIDALANMKSPEMVAAKRGKTVDEILG	-	-	-	17499,47 Daltons
Haemophilus influenzae M18770 ASM349022v1 GCA_003490225	P44374	MSNIEKQVGELQEKLIAVNRVSKTVKGGRIMSFTALTVVGDGNGRVGFGYGKAREVPAAIQKAMEKARRNMINVALNEGTLQHPVKGVHTGSRVFMQPASEGTGIIAGGAMRAVLEVAGVRNVLSKAYGSTNPINVVRATIDALANMKSPEMVAAKRGKTVDEILG	-	-	-	17499,47 Daltons
Haemophilus influenzae M29695 ASM349070v1 GCA_003490705	P44374	MSNIEKQVGELQEKLIAVNRVSKTVKGGRIMSFTALTVVGDGNGRVGFGYGKAREVPAAIQKAMEKARRNMINVALNEGTLQHPVKGVHTGSRVFMQPASEGTGIIAGGAMRAVLEVAGVRNVLSKAYGSTNPINVVRATIDALANMKSPEMVAAKRGKTVDEILG	-	-	-	17499,47 Daltons
Haemophilus influenzae M09965 ASM349320v1 GCA_003493205	P44374	MSNIEKQVGELQEKLIAVNRVSKTVKGGRIMSFTALTVVGDGNGRVGFGYGKAREVPAAIQKAMEKARRNMINVALNEGTLQHPVKGVHTGSRVFMQPASEGTGIIAGGAMRAVLEVAGVRNVLSKAYGSTNPINVVRATIDALANMKSPEMVAAKRGKTVDEILG	-	-	-	17499,47 Daltons
Haemophilus influenzae M06151 ASM349389v1 GCA_003493895	P44374	MSNIEKQVGELQEKLIAVNRVSKTVKGGRIMSFTALTVVGDGNGRVGFGYGKAREVPAAIQKAMEKARRNMINVALNEGTLQHPVKGVHTGSRVFMQPASEGTGIIAGGAMRAVLEVAGVRNVLSKAYGSTNPINVVRATIDALANMKSPEMVAAKRGKTVDEILG	-	-	-	17499,47 Daltons
Haemophilus influenzae M15937 ASM349422v1 GCA_003494225	P44374	MSNIEKQVGELQEKLIAVNRVSKTVKGGRIMSFTALTVVGDGNGRVGFGYGKAREVPAAIQKAMEKARRNMINVALNEGTLQHPVKGVHTGSRVFMQPASEGTGIIAGGAMRAVLEVAGVRNVLSKAYGSTNPINVVRATIDALANMKSPEMVAAKRGKTVDEILG	-	-	-	17499,47 Daltons
Haemophilus influenzae M13119 ASM349476v1 GCA_003494765	P44374	MSNIEKQVGELQEKLIAVNRVSKTVKGGRIMSFTALTVVGDGNGRVGFGYGKAREVPAAIQKAMEKARRNMINVALNEGTLQHPVKGVHTGSRVFMQPASEGTGIIAGGAMRAVLEVAGVRNVLSKAYGSTNPINVVRATIDALANMKSPEMVAAKRGKTVDEILG	-	-	-	17499,47 Daltons
Haemophilus influenzae C2010021516 ASM415323v1 GCA_004153235	P44374	MSNIEKQVGELQEKLIAVNRVSKTVKGGRIMSFTALTVVGDGNGRVGFGYGKAREVPAAIQKAMEKARRNMINVALNEGTLQHPVKGVHTGSRVFMQPASEGTGIIAGGAMRAVLEVAGVRNVLSKAYGSTNPINVVRATIDALANMKSPEMVAAKRGKTVDEILG	-	-	-	17499,47 Daltons
Haemophilus influenzae 60068_NP_Hi3 ASM480214v1 GCA_004802145	P44374	MSNIEKQVGELQEKLIAVNRVSKTVKGGRIMSFTALTVVGDGNGRVGFGYGKAREVPAAIQKAMEKARRNMINVALNEGTLQHPVKGVHTGSRVFMQPASEGTGIIAGGAMRAVLEVAGVRNVLSKAYGSTNPINVVRATIDALANMKSPEMVAAKRGKTVDEILG	-	-	-	17499,47 Daltons
Haemophilus influenzae 60068_BAL_Hi1 ASM480216v1 GCA_004802165	P44374	MSNIEKQVGELQEKLIAVNRVSKTVKGGRIMSFTALTVVGDGNGRVGFGYGKAREVPAAIQKAMEKARRNMINVALNEGTLQHPVKGVHTGSRVFMQPASEGTGIIAGGAMRAVLEVAGVRNVLSKAYGSTNPINVVRATIDALANMKSPEMVAAKRGKTVDEILG	-	-	-	17499,47 Daltons
Haemophilus influenzae biotype aegyptius KC1018 ASM588819v1 GCA_005888195	P44374	MSNIEKQVGELQEKLIAVNRVSKTVKGGRIMSFTALTVVGDGNGRVGFGYGKAREVPAAIQKAMEKARRNMINVALNEGTLQHPVKGVHTGSRVFMQPASEGTGIISGGAMRAVLEVAGVRNVLSKAYGSTNPINVVRATIDALANMKSPEMVAAKRGKTVDEILG	-	-	A107 -> S	17515,47 Daltons
Haemophilus influenzae C ASM789712v1 GCA_007897125	P44374	MSNIEKQVGELQEKLIAVNRVSKTVKGGRIMSFTALTVVGDGNGRVGFGYGKAREVPAAIQKAMEKARRNMINVALNEGTLQHPVKGVHTGSRVFMQPASEGTGIISGGAMRAVLEVAGVRNVLSKAYGSTNPINVVRATIDALANMKSPEMVAAKRGKTVDEILG	-	-	A107 -> S	17515,47 Daltons
Haemophilus influenzae B ASM789717v1 GCA_007897175	P44374	MSNIEKQVGELQEKLIAVNRVSKTVKGGRIMSFTALTVVGDGNGRVGFGYGKAREVPAAIQKAMEKARRNMINVALNEGTLQHPVKGVHTGSRVFMQPASEGTGIISGGAMRAVLEVAGVRNVLSKAYGSTNPINVVRATIDALANMKSPEMVAAKRGKTVDEILG	-	-	A107 -> S	17515,47 Daltons
Haemophilus influenzae CHBN-II-1 ASM1970336v1 GCA_019703365	P44374	MSNIEKQVGELQEKLIAVNRVSKTVKGGRIMSFTALTVVGDGNGRVGFGYGKAREVPAAIQKAMEKARRNMINVALNEGTLQHPVKGVHTGSRVFMQPASEGTGIISGGAMRAVLEVAGVRNVLSKAYGSTNPINVVRATIDALANMKSPEMVAAKRGKTVDEILG	-	-	A107 -> S	17515,47 Daltons
Haemophilus influenzae CHBN-II-2 ASM1970338v1 GCA_019703385	P44374	MSNIEKQVGELQEKLIAVNRVSKTVKGGRIMSFTALTVVGDGNGRVGFGYGKAREVPAAIQKAMEKARRNMINVALNEGTLQHPVKGVHTGSRVFMQPASEGTGIISGGAMRAVLEVAGVRNVLSKAYGSTNPINVVRATIDALANMKSPEMVAAKRGKTVDEILG	-	-	A107 -> S	17515,47 Daltons
Haemophilus aegyptius FDAARGOS_1478 ASM1993090v1 GCA_019930905	P44374	MSNIEKQVGELQEKLIAVNRVSKTVKGGRIMSFTALTVVGDGNGRVGFGYGKAREVPAAIQKAMEKARRNMINVALNEGTLQHPVKGVHTGSRVFMQPASEGTGIISGGAMRAVLEVAGVRNVLSKAYGSTNPINVVRATIDALANMKSPEMVAAKRGKTVDEILG	-	-	A107 -> S	17515,47 Daltons
Haemophilus influenzae 444/18 ASM2007368v1 GCA_020073685	P44374	MSNIEKQVGELQEKLIAVNRVSKTVKGGRIMSFTALTVVGDGNGRVGFGYGKAREVPAAIQKAMEKARRNMINVALNEGTLQHPVKGVHTGSRVFMQPASEGTGIISGGAMRAVLEVAGVRNVLSKAYGSTNPINVVRATIDALANMKSPEMVAAKRGKTVDEILG	-	-	A107 -> S	17515,47 Daltons
Haemophilus influenzae FDAARGOS_1560 ASM2073604v1 GCA_020736045	P44374	MSNIEKQVGELQEKLIAVNRVSKTVKGGRIMSFTALTVVGDGNGRVGFGYGKAREVPAAIQKAMEKARRNMINVALNEGTLQHPVKGVHTGSRVFMQPASEGTGIISGGAMRAVLEVAGVRNVLSKAYGSTNPINVVRATIDALANMKSPEMVAAKRGKTVDEILG	-	-	A107 -> S	17515,47 Daltons
Haemophilus influenzae Hi9 ASM2139103v1 GCA_021391035	P44374	MPRRRSVEARNILPDPKFGSELLAKFINVIMVDGKKSVAESIVYGALETLAQRTGKEPLEAFEVALENVRPTVEVKSRRVGGSTYQVPVEVRPVRRNALGMRWIVEAARKRGDKSMALRLANELSDASDNKGAAVKKREDVHRMAEANKAFAHYRW	-	-	I7 -> V; K11 -> N	17528,29 Daltons
Haemophilus influenzae AS4 ASM2139119v1 GCA_021391195	P44374	MPRRRSVEARNILPDPKFGSELLAKFINVIMVDGKKSVAESIVYGALETLAQRTGKEPLEAFEVALENVRPTVEVKSRRVGGSTYQVPVEVRPVRRNALGMRWIVEAARKRGDKSMALRLANELSDASDNKGAAVKKREDVHRMAEANKAFAHYRW	-	-	I7 -> V; K11 -> N	17528,29 Daltons
Haemophilus influenzae Hi1062 ASM2926877v1 GCA_029268775	P44374	MPRRRSVEARNILPDPKFGSELLAKFINVIMVDGKKSVAESIVYGALETLAQRTGKEPLEAFEVALENVRPTVEVKSRRVGGSTYQVPVEVRPVRRNALGMRWIVEAARKRGDKSMALRLANELSDASDNKGAAVKKREDVHRMAEANKAFAHYRW	-	-	I7 -> V; K11 -> N	17528,29 Daltons
Haemophilus influenzae Hi805 ASM2926892v1 GCA_029268925	P44374	MPRRRSVEARNILPDPKFGSELLAKFINVIMVDGKKSVAESIVYGALETLAQRTGKEPLEAFEVALENVRPTVEVKSRRVGGSTYQVPVEVRPVRRNALGMRWIVEAARKRGDKSMALRLANELSDASDNKGAAVKKREDVHRMAEANKAFAHYRW	-	-	I7 -> V; K11 -> N	17528,29 Daltons
Haemophilus influenzae 2016S11-301 ASM3843181v1 GCA_038431815	P44374	MPRRRSVEARNILPDPKFGSELLAKFINVIMVDGKKSVAESIVYGALETLAQRTGKEPLEAFEVALENVRPTVEVKSRRVGGSTYQVPVEVRPVRRNALGMRWIVEAARKRGDKSMALRLANELSDASDNKGAAVKKREDVHRMAEANKAFAHYRW	-	-	I7 -> V; K11 -> N	17528,29 Daltons
Haemophilus influenzae 2842STDY5882088 14412_4#60 GCA_900029205	P44374	MPRRRSVEARNILPDPKFGSELLAKFINVIMVDGKKSVAESIVYGALETLAQRTGKEPLEAFEVALENVRPTVEVKSRRVGGSTYQVPVEVRPVRRNALGMRWIVEAARKRGDKSMALRLANELSDASDNKGAAVKKREDVHRMAEANKAFAHYRW	-	-	I7 -> V; K11 -> N	17528,29 Daltons
Haemophilus influenzae 2842STDY5882065 14412_4#37 GCA_900037345	P44374	MPRRRSVEARNILPDPKFGSELLAKFINVIMVDGKKSVAESIVYGALETLAQRTGKEPLEAFEVALENVRPTVEVKSRRVGGSTYQVPVEVRPVRRNALGMRWIVEAARKRGDKSMALRLANELSDASDNKGAAVKKREDVHRMAEANKAFAHYRW	-	-	I7 -> V; K11 -> N	17528,29 Daltons
Haemophilus influenzae PTHi-11149 PTHi-11149 GCA_900407405	P44374	MPRRRSVEARNILPDPKFGSELLAKFINVIMVDGKKSVAESIVYGALETLAQRTGKEPLEAFEVALENVRPTVEVKSRRVGGSTYQVPVEVRPVRRNALGMRWIVEAARKRGDKSMALRLANELSDASDNKGAAVKKREDVHRMAEANKAFAHYRW	-	-	I7 -> V; K11 -> N	17528,29 Daltons
Haemophilus influenzae PTHi-12301 PTHi-12301 GCA_900407495	P44374	MPRRRSVEARKILPDPKFGSELLAKFINVIMVDGKKSVAESIVYGALETLAQRTGKEPLEAFEVALENVRPTVEVKSRRVGGSTYQVPVEVRPVRRNALGMRWIVEAARKRGDKSMALRLANELSDASDNKGAAVKKREDVHRMAEANKAFAHYRW	-	-	I7 -> V	17542,36 Daltons
Haemophilus influenzae PTHi-13142 PTHi-13142 GCA_900407675	P44374	MPRRRSVEARKILPDPKFGSELLAKFINVIMVDGKKSVAESIVYGALETLAQRTGKEPLEAFEVALENVRPTVEVKSRRVGGSTYQVPVEVRPVRRNALGMRWIVEAARKRGDKSMALRLANELSDASDNKGAAVKKREDVHRMAEANKAFAHYRW	-	-	I7 -> V	17542,36 Daltons
Haemophilus influenzae PTHi-6916 PTHi-6916 GCA_900408145	P44374	MPRRRSVEARKILPDPKFGSELLAKFINVIMVDGKKSVAESIVYGALETLAQRTGKEPLEAFEVALENVRPTVEVKSRRVGGSTYQVPVEVRPVRRNALGMRWIVEAARKRGDKSMALRLANELSDASDNKGAAVKKREDVHRMAEANKAFAHYRW	-	-	I7 -> V	17542,36 Daltons
Haemophilus aegyptius NCTC8135 46514_C02 GCA_900450755	P44374	MPRRRSVEARKILPDPKFGSELLAKFINVIMVDGKKSVAESIVYGALETLAQRTGKEPLEAFEVALENVRPTVEVKSRRVGGSTYQVPVEVRPVRRNALGMRWIVEAARKRGDKSMALRLANELSDASDNKGAAVKKREDVHRMAEANKAFAHYRW	-	-	I7 -> V	17542,36 Daltons
Haemophilus aegyptius NCTC8502T 49595_C01 GCA_900475885	P44374	MPRRRSVEARKILPDPKFGSELLAKFINVIMVDGKKSVAESIVYGALETLAQRTGKEPLEAFEVALENVRPTVEVKSRRVGGSTYQVPVEVRPVRRNALGMRWIVEAARKRGDKSMALRLANELSDASDNKGAAVKKREDVHRMAEANKAFAHYRW	-	-	I7 -> V	17542,36 Daltons
Haemophilus aegyptius NCTC8134 52579_G01 GCA_900637765	P44374	MPRRRSVEARKILPDPKFGSELLAKFINVIMVDGKKSVAESIVYGALETLAQRTGKEPLEAFEVALENVRPTVEVKSRRVGGSTYQVPVEVRPVRRNALGMRWIVEAARKRGDKSMALRLANELSDASDNKGAAVKKREDVHRMAEANKAFAHYRW	-	-	I7 -> V	17542,36 Daltons
Haemophilus influenzae biotype aegyptius F3030 ASM588817v1 GCA_005888175	P44374	MPRRRSVEARKILPDPKFGSELLAKFINVIMVDGKKSVAESIVYGALETLAQRTGKEPLEAFEVALENVRPTVEVKSRRVGGSTYQVPVEVRPVRRNALGMRWIVEAARKRGDKSMALRLANELSDASDNKGAAVKKREDVHRMAEANKAFAHYRW	-	-	I7 -> V	17542,36 Daltons
Haemophilus influenzae biotype aegyptius F3283 ASM588818v1 GCA_005888185	P44374	MPRRRSVEARKILPDPKFGSELLAKFINVIMVDGKKSVAESIVYGALETLAQRTGKEPLEAFEVALENVRPTVEVKSRRVGGSTYQVPVEVRPVRRNALGMRWIVEAARKRGDKSMALRLANELSDASDNKGAAVKKREDVHRMAEANKAFAHYRW	-	-	I7 -> V	17542,36 Daltons
Haemophilus influenzae biotype aegyptius F3039 ASM588820v1 GCA_005888205	P44374	MPRRRSVEARKILPDPKFGSELLAKFINVIMVDGKKSVAESIVYGALETLAQRTGKEPLEAFEVALENVRPTVEVKSRRVGGSTYQVPVEVRPVRRNALGMRWIVEAARKRGDKSMALRLANELSDASDNKGAAVKKREDVHRMAEANKAFAHYRW	-	-	I7 -> V	17542,36 Daltons
Haemophilus influenzae biotype aegyptius F3042 ASM588821v1 GCA_005888215	P44374	MPRRRSVEARKILPDPKFGSELLAKFINVIMVDGKKSVAESIVYGALETLAQRTGKEPLEAFEVALENVRPTVEVKSRRVGGSTYQVPVEVRPVRRNALGMRWIVEAARKRGDKSMALRLANELSDASDNKGAAVKKREDVHRMAEANKAFAHYRW	-	-	I7 -> V	17542,36 Daltons
Haemophilus influenzae biotype aegyptius F1946 ASM588826v1 GCA_005888265	P44374	MPRRRSVEARKILPDPKFGSELLAKFINVIMVDGKKSVAESIVYGALETLAQRTGKEPLEAFEVALENVRPTVEVKSRRVGGSTYQVPVEVRPVRRNALGMRWIVEAARKRGDKSMALRLANELSDASDNKGAAVKKREDVHRMAEANKAFAHYRW	-	-	I7 -> V	17542,36 Daltons
Haemophilus influenzae biotype aegyptius HE7/F1946 ASM858674v1 GCA_008586745	P44374	MPRRRSVEARKILPDPKFGSELLAKFINVIMVDGKKSVAESIVYGALETLAQRTGKEPLEAFEVALENVRPTVEVKSRRVGGSTYQVPVEVRPVRRNALGMRWIVEAARKRGDKSMALRLANELSDASDNKGAAVKKREDVHRMAEANKAFAHYRW	-	-	I7 -> V	17542,36 Daltons
Haemophilus influenzae biotype aegyptius HE24/F3037 ASM858680v1 GCA_008586805	P44374	MPRRRSVEARKILPDPKFGSELLAKFINVIMVDGKKSVAESIVYGALETLAQRTGKEPLEAFEVALENVRPTVEVKSRRVGGSTYQVPVEVRPVRRNALGMRWIVEAARKRGDKSMALRLANELSDASDNKGAAVKKREDVHRMAEANKAFAHYRW	-	-	I7 -> V	17542,36 Daltons
Haemophilus influenzae biotype aegyptius HE15/F3028 ASM858682v1 GCA_008586825	P44374	MPRRRSVEARKILPDPKFGSELLAKFINVIMVDGKKSVAESIVYGALETLAQRTGKEPLEAFEVALENVRPTVEVKSRRVGGSTYQVPVEVRPVRRNALGMRWIVEAARKRGDKSMALRLANELSDASDNKGAAVKKREDVHRMAEANKAFAHYRW	-	-	I7 -> V	17542,36 Daltons
Haemophilus influenzae biotype aegyptius F3283 ASM588818v1 GCA_005888185	P44376	MPRRRSVEARKILPDPKFGSELLAKFINVIMVDGKKSVAESIVYGALETLAQRTGKEPLEAFEVALENVRPTVEVKSRRVGGSTYQVPVEVRPVRRNALGMRWIVEAARKRGDKSMALRLANELSDASDNKGAAVKKREDVHRMAEANKAFAHYRW	-	-	I7 -> V	17542,36 Daltons
Haemophilus influenzae biotype aegyptius F3039 ASM588820v1 GCA_005888205	P44376	MPRRRSVEARKILPDPKFGSELLAKFINVIMVDGKKSVAESIVYGALETLAQRTGKEPLEAFEVALENVRPTVEVKSRRVGGSTYQVPVEVRPVRRNALGMRWIVEAARKRGDKSMALRLANELSDASDNKGAAVKKREDVHRMAEANKAFAHYRW	-	-	I7 -> V	17542,36 Daltons
Haemophilus influenzae biotype aegyptius F3042 ASM588821v1 GCA_005888215	P44376	MPRRRSVEARKILPDPKFGSELLAKFINVIMVDGKKSVAESIVYGALETLAQRTGKEPLEAFEVALENVRPTVEVKSRRVGGSTYQVPVEVRPVRRNALGMRWIVEAARKRGDKSMALRLANELSDASDNKGAAVKKREDVHRMAEANKAFAHYRW	-	-	I7 -> V	17542,36 Daltons
Haemophilus influenzae biotype aegyptius F1946 ASM588826v1 GCA_005888265	P44376	MPRRRSVEARKILPDPKFGSELLAKFINVIMVDGKKSVAESIVYGALETLAQRTGKEPLEAFEVALENVRPTVEVKSRRVGGSTYQVPVEVRPVRRNALGMRWIVEAARKRGDKSMALRLANELSDASDNKGAAVKKREDVHRMAEANKAFAHYRW	-	-	I7 -> V	17542,36 Daltons
Haemophilus influenzae biotype aegyptius HE7/F1946 ASM858674v1 GCA_008586745	P44376	MPRRRSVEARKILPDPKFGSELLAKFINVIMVDGKKSVAESIVYGALETLAQRTGKEPLEAFEVALENVRPTVEVKSRRVGGSTYQVPVEVRPVRRNALGMRWIVEAARKRGDKSMALRLANELSDASDNKGAAVKKREDVHRMAEANKAFAHYRW	-	-	I7 -> V	17542,36 Daltons
Haemophilus influenzae biotype aegyptius HE24/F3037 ASM858680v1 GCA_008586805	P44376	MPRRRSVEARKILPDPKFGSELLAKFINVIMVDGKKSVAESIVYGALETLAQRTGKEPLEAFEVALENVRPTVEVKSRRVGGSTYQVPVEVRPVRRNALGMRWIVEAARKRGDKSMALRLANELSDASDNKGAAVKKREDVHRMAEANKAFAHYRW	-	-	I7 -> V	17542,36 Daltons
Haemophilus influenzae biotype aegyptius HE15/F3028 ASM858682v1 GCA_008586825	P44376	MPRRRSVEARKILPDPKFGSELLAKFINVIMVDGKKSVAESIVYGALETLAQRTGKEPLEAFEVALENVRPTVEVKSRRVGGSTYQVPVEVRPVRRNALGMRWIVEAARKRGDKSMALRLANELSDASDNKGAAVKKREDVHRMAEANKAFAHYRW	-	-	I7 -> V	17542,36 Daltons
Haemophilus influenzae ("aegyptius") F3047 ASM20047v1 GCA_000200475	P44376	MPRRRSVEARKILPDPKFGSELLAKFINVIMVDGKKSVAESIVYGALETLAQRTGKEPLEAFEVALENVRPTVEVKSRRVGGSTYQVPVEVRPVRRNALGMRWIVEAARKRGDKSMALRLANELSDASDNKGAAVKKREDVHRMAEANKAFAHYRW	-	-	I7 -> V	17542,36 Daltons
Haemophilus aegyptius CCUG 628 ASM167930v1 GCA_001679305	P44376	MPRRRSVEARKILPDPKFGSELLAKFINVIMVDGKKSVAESIVYGALETLAQRTGKEPLEAFEVALENVRPTVEVKSRRVGGSTYQVPVEVRPVRRNALGMRWIVEAARKRGDKSMALRLANELSDASDNKGAAVKKREDVHRMAEANKAFAHYRW	-	-	I7 -> V	17542,36 Daltons
Haemophilus aegyptius CCUG 26840 ASM167933v1 GCA_001679335	P44376	MPRRRSVEARKILPDPKFGSELLAKFINVIMVDGKKSVAESIVYGALETLAQRTGKEPLEAFEVALENVRPTVEVKSRRVGGSTYQVPVEVRPVRRNALGMRWIVEAARKRGDKSMALRLANELSDASDNKGAAVKKREDVHRMAEANKAFAHYRW	-	-	I7 -> V	17542,36 Daltons
Haemophilus influenzae GE117 ASM209328v1 GCA_002093285	P44376	MPRRRSVEARKILPDPKFGSELLAKFINVIMVDGKKSVAESIVYGALETLAQRTGKEPLEAFEVALENVRPTVEVKSRRVGGSTYQVPVEVRPVRRNALGMRWIVEAARKRGDKSMALRLANELSDASDNKGAAVKKREDVHRMAEANKAFAHYRW	-	-	I7 -> V	17542,36 Daltons
Haemophilus influenzae 107P3H1 ASM298382v1 GCA_002983825	P44376	MPRRRSVEARKILPDPKFGSELLAKFINVIMVDGKKSVAESIVYGALETLAQRTGKEPLEAFEVALENVRPTVEVKSRRVGGSTYQVPVEVRPVRRNALGMRWIVEAARKRGDKSMALRLANELSDASDNKGAAVKKREDVHRMAEANKAFAHYRW	-	-	I7 -> V	17542,36 Daltons
Haemophilus influenzae 107P4H1 ASM298384v1 GCA_002983845	P44376	MPRRRSVEARKILPDPKFGSELLAKFINVIMVDGKKSVAESIVYGALETLAQRTGKEPLEAFEVALENVRPTVEVKSRRVGGSTYQVPVEVRPVRRNALGMRWIVEAARKRGDKSMALRLANELSDASDNKGAAVKKREDVHRMAEANKAFAHYRW	-	-	I7 -> V	17542,36 Daltons
Haemophilus influenzae 31P13H1 ASM298445v1 GCA_002984455	P44376	MPRRRSVEARKILPDPKFGSELLAKFINVIMVDGKKSVAESIVYGALETLAQRTGKEPLEAFEVALENVRPTVEVKSRRVGGSTYQVPVEVRPVRRNALGMRWIVEAARKRGDKSMALRLANELSDASDNKGAAVKKREDVHRMAEANKAFAHYRW	-	-	I7 -> V	17542,36 Daltons
Haemophilus influenzae 32P8H3 ASM298450v1 GCA_002984505	P44376	MPRRRSVEARKILPDPKFGSELLAKFINVIMVDGKKSVAESIVYGALETLAQRTGKEPLEAFEVALENVRPTVEVKSRRVGGSTYQVPVEVRPVRRNALGMRWIVEAARKRGDKSMALRLANELSDASDNKGAAVKKREDVHRMAEANKAFAHYRW	-	-	I7 -> V	17542,36 Daltons
Haemophilus influenzae 48P28H1 ASM298544v1 GCA_002985445	P44376	MPRRRSVEARKILPDPKFGSELLAKFINVIMVDGKKSVAESIVYGALETLAQRTGKEPLEAFEVALENVRPTVEVKSRRVGGSTYQVPVEVRPVRRNALGMRWIVEAARKRGDKSMALRLANELSDASDNKGAAVKKREDVHRMAEANKAFAHYRW	-	-	I7 -> V	17542,36 Daltons
Haemophilus influenzae 69P7H1 ASM298602v1 GCA_002986025	P44376	MPRRRSVEARKILPDPKFGSELLAKFINVIMVDGKKSVAESIVYGALETLAQRTGKEPLEAFEVALENVRPTVEVKSRRVGGSTYQVPVEVRPVRRNALGMRWIVEAARKRGDKSMALRLANELSDASDNKGAAVKKREDVHRMAEANKAFAHYRW	-	-	I7 -> V	17542,36 Daltons
Haemophilus influenzae 69P2H1 ASM298612v1 GCA_002986125	P44376	MPRRRSVEARKILPDPKFGSELLAKFINVIMVDGKKSVAESIVYGALETLAQRTGKEPLEAFEVALENVRPTVEVKSRRVGGSTYQVPVEVRPVRRNALGMRWIVEAARKRGDKSMALRLANELSDASDNKGAAVKKREDVHRMAEANKAFAHYRW	-	-	I7 -> V	17542,36 Daltons
Haemophilus influenzae 99P41H1 ASM298835v1 GCA_002988355	P44376	MPRRRSVEARKILPDPKFGSELLAKFINVIMVDGKKSVAESIVYGALETLAQRTGKEPLEAFEVALENVRPTVEVKSRRVGGSTYQVPVEVRPVRRNALGMRWIVEAARKRGDKSMALRLANELSDASDNKGAAVKKREDVHRMAEANKAFAHYRW	-	-	I7 -> V	17542,36 Daltons
Haemophilus influenzae 99P50H1 ASM298837v1 GCA_002988375	P44376	MPRRRSVEARKILPDPKFGSELLAKFINVIMVDGKKSVAESIVYGALETLAQRTGKEPLEAFEVALENVRPTVEVKSRRVGGSTYQVPVEVRPVRRNALGMRWIVEAARKRGDKSMALRLANELSDASDNKGAAVKKREDVHRMAEANKAFAHYRW	-	-	I7 -> V	17542,36 Daltons
Haemophilus influenzae 127P6H1 ASM298945v1 GCA_002989455	P44376	MPRRRSVEARKILPDPKFGSELLAKFINVIMVDGKKSVAESIVYGALETLAQRTGKEPLEAFEVALENVRPTVEVKSRRVGGSTYQVPVEVRPVRRNALGMRWIVEAARKRGDKSMALRLANELSDASDNKGAAVKKREDVHRMAEANKAFAHYRW	-	-	I7 -> V	17542,36 Daltons
Haemophilus influenzae 39P13H ASM299030v1 GCA_002990305	P44376	MPRRRSVEARKILPDPKFGSELLAKFINVIMVDGKKSVAESIVYGALETLAQRTGKEPLEAFEVALENVRPTVEVKSRRVGGSTYQVPVEVRPVRRNALGMRWIVEAARKRGDKSMALRLANELSDASDNKGAAVKKREDVHRMAEANKAFAHYRW	-	-	I7 -> V	17542,36 Daltons
Haemophilus influenzae 45P11H1 ASM299049v1 GCA_002990495	P44376	MPRRRSVEARKILPDPKFGSELLAKFINVIMVDGKKSVAESIVYGALETLAQRTGKEPLEAFEVALENVRPTVEVKSRRVGGSTYQVPVEVRPVRRNALGMRWIVEAARKRGDKSMALRLANELSDASDNKGAAVKKREDVHRMAEANKAFAHYRW	-	-	I7 -> V	17542,36 Daltons
Haemophilus influenzae 127P5H1 ASM299097v1 GCA_002990975	P44376	MPRRRSVEARKILPDPKFGSELLAKFINVIMVDGKKSVAESIVYGALETLAQRTGKEPLEAFEVALENVRPTVEVKSRRVGGSTYQVPVEVRPVRRNALGMRWIVEAARKRGDKSMALRLANELSDASDNKGAAVKKREDVHRMAEANKAFAHYRW	-	-	I7 -> V	17542,36 Daltons
Haemophilus influenzae 48P45H1 ASM299146v1 GCA_002991465	P44376	MPRRRSIEARKILPDPKFGSELLAKFINVIMVDGKKSVAESIVYGALETLAQRTGKEPLEAFEVALENVRPTVEVKSRRVGGSTYQVPVEVRPVRRNALGMRWIVEAARKRGDKSMALRLANELSDASDNKGAAVKKREDVHRMAEANKAFAHYRW	-	-	-	17556,38 Daltons
Haemophilus influenzae 45P9H2 ASM299148v1 GCA_002991485	P44376	MPRRRSIEARKILPDPKFGSELLAKFINVIMVDGKKSVAESIVYGALETLAQRTGKEPLEAFEVALENVRPTVEVKSRRVGGSTYQVPVEVRPVRRNALGMRWIVEAARKRGDKSMALRLANELSDASDNKGAAVKKREDVHRMAEANKAFAHYRW	-	-	-	17556,38 Daltons
Haemophilus influenzae ("aegyptius") M14951 ASM335150v1 GCA_003351505	P44376	MPRRRSIEARKILPDPKFGSELLAKFINVIMVDGKKSVAESIVYGALETLAQRTGKEPLEAFEVALENVRPTVEVKSRRVGGSTYQVPVEVRPVRRNALGMRWIVEAARKRGDKSMALRLANELSDASDNKGAAVKKREDVHRMAEANKAFAHYRW	-	-	-	17556,38 Daltons
Haemophilus influenzae P668-6062 ASM341412v1 GCA_003414125	P44376	MPRRRSIEARKILPDPKFGSELLAKFINVIMVDGKKSVAESIVYGALETLAQRTGKEPLEAFEVALENVRPTVEVKSRRVGGSTYQVPVEVRPVRRNALGMRWIVEAARKRGDKSMALRLANELSDASDNKGAAVKKREDVHRMAEANKAFAHYRW	-	-	-	17556,38 Daltons
Haemophilus influenzae P853-2792 ASM341430v2 GCA_003414305.2	P44376	MPRRRSIEARKILPDPKFGSELLAKFINVIMVDGKKSVAESIVYGALETLAQRTGKEPLEAFEVALENVRPTVEVKSRRVGGSTYQVPVEVRPVRRNALGMRWIVEAARKRGDKSMALRLANELSDASDNKGAAVKKREDVHRMAEANKAFAHYRW	-	-	I7 -> V; K11 -> N	17556,38 Daltons
Haemophilus influenzae P667-4462 ASM341465v1 GCA_003414655	P44376	MPRRRSIEARKILPDPKFGSELLAKFINVIMVDGKKSVAESIVYGALETLAQRTGKEPLEAFEVALENVRPTVEVKSRRVGGSTYQVPVEVRPVRRNALGMRWIVEAARKRGDKSMALRLANELSDASDNKGAAVKKREDVHRMAEANKAFAHYRW	-	-	-	17556,38 Daltons
Haemophilus influenzae P669-6977 ASM342550v1 GCA_003425505	P44376	MPRRRSIEARKILPDPKFGSELLAKFINVIMVDGKKSVAESIVYGALETLAQRTGKEPLEAFEVALENVRPTVEVKSRRVGGSTYQVPVEVRPVRRNALGMRWIVEAARKRGDKSMALRLANELSDASDNKGAAVKKREDVHRMAEANKAFAHYRW	-	-	-	17556,38 Daltons
Haemophilus influenzae P676-2514 ASM342560v1 GCA_003425605	P44376	MPRRRSIEARKILPDPKFGSELLAKFINVIMVDGKKSVAESIVYGALETLAQRTGKEPLEAFEVALENVRPTVEVKSRRVGGSTYQVPVEVRPVRRNALGMRWIVEAARKRGDKSMALRLANELSDASDNKGAAVKKREDVHRMAEANKAFAHYRW	-	-	-	17556,38 Daltons
Haemophilus influenzae M09965 ASM349320v1 GCA_003493205	P44376	MPRRRSIEARKILPDPKFGSELLAKFINVIMVDGKKSVAESIVYGALETLAQRTGKEPLEAFEVALENVRPTVEVKSRRVGGSTYQVPVEVRPVRRNALGMRWIVEAARKRGDKSMALRLANELSDASDNKGAAVKKREDVHRMAEANKAFAHYRW	-	-	-	17556,38 Daltons
Haemophilus influenzae M15937 ASM349422v1 GCA_003494225	P44376	MPRRRSIEARKILPDPKFGSELLAKFINVIMVDGKKSVAESIVYGALETLAQRTGKEPLEAFEVALENVRPTVEVKSRRVGGSTYQVPVEVRPVRRNALGMRWIVEAARKRGDKSMALRLANELSDASDNKGAAVKKREDVHRMAEANKAFAHYRW	-	-	-	17556,38 Daltons
Haemophilus influenzae C2010021516 ASM415323v1 GCA_004153235	P44376	MPRRRSIEARKILPDPKFGSELLAKFINVIMVDGKKSVAESIVYGALETLAQRTGKEPLEAFEVALENVRPTVEVKSRRVGGSTYQVPVEVRPVRRNALGMRWIVEAARKRGDKSMALRLANELSDASDNKGAAVKKREDVHRMAEANKAFAHYRW	-	-	-	17556,38 Daltons
Haemophilus influenzae biotype aegyptius KC1018 ASM588819v1 GCA_005888195	P44376	MPRRRSIEARKILPDPKFGSELLAKFINVIMVDGKKSVAESIVYGALETLAQRTGKEPLEAFEVALENVRPTVEVKSRRVGGSTYQVPVEVRPVRRNALGMRWIVEAARKRGDKSMALRLANELSDASDNKGAAVKKREDVHRMAEANKAFAHYRW	-	-	-	17556,38 Daltons
Haemophilus aegyptius FDAARGOS_1478 ASM1993090v1 GCA_019930905	P44376	MPRRRSIEARKILPDPKFGSELLAKFINVIMVDGKKSVAESIVYGALETLAQRTGKEPLEAFEVALENVRPTVEVKSRRVGGSTYQVPVEVRPVRRNALGMRWIVEAARKRGDKSMALRLANELSDASDNKGAAVKKREDVHRMAEANKAFAHYRW	-	-	-	17556,38 Daltons
Haemophilus influenzae 444/18 ASM2007368v1 GCA_020073685	P44376	MPRRRSIEARKILPDPKFGSELLAKFINVIMVDGKKSVAESIVYGALETLAQRTGKEPLEAFEVALENVRPTVEVKSRRVGGSTYQVPVEVRPVRRNALGMRWIVEAARKRGDKSMALRLANELSDASDNKGAAVKKREDVHRMAEANKAFAHYRW	-	-	-	17556,38 Daltons
Haemophilus influenzae Hi1062 ASM2926877v1 GCA_029268775	P44376	MPRRRSIEARKILPDPKFGSELLAKFINVIMVDGKKSVAESIVYGALETLAQRTGKEPLEAFEVALENVRPTVEVKSRRVGGSTYQVPVEVRPVRRNALGMRWIVEAARKRGDKSMALRLANELSDASDNKGAAVKKREDVHRMAEANKAFAHYRW	-	-	-	17556,38 Daltons
Haemophilus influenzae Hi805 ASM2926892v1 GCA_029268925	P44376	MPRRRSIEARKILPDPKFGSELLAKFINVIMVDGKKSVAESIVYGALETLAQRTGKEPLEAFEVALENVRPTVEVKSRRVGGSTYQVPVEVRPVRRNALGMRWIVEAARKRGDKSMALRLANELSDASDNKGAAVKKREDVHRMAEANKAFAHYRW	-	-	-	17556,38 Daltons
Haemophilus influenzae 2016S11-301 ASM3843181v1 GCA_038431815	P44376	MPRRRSIEARKILPDPKFGSELLAKFINVIMVDGKKSVAESIVYGALETLAQRTGKEPLEAFEVALENVRPTVEVKSRRVGGSTYQVPVEVRPVRRNALGMRWIVEAARKRGDKSMALRLANELSDASDNKGAAVKKREDVHRMAEANKAFAHYRW	-	-	-	17556,38 Daltons
Haemophilus influenzae PTHi-6916 PTHi-6916 GCA_900408145	P44376	MPRRRSIEARKILPDPKFGSELLAKFINVIMVDGKKSVAESIVYGALETLAQRTGKEPLEAFEVALENVRPTVEVKSRRVGGSTYQVPVEVRPVRRNALGMRWIVEAARKRGDKSMALRLANELSDASDNKGAAVKKREDVHRMAEANKAFAHYRW	-	-	-	17556,38 Daltons
Haemophilus aegyptius NCTC8135 46514_C02 GCA_900450755	P44376	MPRRRSIEARKILPDPKFGSELLAKFINVIMVDGKKSVAESIVYGALETLAQRTGKEPLEAFEVALENVRPTVEVKSRRVGGSTYQVPVEVRPVRRNALGMRWIVEAARKRGDKSMALRLANELSDASDNKGAAVKKREDVHRMAEANKAFAHYRW	-	-	-	17556,38 Daltons
Haemophilus aegyptius NCTC8502T 49595_C01 GCA_900475885	P44376	MPRRRSIEARKILPDPKFGSELLAKFINVIMVDGKKSVAESIVYGALETLAQRTGKEPLEAFEVALENVRPTVEVKSRRVGGSTYQVPVEVRPVRRNALGMRWIVEAARKRGDKSMALRLANELSDASDNKGAAVKKREDVHRMAEANKAFAHYRW	-	-	-	17556,38 Daltons
Haemophilus aegyptius NCTC8134 52579_G01 GCA_900637765	P44376	MPRRRSIEARKILPDPKFGSELLAKFINVIMVDGKKSVAESIVYGALETLAQRTGKEPLEAFEVALENVRPTVEVKSRRVGGSTYQVPVEVRPVRRNALGMRWIVEAARKRGDKSMALRLANELSDASDNKGAAVKKREDVHRMAEANKAFAHYRW	-	-	-	17556,38 Daltons
Haemophilus influenzae 723 ASM93162v1 GCA_000931625	P44376	MPRRRSIEARKILPDPKFGSELLAKFINVIMVDGKKSVAESIVYGALETLAQRTGKEPLEAFEVALENVRPTVEVKSRRVGGSTYQVPVEVRPVRRNALGMRWIVEAARKRGDKSMALRLANELSDASDNKGAAVKKREDVHRMAEANKAFAHYRW	-	-	-	17556,38 Daltons
Haemophilus influenzae 1123_HINF ASM107611v1 GCA_001076115	P44376	MPRRRSIEARKILPDPKFGSELLAKFINVIMVDGKKSVAESIVYGALETLAQRTGKEPLEAFEVALENVRPTVEVKSRRVGGSTYQVPVEVRPVRRNALGMRWIVEAARKRGDKSMALRLANELSDASDNKGAAVKKREDVHRMAEANKAFAHYRW	-	-	-	17556,38 Daltons
Haemophilus influenzae HI2114 ASM118448v1 GCA_001184485	P44376	MPRRRSIEARKILPDPKFGSELLAKFINVIMVDGKKSVAESIVYGALETLAQRTGKEPLEAFEVALENVRPTVEVKSRRVGGSTYQVPVEVRPVRRNALGMRWIVEAARKRGDKSMALRLANELSDASDNKGAAVKKREDVHRMAEANKAFAHYRW	-	-	-	17556,38 Daltons
Haemophilus influenzae HI1722 ASM118454v1 GCA_001184545	P44376	MPRRRSIEARKILPDPKFGSELLAKFINVIMVDGKKSVAESIVYGALETLAQRTGKEPLEAFEVALENVRPTVEVKSRRVGGSTYQVPVEVRPVRRNALGMRWIVEAARKRGDKSMALRLANELSDASDNKGAAVKKREDVHRMAEANKAFAHYRW	-	-	-	17556,38 Daltons
Haemophilus influenzae NCTC8143T NCTC8143 GCA_001457655	P44376	MPRRRSIEARKILPDPKFGSELLAKFINVIMVDGKKSVAESIVYGALETLAQRTGKEPLEAFEVALENVRPTVEVKSRRVGGSTYQVPVEVRPVRRNALGMRWIVEAARKRGDKSMALRLANELSDASDNKGAAVKKREDVHRMAEANKAFAHYRW	-	-	-	17556,38 Daltons
Haemophilus influenzae 101P3H1 ASM298374v1 GCA_002983745	P44376	MPRRRSIEARKILPDPKFGSELLAKFINVIMVDGKKSVAESIVYGALETLAQRTGKEPLEAFEVALENVRPTVEVKSRRVGGSTYQVPVEVRPVRRNALGMRWIVEAARKRGDKSMALRLANELSDASDNKGAAVKKREDVHRMAEANKAFAHYRW	-	-	-	17556,38 Daltons
Haemophilus influenzae 124P4H1 ASM298406v1 GCA_002984065	P44376	MPRRRSIEARKILPDPKFGSELLAKFINVIMVDGKKSVAESIVYGALETLAQRTGKEPLEAFEVALENVRPTVEVKSRRVGGSTYQVPVEVRPVRRNALGMRWIVEAARKRGDKSMALRLANELSDASDNKGAAVKKREDVHRMAEANKAFAHYRW	-	-	-	17556,38 Daltons
Haemophilus influenzae 18P17H2 ASM298432v1 GCA_002984325	P44376	MPRRRSIEARKILPDPKFGSELLAKFINVIMVDGKKSVAESIVYGALETLAQRTGKEPLEAFEVALENVRPTVEVKSRRVGGSTYQVPVEVRPVRRNALGMRWIVEAARKRGDKSMALRLANELSDASDNKGAAVKKREDVHRMAEANKAFAHYRW	-	-	-	17556,38 Daltons
Haemophilus influenzae 33P18H2 ASM298452v1 GCA_002984525	P44376	MPRRRSIEARKILPDPKFGSELLAKFINVIMVDGKKSVAESIVYGALETLAQRTGKEPLEAFEVALENVRPTVEVKSRRVGGSTYQVPVEVRPVRRNALGMRWIVEAARKRGDKSMALRLANELSDASDNKGAAVKKREDVHRMAEANKAFAHYRW	-	-	-	17556,38 Daltons
Haemophilus influenzae 33P19H1 ASM298454v1 GCA_002984545	P44376	MPRRRSIEARKILPDPKFGSELLAKFINVIMVDGKKSVAESIVYGALETLAQRTGKEPLEAFEVALENVRPTVEVKSRRVGGSTYQVPVEVRPVRRNALGMRWIVEAARKRGDKSMALRLANELSDASDNKGAAVKKREDVHRMAEANKAFAHYRW	-	-	-	17556,38 Daltons
Haemophilus influenzae 46P159H1 ASM298468v1 GCA_002984685	P44376	MPRRRSIEARKILPDPKFGSELLAKFINVIMVDGKKSVAESIVYGALETLAQRTGKEPLEAFEVALENVRPTVEVKSRRVGGSTYQVPVEVRPVRRNALGMRWIVEAARKRGDKSMALRLANELSDASDNKGAAVKKREDVHRMAEANKAFAHYRW	-	-	-	17556,38 Daltons
Haemophilus influenzae 18P16H1 ASM298502v1 GCA_002985025	P44376	MPRRRSIEARKILPDPKFGSELLAKFINVIMVDGKKSVAESIVYGALETLAQRTGKEPLEAFEVALENVRPTVEVKSRRVGGSTYQVPVEVRPVRRNALGMRWIVEAARKRGDKSMALRLANELSDASDNKGAAVKKREDVHRMAEANKAFAHYRW	-	-	-	17556,38 Daltons
Haemophilus influenzae 33P110H3 ASM298520v1 GCA_002985205	P44376	MPRRRSIEARKILPDPKFGSELLAKFINVIMVDGKKSVAESIVYGALETLAQRTGKEPLEAFEVALENVRPTVEVKSRRVGGSTYQVPVEVRPVRRNALGMRWIVEAARKRGDKSMALRLANELSDASDNKGAAVKKREDVHRMAEANKAFAHYRW	-	-	-	17556,38 Daltons
Haemophilus influenzae 35P8H ASM298526v1 GCA_002985265	P44376	MPRRRSIEARKILPDPKFGSELLAKFINVIMVDGKKSVAESIVYGALETLAQRTGKEPLEAFEVALENVRPTVEVKSRRVGGSTYQVPVEVRPVRRNALGMRWIVEAARKRGDKSMALRLANELSDASDNKGAAVKKREDVHRMAEANKAFAHYRW	-	-	-	17556,38 Daltons
Haemophilus influenzae 44P197H1 ASM298536v1 GCA_002985365	P44376	MPRRRSIEARKILPDPKFGSELLAKFINVIMVDGKKSVAESIVYGALETLAQRTGKEPLEAFEVALENVRPTVEVKSRRVGGSTYQVPVEVRPVRRNALGMRWIVEAARKRGDKSMALRLANELSDASDNKGAAVKKREDVHRMAEANKAFAHYRW	-	-	-	17556,38 Daltons
Haemophilus influenzae 55P3H1 ASM298558v1 GCA_002985585	P44376	MPRRRSIEARKILPDPKFGSELLAKFINVIMVDGKKSVAESIVYGALETLAQRTGKEPLEAFEVALENVRPTVEVKSRRVGGSTYQVPVEVRPVRRNALGMRWIVEAARKRGDKSMALRLANELSDASDNKGAAVKKREDVHRMAEANKAFAHYRW	-	-	-	17556,38 Daltons
Haemophilus influenzae 56P76H1 ASM298572v1 GCA_002985725	P44376	MPRRRSIEARKILPDPKFGSELLAKFINVIMVDGKKSVAESIVYGALETLAQRTGKEPLEAFEVALENVRPTVEVKSRRVGGSTYQVPVEVRPVRRNALGMRWIVEAARKRGDKSMALRLANELSDASDNKGAAVKKREDVHRMAEANKAFAHYRW	-	-	-	17556,38 Daltons
Haemophilus influenzae 73P2H1 ASM298647v1 GCA_002986475	P44376	MPRRRSIEARKILPDPKFGSELLAKFINVIMVDGKKSVAESIVYGALETLAQRTGKEPLEAFEVALENVRPTVEVKSRRVGGSTYQVPVEVRPVRRNALGMRWIVEAARKRGDKSMALRLANELSDASDNKGAAVKKREDVHRMAEANKAFAHYRW	-	-	-	17556,38 Daltons
Haemophilus influenzae 81P25H1 ASM298679v1 GCA_002986795	P44376	MPRRRSIEARKILPDPKFGSELLAKFINVIMVDGKKSVAESIVYGALETLAQRTGKEPLEAFEVALENVRPTVEVKSRRVGGSTYQVPVEVRPVRRNALGMRWIVEAARKRGDKSMALRLANELSDASDNKGAAVKKREDVHRMAEANKAFAHYRW	-	-	-	17556,38 Daltons
Haemophilus influenzae 96P15H1 ASM298897v1 GCA_002988975	P44376	MPRRRSIEARKILPDPKFGSELLAKFINVIMVDGKKSVAESIVYGALETLAQRTGKEPLEAFEVALENVRPTVEVKSRRVGGSTYQVPVEVRPVRRNALGMRWIVEAARKRGDKSMALRLANELSDASDNKGAAVKKREDVHRMAEANKAFAHYRW	-	-	-	17556,38 Daltons
Haemophilus influenzae 101P19H1 ASM298909v1 GCA_002989095	P44376	MPRRRSIEARKILPDPKFGSELLAKFINVIMVDGKKSVAESIVYGALETLAQRTGKEPLEAFEVALENVRPTVEVKSRRVGGSTYQVPVEVRPVRRNALGMRWIVEAARKRGDKSMALRLANELSDASDNKGAAVKKREDVHRMAEANKAFAHYRW	-	-	-	17556,38 Daltons
Haemophilus influenzae 44P204H1 ASM299044v1 GCA_002990445	P44376	MPRRRSIEARKILPDPKFGSELLAKFINVIMVDGKKSVAESIVYGALETLAQRTGKEPLEAFEVALENVRPTVEVKSRRVGGSTYQVPVEVRPVRRNALGMRWIVEAARKRGDKSMALRLANELSDASDNKGAAVKKREDVHRMAEANKAFAHYRW	-	-	-	17556,38 Daltons
Haemophilus influenzae 8 ASM320307v1 GCA_003203075	P44376	MPRRRSIEARKILPDPKFGSELLAKFINVIMVDGKKSVAESIVYGALETLAQRTGKEPLEAFEVALENVRPTVEVKSRRVGGSTYQVPVEVRPVRRNALGMRWIVEAARKRGDKSMALRLANELSDASDNKGAAVKKREDVHRMAEANKAFAHYRW	-	-	-	17556,38 Daltons
Haemophilus influenzae 19 ASM320321v1 GCA_003203215	P44376	MPRRRSIEARKILPDPKFGSELLAKFINVIMVDGKKSVAESIVYGALETLAQRTGKEPLEAFEVALENVRPTVEVKSRRVGGSTYQVPVEVRPVRRNALGMRWIVEAARKRGDKSMALRLANELSDASDNKGAAVKKREDVHRMAEANKAFAHYRW	-	-	-	17556,38 Daltons
Haemophilus influenzae P635-7537 ASM341439v1 GCA_003414395	P44376	MPRRRSIEARKILPDPKFGSELLAKFINVIMVDGKKSVAESIVYGALETLAQRTGKEPLEAFEVALENVRPTVEVKSRRVGGSTYQVPVEVRPVRRNALGMRWIVEAARKRGDKSMALRLANELSDASDNKGAAVKKREDVHRMAEANKAFAHYRW	-	-	-	17556,38 Daltons
Haemophilus influenzae P634-7311 ASM341464v2 GCA_003414645.2	P44376	MPRRRSIEARKILPDPKFGSELLAKFINVIMVDGKKSVAESIVYGALETLAQRTGKEPLEAFEVALENVRPTVEVKSRRVGGSTYQVPVEVRPVRRNALGMRWIVEAARKRGDKSMALRLANELSDASDNKGAAVKKREDVHRMAEANKAFAHYRW	-	-	-	17556,38 Daltons
Haemophilus influenzae P637-8346 ASM341492v2 GCA_003414925.2	P44376	MALNLQDKQAIVAEVNEAAKGALSAVIADSRGVTVEKMTELRKSAREAGVTMRVVRNTLLRRAVEGTGYECLKDTFVGPTLIAFSNEHPGAAARLFKEFAKANDKFEIKGAAFEGKIQDVEFLATLPTYEEAIARLMGTMKEAAAGKLVRTFAALRDKLQEAA	-	-	V25 -> A ; D68 -> G; A149 -> V	17647,40 Daltons
Haemophilus influenzae P617-9224 ASM342571v1 GCA_003425715	P44376	MALNLQDKQAIVAEVNEAAKGALSAVIADSRGVTVEKMTELRKSAREAGVTMRVVRNTLLRRAVEGTGYECLKDTFVGPTLIAFSNEHPGAAARLFKEFAKANDKFEIKGAAFEGKIQDVEFLATLPTYEEAIARLMGTMKEAAAGKLVRTFAALRDKLQEAA	-	-	V25 -> A ; D68 -> G; A149 -> V	17647,40 Daltons
Haemophilus influenzae M07659 ASM345806v1 GCA_003458065	P44376	MALNLQDKQAIVAEVNEAAKGALSAVIADSRGVTVEKMTELRKSAREAGVTMRVVRNTLLRRAVEGTGYECLKDTFVGPTLIAFSNEHPGAAARLFKEFAKANDKFEIKGAAFEGKIQDVEFLATLPTYEEAIARLMGTMKEAAAGKLVRTFAALRDKLQEAA	-	-	V25 -> A ; D68 -> G; A149 -> V	17647,40 Daltons
Haemophilus influenzae M18770 ASM349022v1 GCA_003490225	P44376	MALNLQDKQAIVAEVNEAAKGALSAVIADSRGVTVEKMTELRKSAREAGVTMRVVRNTLLRRAVEGTGYECLKDTFVGPTLIAFSNEHPGAAARLFKEFAKANDKFEIKGAAFEGKIQDVEFLATLPTYEEAIARLMGTMKEAAAGKLVRTFAALRDKLQEAA	-	-	V25 -> A ; D68 -> G; A149 -> V	17647,40 Daltons
Haemophilus influenzae M29695 ASM349070v1 GCA_003490705	P44376	MALNLQDKQAIVAEVNEAAKGALSAVIADSRGVTVEKMTELRKSAREAGVTMRVVRNTLLRRAVEGTGYECLKDTFVGPTLIAFSNEHPGAAARLFKEFAKANDKFEIKGAAFEGKIQDVEFLATLPTYEEAIARLMGTMKEAAAGKLVRTFAALRDKLQEAA	-	-	V25 -> A ; D68 -> G; A149 -> V	17647,40 Daltons
Haemophilus influenzae M06151 ASM349389v1 GCA_003493895	P44376	MALNLQDKQAIVAEVNEAAKGALSAVIADSRGVTVEKMTELRKSAREAGVTMRVVRNTLLRRAVEGTGYECLKDTFVGPTLIAFSNEHPGAAARLFKEFAKANDKFEIKGAAFEGKIQDVEFLATLPTYEEAIARLMGTMKEAAAGKLVRTFAALRDKLQEAA	-	-	V25 -> A ; D68 -> G; A149 -> V	17647,40 Daltons
Haemophilus influenzae M13119 ASM349476v1 GCA_003494765	P44376	MALNLQDKQAIVAEVNEAAKGALSAVIADSRGVTVEKMTELRKSAREAGVTMRVVRNTLLRRAVEGTGYECLKDTFVGPTLIAFSNEHPGAAARLFKEFAKANDKFEIKGAAFEGKIQDVEFLATLPTYEEAIARLMGTMKEAAAGKLVRTFAALRDKLQEAA	-	-	V25 -> A ; D68 -> G; A149 -> V	17647,40 Daltons
Haemophilus influenzae 60068_NP_Hi3 ASM480214v1 GCA_004802145	P44376	MALNLQDKQAIVAEVNEAAKGALSAVIADSRGVTVEKMTELRKSAREAGVTMRVVRNTLLRRAVEGTGYECLKDTFVGPTLIAFSNEHPGAAARLFKEFAKANDKFEIKGAAFEGKIQDVEFLATLPTYEEAIARLMGTMKEAAAGKLVRTFAALRDKLQEAA	-	-	V25 -> A ; D68 -> G; A149 -> V	17647,40 Daltons
Haemophilus influenzae 60068_BAL_Hi1 ASM480216v1 GCA_004802165	P44376	MALNLQDKQAIVAEVNEAAKGALSAVIADSRGVTVEKMTELRKSAREAGVTMRVVRNTLLRRAVEGTDYECLKDTFVGPTLIAFSNEHPGAAARLFKEFAKANDKFEIKGAAFEGKIQDVEFLATLPTYEEAIARLMGTMKEAAAGKLARTFAALRDKLQEAA	-	-	V25 -> A	17677,37 Daltons
Haemophilus influenzae C ASM789712v1 GCA_007897125	P44376	MALNLQDKQAIVAEVNEAAKGALSAVIADSRGVTVEKMTELRKSAREAGVTMRVVRNTLLRRAVEGTDYECLKDTFVGPTLIAFSNEHPGAAARLFKEFAKANDKFEIKGAAFEGKIQDVEFLATLPTYEEAIARLMGTMKEAAAGKLARTFAALRDKLQEAA	-	-	V25 -> A	17677,37 Daltons
Haemophilus influenzae B ASM789717v1 GCA_007897175	P44376	MALNLQDKQAIVAEVNEAAKGALSAVIADSRGVTVEKMTELRKSAREAGVTMRVVRNTLLRRAVEGTDYECLKDTFVGPTLIAFSNEHPGAAARLFKEFAKANDKFEIKGAAFEGKIQDVEFLATLPTYEEAIARLMGTMKEAAAGKLARTFAALRDKLQEAA	-	-	V25 -> A	17677,37 Daltons
Haemophilus influenzae CHBN-II-1 ASM1970336v1 GCA_019703365	P44376	MALNLQDKQAIVAEVNEAAKGALSAVIADSRGVTVEKMTELRKSAREAGVTMRVVRNTLLRRAVEGTDYECLKDTFVGPTLIAFSNEHPGAAARLFKEFAKANDKFEIKGAAFEGKIQDVEFLATLPTYEEAIARLMGTMKEAAAGKLARTFAALRDKLQEAA	-	-	V25 -> A	17677,37 Daltons
Haemophilus influenzae CHBN-II-2 ASM1970338v1 GCA_019703385	P44376	MALNLQDKQAIVAEVNEAAKGALSAVIADSRGVTVEKMTELRKSAREAGVTMRVVRNTLLRRAVEGTDYECLKDTFVGPTLIAFSNEHPGAAARLFKEFAKANDKFEIKGAAFEGKIQDVEFLATLPTYEEAIARLMGTMKEAAAGKLARTFAALRDKLQEAA	-	-	V25 -> A	17677,37 Daltons
Haemophilus influenzae FDAARGOS_1560 ASM2073604v1 GCA_020736045	P44376	MALNLQDKQAIVAEVNEAAKGALSAVIADSRGVTVEKMTELRKSAREAGVTMRVVRNTLLRRAVEGTDYECLKDTFVGPTLIAFSNEHPGAAARLFKEFAKANDKFEIKGAAFEGKIQDVEFLATLPTYEEAIARLMGTMKEAAAGKLARTFAALRDKLQEAA	-	-	V25 -> A	17677,37 Daltons
Haemophilus influenzae Hi9 ASM2139103v1 GCA_021391035	P44376	MALNLQDKQAIVAEVNEAAKGALSAVIADSRGVTVEKMTELRKSAREAGVTMRVVRNTLLRRAVEGTDYECLKDTFVGPTLIAFSNEHPGAAARLFKEFAKANDKFEIKGAAFEGKIQDVEFLATLPTYEEAIARLMGTMKEAAAGKLARTFAALRDKLQEAA	-	-	V25 -> A	17677,37 Daltons
Haemophilus influenzae AS4 ASM2139119v1 GCA_021391195	P44376	MALNLQDKQAIVAEVNEAAKGALSAVIADSRGVTVEKMTELRKSAREAGVTMRVVRNTLLRRAVEGTDYECLKDTFVGPTLIAFSNEHPGAAARLFKEFAKANDKFEIKGAAFEGKIQDVEFLATLPTYEEAIARLMGTMKEAAAGKLARTFAALRDKLQEAA	-	-	V25 -> A	17677,37 Daltons
Haemophilus influenzae 2842STDY5882088 14412_4#60 GCA_900029205	P44376	MALNLQDKQAIVAEVNEAAKGALSAVIADSRGVTVEKMTELRKSAREAGVTMRVVRNTLLRRAVEGTDYECLKDTFVGPTLIAFSNEHPGAAARLFKEFAKANDKFEIKGAAFEGKIQDVEFLATLPTYEEAIARLMGTMKEAAAGKLARTFAALRDKLQEAA	-	-	V25 -> A	17677,37 Daltons
Haemophilus influenzae 2842STDY5882065 14412_4#37 GCA_900037345	P44376	MALNLQDKQAIVAEVNEAAKGALSAVIADSRGVTVEKMTELRKSAREAGVTMRVVRNTLLRRAVEGTDYECLKDTFVGPTLIAFSNEHPGAAARLFKEFAKANDKFEIKGAAFEGKIQDVEFLATLPTYEEAIARLMGTMKEAAAGKLARTFAALRDKLQEAA	-	-	V25 -> A	17677,37 Daltons
Haemophilus influenzae PTHi-11149 PTHi-11149 GCA_900407405	P44376	MALNLQDKQAIVAEVNEAAKGALSAVIADSRGVTVEKMTELRKSAREAGVTMRVVRNTLLRRAVEGTDYECLKDTFVGPTLIAFSNEHPGAAARLFKEFAKANDKFEIKGAAFEGKIQDVEFLATLPTYEEAIARLMGTMKEAAAGKLARTFAALRDKLQEAA	-	-	V25 -> A	17677,37 Daltons
Haemophilus influenzae PTHi-12301 PTHi-12301 GCA_900407495	P44376	MALNLQDKQAIVAEVNEAAKGALSAVIADSRGVTVEKMTELRKSAREAGVTMRVVRNTLLRRAVEGTDYECLKDTFVGPTLIAFSNEHPGAAARLFKEFAKANDKFEIKGAAFEGKIQDVEFLATLPTYEEAIARLMGTMKEAAAGKLARTFAALRDKLQEAA	-	-	V25 -> A	17677,37 Daltons
Haemophilus influenzae PTHi-13142 PTHi-13142 GCA_900407675	P44376	MALNLQDKQAIVAEVNEAAKGALSAVIADSRGVTVEKMTELRKSAREAGVTMRVVRNTLLRRAVEGTDYECLKDTFVGPTLIAFSNEHPGAAARLFKEFAKANDKFEIKGAAFEGKIQDVEFLATLPTYEEAIARLMGTMKEAAAGKLARTFAALRDKLQEAA	-	-	V25 -> A	17677,37 Daltons
Haemophilus influenzae biotype aegyptius F3283 ASM588818v1 GCA_005888185	P44350	MALNLQDKQAIVAEVNEAAKGALSAVIADSRGVTVEKMTELRKSAREAGVTMRVVRNTLLRRAVEGTDYECLKDTFVGPTLIAFSNEHPGAAARLFKEFAKANDKFEIKGAAFEGKIQDVEFLATLPTYEEAIARLMGTMKEAAAGKLARTFAALRDKLQEAA	-	-	V25 -> A	17677,37 Daltons
Haemophilus influenzae biotype aegyptius F3039 ASM588820v1 GCA_005888205	P44350	MALNLQDKQAIVAEVNEAAKGALSAVIADSRGVTVEKMTELRKSAREAGVTMRVVRNTLLRRAVEGTDYECLKDTFVGPTLIAFSNEHPGAAARLFKEFAKANDKFEIKGAAFEGKIQDVEFLATLPTYEEAIARLMGTMKEAAAGKLARTFAALRDKLQEAA	-	-	V25 -> A	17677,37 Daltons
Haemophilus influenzae biotype aegyptius F3042 ASM588821v1 GCA_005888215	P44350	MALNLQDKQAIVAEVNEAAKGALSAVIADSRGVTVEKMTELRKSAREAGVTMRVVRNTLLRRAVEGTDYECLKDTFVGPTLIAFSNEHPGAAARLFKEFAKANDKFEIKGAAFEGKIQDVEFLATLPTYEEAIARLMGTMKEAAAGKLARTFAALRDKLQEAA	-	-	V25 -> A	17677,37 Daltons
Haemophilus influenzae biotype aegyptius F1946 ASM588826v1 GCA_005888265	P44350	MALNLQDKQAIVAEVNEAAKGALSAVIADSRGVTVEKMTELRKSAREAGVTMRVVRNTLLRRAVEGTDYECLKDTFVGPTLIAFSNEHPGAAARLFKEFAKANDKFEIKGAAFEGKIQDVEFLATLPTYEEAIARLMGTMKEAAAGKLARTFAALRDKLQEAA	-	-	V25 -> A	17677,37 Daltons
Haemophilus influenzae biotype aegyptius HE7/F1946 ASM858674v1 GCA_008586745	P44350	MALNLQDKQAIVAEVNEAAKGALSAVIADSRGVTVEKMTELRKSAREAGVTMRVVRNTLLRRAVEGTDYECLKDTFVGPTLIAFSNEHPGAAARLFKEFAKANDKFEIKGAAFEGKIQDVEFLATLPTYEEAIARLMGTMKEAAAGKLARTFAALRDKLQEAA	-	-	V25 -> A	17677,37 Daltons
Haemophilus influenzae biotype aegyptius HE24/F3037 ASM858680v1 GCA_008586805	P44350	MALNLQDKQAIVAEVNEAAKGALSAVIADSRGVTVEKMTELRKSAREAGVTMRVVRNTLLRRAVEGTDYECLKDTFVGPTLIAFSNEHPGAAARLFKEFAKANDKFEIKGAAFEGKIQDVEFLATLPTYEEAIARLMGTMKEAAAGKLARTFAALRDKLQEAA	-	-	V25 -> A	17677,37 Daltons
Haemophilus influenzae biotype aegyptius HE15/F3028 ASM858682v1 GCA_008586825	P44350	MALNLQDKQAIVAEVNEAAKGALSAVIADSRGVTVEKMTELRKSAREAGVTMRVVRNTLLRRAVEGTDYECLKDTFVGPTLIAFSNEHPGAAARLFKEFAKANDKFEIKGAAFEGKIQDVEFLATLPTYEEAIARLMGTMKEAAAGKLARTFAALRDKLQEAA	-	-	V25 -> A	17677,37 Daltons
Haemophilus influenzae ("aegyptius") F3047 ASM20047v1 GCA_000200475	P44350	MALNLQDKQAIVAEVNEAAKGALSAVIADSRGVTVEKMTELRKSAREAGVTMRVVRNTLLRRAVEGTDYECLKDTFVGPTLIAFSNEHPGAAARLFKEFAKANDKFEIKGAAFEGKIQDVEFLATLPTYEEAIARLMGTMKEAAAGKLARTFAALRDKLQEAA	-	-	V25 -> A	17677,37 Daltons
Haemophilus influenzae 723 ASM93162v1 GCA_000931625	P44350	MALNLQDKQAIVAEVNEAAKGALSAVIADSRGVTVEKMTELRKSAREAGVTMRVVRNTLLRRAVEGTDYECLKDTFVGPTLIAFSNEHPGAAARLFKEFAKANDKFEIKGAAFEGKIQDVEFLATLPTYEEAIARLMGTMKEAAAGKLARTFAALRDKLQEAA	-	-	V25 -> A	17677,37 Daltons
Haemophilus influenzae HI2114 ASM118448v1 GCA_001184485	P44350	MALNLQDKQAIVAEVNEAAKGALSAVIADSRGVTVEKMTELRKSAREAGVTMRVVRNTLLRRAVEGTDYECLKDTFVGPTLIAFSNEHPGAAARLFKEFAKANDKFEIKGAAFEGKIQDVEFLATLPTYEEAIARLMGTMKEAAAGKLARTFAALRDKLQEAA	-	-	V25 -> A	17677,37 Daltons
Haemophilus aegyptius CCUG 628 ASM167930v1 GCA_001679305	P44350	MALNLQDKQAIVAEVNEAAKGALSAVIADSRGVTVEKMTELRKSAREAGVTMRVVRNTLLRRAVEGTDYECLKDTFVGPTLIAFSNEHPGAAARLFKEFAKANDKFEIKGAAFEGKIQDVEFLATLPTYEEAIARLMGTMKEAAAGKLARTFAALRDKLQEAA	-	-	V25 -> A	17677,37 Daltons
Haemophilus aegyptius CCUG 26840 ASM167933v1 GCA_001679335	P44350	MALNLQDKQAIVAEVNEAAKGALSAVIADSRGVTVEKMTELRKSAREAGVTMRVVRNTLLRRAVEGTDYECLKDTFVGPTLIAFSNEHPGAAARLFKEFAKANDKFEIKGAAFEGKIQDVEFLATLPTYEEAIARLMGTMKEAAAGKLARTFAALRDKLQEAA	-	-	V25 -> A	17677,37 Daltons
Haemophilus influenzae GE117 ASM209328v1 GCA_002093285	P44350	MALNLQDKQAIVAEVNEAAKGALSAVIADSRGVTVEKMTELRKSAREAGVTMRVVRNTLLRRAVEGTDYECLKDTFVGPTLIAFSNEHPGAAARLFKEFAKANDKFEIKGAAFEGKIQDVEFLATLPTYEEAIARLMGTMKEAAAGKLARTFAALRDKLQEAA	-	-	V25 -> A	17677,37 Daltons
Haemophilus influenzae 101P3H1 ASM298374v1 GCA_002983745	P44350	MALNLQDKQAIVAEVNEAAKGALSAVIADSRGVTVEKMTELRKSAREAGVTMRVVRNTLLRRAVEGTDYECLKDTFVGPTLIAFSNEHPGAAARLFKEFAKANDKFEIKGAAFEGKIQDVEFLATLPTYEEAIARLMGTMKEAAAGKLARTFAALRDKLQEAA	-	-	V25 -> A	17677,37 Daltons
Haemophilus influenzae 124P4H1 ASM298406v1 GCA_002984065	P44350	MALNLQDKQAIVAEVNEAAKGALSAVIADSRGVTVEKMTELRKSAREAGVTMRVVRNTLLRRAVEGTDYECLKDTFVGPTLIAFSNEHPGAAARLFKEFAKANDKFEIKGAAFEGKIQDVEFLATLPTYEEAIARLMGTMKEAAAGKLARTFAALRDKLQEAA	-	-	V25 -> A	17677,37 Daltons
Haemophilus influenzae 32P8H3 ASM298450v1 GCA_002984505	P44350	MALNLQDKQAIVAEVNEAAKGALSAVIADSRGVTVEKMTELRKSAREAGVTMRVVRNTLLRRAVEGTDYECLKDTFVGPTLIAFSNEHPGAAARLFKEFAKANDKFEIKGAAFEGKIQDVEFLATLPTYEEAIARLMGTMKEAAAGKLARTFAALRDKLQEAA	-	-	V25 -> A	17677,37 Daltons
Haemophilus influenzae 33P18H2 ASM298452v1 GCA_002984525	P44350	MALNLQDKQAIVAEVNEAAKGALSAVIADSRGVTVEKMTELRKSAREAGVTMRVVRNTLLRRAVEGTDYECLKDTFVGPTLIAFSNEHPGAAARLFKEFAKANDKFEIKGAAFEGKIQDVEFLATLPTYEEAIARLMGTMKEAAAGKLARTFAALRDKLQEAA	-	-	V25 -> A	17677,37 Daltons
Haemophilus influenzae 33P19H1 ASM298454v1 GCA_002984545	P44350	MALNLQDKQAIVAEVNEAAKGALSAVIADSRGVTVEKMTELRKSAREAGVTMRVVRNTLLRRAVEGTDYECLKDTFVGPTLIAFSNEHPGAAARLFKEFAKANDKFEIKGAAFEGKIQDVEFLATLPTYEEAIARLMGTMKEAAAGKLARTFAALRDKLQEAA	-	-	V25 -> A	17677,37 Daltons
Haemophilus influenzae 46P159H1 ASM298468v1 GCA_002984685	P44350	MALNLQDKQAIVAEVNEAAKGALSAVIADSRGVTVEKMTELRKSAREAGVTMRVVRNTLLRRAVEGTDYECLKDTFVGPTLIAFSNEHPGAAARLFKEFAKANDKFEIKGAAFEGKIQDVEFLATLPTYEEAIARLMGTMKEAAAGKLARTFAALRDKLQEAA	-	-	V25 -> A	17677,37 Daltons
Haemophilus influenzae 48P28H1 ASM298544v1 GCA_002985445	P44350	MALNLQDKQAIVAEVNEAAKGALSAVIADSRGVTVEKMTELRKSAREAGVTMRVVRNTLLRRAVEGTDYECLKDTFVGPTLIAFSNEHPGAAARLFKEFAKANDKFEIKGAAFEGKIQDVEFLATLPTYEEAIARLMGTMKEAAAGKLARTFAALRDKLQEAA	-	-	V25 -> A	17677,37 Daltons
Haemophilus influenzae 56P76H1 ASM298572v1 GCA_002985725	P44350	MALNLQDKQAIVAEVNEAAKGALSAVIADSRGVTVEKMTELRKSAREAGVTMRVVRNTLLRRAVEGTDYECLKDTFVGPTLIAFSNEHPGAAARLFKEFAKANDKFEIKGAAFEGKIQDVEFLATLPTYEEAIARLMGTMKEAAAGKLARTFAALRDKLQEAA	-	-	V25 -> A	17677,37 Daltons
Haemophilus influenzae 73P2H1 ASM298647v1 GCA_002986475	P44350	MALNLQDKQAIVAEVNEAAKGALSAVIADSRGVTVEKMTELRKSAREAGVTMRVVRNTLLRRAVEGTDYECLKDTFVGPTLIAFSNEHPGAAARLFKEFAKANDKFEIKGAAFEGKIQDVEFLATLPTYEEAIARLMGTMKEAAAGKLARTFAALRDKLQEAA	-	-	V25 -> A	17677,37 Daltons
Haemophilus influenzae 81P25H1 ASM298679v1 GCA_002986795	P44350	MALNLQDKQAIVAEVNEAAKGALSAVIADSRGVTVEKMTELRKSAREAGVTMRVVRNTLLRRAVEGTDYECLKDTFVGPTLIAFSNEHPGAAARLFKEFAKANDKFEIKGAAFEGKIQDVEFLATLPTYEEAIARLMGTMKEAAAGKLARTFAALRDKLQEAA	-	-	V25 -> A	17677,37 Daltons
Haemophilus influenzae 101P19H1 ASM298909v1 GCA_002989095	P44350	MALNLQDKQAIVAEVNEAAKGALSAVIADSRGVTVEKMTELRKSAREAGVTMRVVRNTLLRRAVEGTDYECLKDTFVGPTLIAFSNEHPGAAARLFKEFAKANDKFEIKGAAFEGKIQDVEFLATLPTYEEAIARLMGTMKEAAAGKLARTFAALRDKLQEAA	-	-	V25 -> A	17677,37 Daltons
Haemophilus influenzae 48P45H1 ASM299146v1 GCA_002991465	P44350	MALNLQDKQAIVAEVNEAAKGALSAVIADSRGVTVEKMTELRKSAREAGVTMRVVRNTLLRRAVEGTDYECLKDTFVGPTLIAFSNEHPGAAARLFKEFAKANDKFEIKGAAFEGKIQDVEFLATLPTYEEAIARLMGTMKEAAAGKLARTFAALRDKLQEAA	-	-	V25 -> A	17677,37 Daltons
Haemophilus influenzae ("aegyptius") M14951 ASM335150v1 GCA_003351505	P44350	MALNLQDKQAIVAEVNEAAKGALSVVIADSRGVTVEKMTELRKSAREAGVTMRVVRNTLLRRAVEGTDYECLKDTFVGPTLIAFSNEHPGAAARLFKEFAKANDKFEIKGAAFEGKIQDVEFLATLPTYEEAIARLMGTMKEAAAGKLARTFAALRDKLQEAA	-	-	-	17705,43 Daltons
Haemophilus influenzae P853-2792 ASM341430v2 GCA_003414305.2	P44350	MALNLQDKQAIVAEVNEAAKGALSVVIADSRGVTVEKMTELRKSAREAGVTMRVVRNTLLRRAVEGTDYECLKDTFVGPTLIAFSNEHPGAAARLFKEFAKANDKFEIKGAAFEGKIQDVEFLATLPTYEEAIARLMGTMKEAAAGKLARTFAALRDKLQEAA	-	-	-	17705,43 Daltons
Haemophilus influenzae P635-7537 ASM341439v1 GCA_003414395	P44350	MALNLQDKQAIVAEVNEAAKGALSVVIADSRGVTVEKMTELRKSAREAGVTMRVVRNTLLRRAVEGTDYECLKDTFVGPTLIAFSNEHPGAAARLFKEFAKANDKFEIKGAAFEGKIQDVEFLATLPTYEEAIARLMGTMKEAAAGKLARTFAALRDKLQEAA	-	-	-	17705,43 Daltons
Haemophilus influenzae P634-7311 ASM341464v2 GCA_003414645.2	P44350	MALNLQDKQAIVAEVNEAAKGALSVVIADSRGVTVEKMTELRKSAREAGVTMRVVRNTLLRRAVEGTDYECLKDTFVGPTLIAFSNEHPGAAARLFKEFAKANDKFEIKGAAFEGKIQDVEFLATLPTYEEAIARLMGTMKEAAAGKLARTFAALRDKLQEAA	-	-	-	17705,43 Daltons
Haemophilus influenzae P637-8346 ASM341492v2 GCA_003414925.2	P44350	MALNLQDKQAIVAEVNEAAKGALSVVIADSRGVTVEKMTELRKSAREAGVTMRVVRNTLLRRAVEGTDYECLKDTFVGPTLIAFSNEHPGAAARLFKEFAKANDKFEIKGAAFEGKIQDVEFLATLPTYEEAIARLMGTMKEAAAGKLARTFAALRDKLQEAA	-	-	-	17705,43 Daltons
Haemophilus influenzae P676-2514 ASM342560v1 GCA_003425605	P44350	MALNLQDKQAIVAEVNEAAKGALSVVIADSRGVTVEKMTELRKSAREAGVTMRVVRNTLLRRAVEGTDYECLKDTFVGPTLIAFSNEHPGAAARLFKEFAKANDKFEIKGAAFEGKIQDVEFLATLPTYEEAIARLMGTMKEAAAGKLARTFAALRDKLQEAA	-	-	-	17705,43 Daltons
Haemophilus influenzae P617-9224 ASM342571v1 GCA_003425715	P44350	MALNLQDKQAIVAEVNEAAKGALSVVIADSRGVTVEKMTELRKSAREAGVTMRVVRNTLLRRAVEGTDYECLKDTFVGPTLIAFSNEHPGAAARLFKEFAKANDKFEIKGAAFEGKIQDVEFLATLPTYEEAIARLMGTMKEAAAGKLARTFAALRDKLQEAA	-	-	-	17705,43 Daltons
Haemophilus influenzae M18770 ASM349022v1 GCA_003490225	P44350	MALNLQDKQAIVAEVNEAAKGALSVVIADSRGVTVEKMTELRKSAREAGVTMRVVRNTLLRRAVEGTDYECLKDTFVGPTLIAFSNEHPGAAARLFKEFAKANDKFEIKGAAFEGKIQDVEFLATLPTYEEAIARLMGTMKEAAAGKLARTFAALRDKLQEAA	-	-	-	17705,43 Daltons
Haemophilus influenzae M15937 ASM349422v1 GCA_003494225	P44350	MALNLQDKQAIVAEVNEAAKGALSVVIADSRGVTVEKMTELRKSAREAGVTMRVVRNTLLRRAVEGTDYECLKDTFVGPTLIAFSNEHPGAAARLFKEFAKANDKFEIKGAAFEGKIQDVEFLATLPTYEEAIARLMGTMKEAAAGKLARTFAALRDKLQEAA	-	-	-	17705,43 Daltons
Haemophilus influenzae C2010021516 ASM415323v1 GCA_004153235	P44350	MALNLQDKQAIVAEVNEAAKGALSVVIADSRGVTVEKMTELRKSAREAGVTMRVVRNTLLRRAVEGTDYECLKDTFVGPTLIAFSNEHPGAAARLFKEFAKANDKFEIKGAAFEGKIQDVEFLATLPTYEEAIARLMGTMKEAAAGKLARTFAALRDKLQEAA	-	-	-	17705,43 Daltons
Haemophilus influenzae biotype aegyptius KC1018 ASM588819v1 GCA_005888195	P44350	MALNLQDKQAIVAEVNEAAKGALSVVIADSRGVTVEKMTELRKSAREAGVTMRVVRNTLLRRAVEGTDYECLKDTFVGPTLIAFSNEHPGAAARLFKEFAKANDKFEIKGAAFEGKIQDVEFLATLPTYEEAIARLMGTMKEAAAGKLARTFAALRDKLQEAA	-	-	-	17705,43 Daltons
Haemophilus influenzae C ASM789712v1 GCA_007897125	P44350	MALNLQDKQAIVAEVNEAAKGALSVVIADSRGVTVEKMTELRKSAREAGVTMRVVRNTLLRRAVEGTDYECLKDTFVGPTLIAFSNEHPGAAARLFKEFAKANDKFEIKGAAFEGKIQDVEFLATLPTYEEAIARLMGTMKEAAAGKLARTFAALRDKLQEAA	-	-	-	17705,43 Daltons
Haemophilus aegyptius FDAARGOS_1478 ASM1993090v1 GCA_019930905	P44350	MALNLQDKQAIVAEVNEAAKGALSVVIADSRGVTVEKMTELRKSAREAGVTMRVVRNTLLRRAVEGTDYECLKDTFVGPTLIAFSNEHPGAAARLFKEFAKANDKFEIKGAAFEGKIQDVEFLATLPTYEEAIARLMGTMKEAAAGKLARTFAALRDKLQEAA	-	-	-	17705,43 Daltons
Haemophilus influenzae 2842STDY5882065 14412_4#37 GCA_900037345	P44350	MALNLQDKQAIVAEVNEAAKGALSVVIADSRGVTVEKMTELRKSAREAGVTMRVVRNTLLRRAVEGTDYECLKDTFVGPTLIAFSNEHPGAAARLFKEFAKANDKFEIKGAAFEGKIQDVEFLATLPTYEEAIARLMGTMKEAAAGKLARTFAALRDKLQEAA	-	-	-	17705,43 Daltons
Haemophilus influenzae PTHi-12301 PTHi-12301 GCA_900407495	P44350	MALNLQDKQAIVAEVNEAAKGALSVVIADSRGVTVEKMTELRKSAREAGVTMRVVRNTLLRRAVEGTDYECLKDTFVGPTLIAFSNEHPGAAARLFKEFAKANDKFEIKGAAFEGKIQDVEFLATLPTYEEAIARLMGTMKEAAAGKLARTFAALRDKLQEAA	-	-	-	17705,43 Daltons
Haemophilus influenzae PTHi-13142 PTHi-13142 GCA_900407675	P44350	MALNLQDKQAIVAEVNEAAKGALSVVIADSRGVTVEKMTELRKSAREAGVTMRVVRNTLLRRAVEGTDYECLKDTFVGPTLIAFSNEHPGAAARLFKEFAKANDKFEIKGAAFEGKIQDVEFLATLPTYEEAIARLMGTMKEAAAGKLARTFAALRDKLQEAA	-	-	-	17705,43 Daltons
Haemophilus influenzae PTHi-6916 PTHi-6916 GCA_900408145	P44350	MALNLQDKQAIVAEVNEAAKGALSVVIADSRGVTVEKMTELRKSAREAGVTMRVVRNTLLRRAVEGTDYECLKDTFVGPTLIAFSNEHPGAAARLFKEFAKANDKFEIKGAAFEGKIQDVEFLATLPTYEEAIARLMGTMKEAAAGKLARTFAALRDKLQEAA	-	-	-	17705,43 Daltons
Haemophilus aegyptius NCTC8135 46514_C02 GCA_900450755	P44350	MALNLQDKQAIVAEVNEAAKGALSVVIADSRGVTVEKMTELRKSAREAGVTMRVVRNTLLRRAVEGTDYECLKDTFVGPTLIAFSNEHPGAAARLFKEFAKANDKFEIKGAAFEGKIQDVEFLATLPTYEEAIARLMGTMKEAAAGKLARTFAALRDKLQEAA	-	-	-	17705,43 Daltons
Haemophilus aegyptius NCTC8502T 49595_C01 GCA_900475885	P44350	MALNLQDKQAIVAEVNEAAKGALSVVIADSRGVTVEKMTELRKSAREAGVTMRVVRNTLLRRAVEGTDYECLKDTFVGPTLIAFSNEHPGAAARLFKEFAKANDKFEIKGAAFEGKIQDVEFLATLPTYEEAIARLMGTMKEAAAGKLARTFAALRDKLQEAA	-	-	-	17705,43 Daltons
Haemophilus aegyptius NCTC8134 52579_G01 GCA_900637765	P44350	MALNLQDKQAIVAEVNEAAKGALSVVIADSRGVTVEKMTELRKSAREAGVTMRVVRNTLLRRAVEGTDYECLKDTFVGPTLIAFSNEHPGAAARLFKEFAKANDKFEIKGAAFEGKIQDVEFLATLPTYEEAIARLMGTMKEAAAGKLARTFAALRDKLQEAA	-	-	-	17705,43 Daltons
Haemophilus influenzae 1123_HINF ASM107611v1 GCA_001076115	P44350	MALNLQDKQAIVAEVNEAAKGALSVVIADSRGVTVEKMTELRKSAREAGVTMRVVRNTLLRRAVEGTDYECLKDTFVGPTLIAFSNEHPGAAARLFKEFAKANDKFEIKGAAFEGKIQDVEFLATLPTYEEAIARLMGTMKEAAAGKLARTFAALRDKLQEAA	-	-	-	17705,43 Daltons
Haemophilus influenzae HI1722 ASM118454v1 GCA_001184545	P44350	MALNLQDKQAIVAEVNEAAKGALSAVIADSRGVTVEKMTELRKSAREAGVTMRVVRNTLLRRAVEGTDYECLKDTFVGPTLIAFSNEHPGEAARLFKEFAKANDKFEIKGAAFEGKIQDVEFLATLPTYEEAIARLMGTMKEAAAGKLARTFAALRDKLQEAA	-	-	V25 -> A; A91 -> E	17735,41 Daltons
Haemophilus influenzae NCTC8143T NCTC8143 GCA_001457655	P44350	MALNLQDKQAIVAEVNEAAKGALSAVIADSRGVTVEKMTELRKSAREAGVTMRVVRNTLLRRAVEGTDYECLKDTFVGPTLIAFSNEHPGEAARLFKEFAKANDKFEIKGAAFEGKIQDVEFLATLPTYEEAIARLMGTMKEAAAGKLARTFAALRDKLQEAA	-	-	V25 -> A; A91 -> E	17735,41 Daltons
Haemophilus influenzae 18P17H2 ASM298432v1 GCA_002984325	P44350	MALNLQDKQAIVAEVNEAAKGALSAVIADSRGVTVEKMTELRKSAREAGVTMRVVRNTLLRRAVEGTDYECLKDTFVGPTLIAFSNEHPGEAARLFKEFAKANDKFEIKGAAFEGKIQDVEFLATLPTYEEAIARLMGTMKEAAAGKLARTFAALRDKLQEAA	-	-	V25 -> A; A91 -> E	17735,41 Daltons
Haemophilus influenzae 18P16H1 ASM298502v1 GCA_002985025	P44350	MALNLQDKQAIVAEVNEAAKGALSAVIADSRGVTVEKMTELRKSAREAGVTMRVVRNTLLRRAVEGTDYECLKDTFVGPTLIAFSNEHPGEAARLFKEFAKANDKFEIKGAAFEGKIQDVEFLATLPTYEEAIARLMGTMKEAAAGKLARTFAALRDKLQEAA	-	-	V25 -> A; A91 -> E	17735,41 Daltons
Haemophilus influenzae 33P110H3 ASM298520v1 GCA_002985205	P44350	MALNLQDKQAIVAEVNEAAKGALSAVIADSRGVTVEKMTELRKSAREAGVTMRVVRNTLLRRAVEGTDYECLKDTFVGPTLIAFSNEHPGEAARLFKEFAKANDKFEIKGAAFEGKIQDVEFLATLPTYEEAIARLMGTMKEAAAGKLARTFAALRDKLQEAA	-	-	V25 -> A; A91 -> E	17735,41 Daltons
Haemophilus influenzae 35P8H ASM298526v1 GCA_002985265	P44350	MALNLQDKQAIVAEVNEAAKGALSAVIADSRGVTVEKMTELRKSAREAGVTMRVVRNTLLRRAVEGTDYECLKDTFVGPTLIAFSNEHPGEAARLFKEFAKANDKFEIKGAAFEGKIQDVEFLATLPTYEEAIARLMGTMKEAAAGKLARTFAALRDKLQEAA	-	-	V25 -> A; A91 -> E	17735,41 Daltons
Haemophilus influenzae 44P197H1 ASM298536v1 GCA_002985365	P44350	MALNLQDKQAIVAEVNEAAKGALSVVIADSRGVTVEKMTELRKSAREAGVTMRVVRNTLLRRAVEDTDYECLKDTFVGPTLIAFSNEHPGAAARLFKEFAKANDKFEIKGAAFEGKIQDVEFLATLPTYEEAIARLMGTMKEAAAGKLARTFAALRDKLQEAA	-	-	G66 -> D	17763,46 Daltons
Haemophilus influenzae 55P3H1 ASM298558v1 GCA_002985585	P44350	MALNLQDKQAIVAEVNEAAKGALSVVIADSRGVTVEKMTELRKSAREAGVTMRVVRNTLLRRAVEDTDYECLKDTFVGPTLIAFSNEHPGAAARLFKEFAKANDKFEIKGAAFEGKIQDVEFLATLPTYEEAIARLMGTMKEAAAGKLARTFAALRDKLQEAA	-	-	G66 -> D	17763,46 Daltons
Haemophilus influenzae 96P15H1 ASM298897v1 GCA_002988975	P44350	MALNLQDKQAIVAEVNEAAKGALSVVIADSRGVTVEKMTELRKSAREAGVTMRVVRNTLLRRAVEDTDYECLKDTFVGPTLIAFSNEHPGAAARLFKEFAKANDKFEIKGAAFEGKIQDVEFLATLPTYEEAIARLMGTMKEAAAGKLARTFAALRDKLQEAA	-	-	G66 -> D	17763,46 Daltons
Haemophilus influenzae 44P204H1 ASM299044v1 GCA_002990445	P44350	MALNLQDKQAIVAEVNEAAKGALSVVIADSRGVTVEKMTELRKSAREAGVTMRVVRNTLLRRAVEDTDYECLKDTFVGPTLIAFSNEHPGAAARLFKEFAKANDKFEIKGAAFEGKIQDVEFLATLPTYEEAIARLMGTMKEAAAGKLARTFAALRDKLQEAA	-	-	G66 -> D	17763,46 Daltons
Haemophilus influenzae M07659 ASM345806v1 GCA_003458065	P44350	MALNLQDKQAIVAEVNEAAKGALSVVIADSRGVTVEKMTELRKSAREAGVTMRVVRNTLLRRAVEDTDYECLKDTFVGPTLIAFSNEHPGAAARLFKEFAKANDKFEIKGAAFEGKIQDVEFLATLPTYEEAIARLMGTMKEAAAGKLARTFAALRDKLQEAA	-	-	G66 -> D	17763,46 Daltons
Haemophilus influenzae M29695 ASM349070v1 GCA_003490705	P44350	MALNLQDKQAIVAEVNEAAKGALSVVIADSRGVTVEKMTELRKSAREAGVTMRVVRNTLLRRAVEDTDYECLKDTFVGPTLIAFSNEHPGAAARLFKEFAKANDKFEIKGAAFEGKIQDVEFLATLPTYEEAIARLMGTMKEAAAGKLARTFAALRDKLQEAA	-	-	G66 -> D	17763,46 Daltons
Haemophilus influenzae M06151 ASM349389v1 GCA_003493895	P44350	MALNLQDKQAIVAEVNEAAKGALSVVIADSRGVTVEKMTELRKSAREAGVTMRVVRNTLLRRAVEDTDYECLKDTFVGPTLIAFSNEHPGAAARLFKEFAKANDKFEIKGAAFEGKIQDVEFLATLPTYEEAIARLMGTMKEAAAGKLARTFAALRDKLQEAA	-	-	G66 -> D	17763,46 Daltons
Haemophilus influenzae M13119 ASM349476v1 GCA_003494765	P44350	MALNLQDKQAIVAEVNEAAKGALSVVIADSRGVTVEKMTELRKSAREAGVTMRVVRNTLLRRAVEDTDYECLKDTFVGPTLIAFSNEHPGAAARLFKEFAKANDKFEIKGAAFEGKIQDVEFLATLPTYEEAIARLMGTMKEAAAGKLARTFAALRDKLQEAA	-	-	G66 -> D	17763,46 Daltons
Haemophilus influenzae B ASM789717v1 GCA_007897175	P44350	MALNLQDKQAIVAEVNEAAKGALSVVIADSRGVTVEKMTELRKSAREAGVTMRVVRNTLLRRAVEDTDYECLKDTFVGPTLIAFSNEHPGAAARLFKEFAKANDKFEIKGAAFEGKIQDVEFLATLPTYEEAIARLMGTMKEAAAGKLARTFAALRDKLQEAA	-	-	G66 -> D	17763,46 Daltons
Haemophilus influenzae FDAARGOS_1560 ASM2073604v1 GCA_020736045	P44350	MALNLQDKQAIVAEVNEAAKGALSVVIADSRGVTVEKMTELRKSAREAGVTMRVVRNTLLRRAVEDTDYECLKDTFVGPTLIAFSNEHPGAAARLFKEFAKANDKFEIKGAAFEGKIQDVEFLATLPTYEEAIARLMGTMKEAAAGKLARTFAALRDKLQEAA	-	-	G66 -> D	17763,46 Daltons
Haemophilus influenzae Hi9 ASM2139103v1 GCA_021391035	P44350	MALNLQDKQAIVAEVNEAAKGALSVVIADSRGVTVEKMTELRKSAREAGVTMRVVRNTLLRRAVEDTDYECLKDTFVGPTLIAFSNEHPGAAARLFKEFAKANDKFEIKGAAFEGKIQDVEFLATLPTYEEAIARLMGTMKEAAAGKLARTFAALRDKLQEAA	-	-	G66 -> D	17763,46 Daltons
Haemophilus influenzae AS4 ASM2139119v1 GCA_021391195	P44350	MALNLQDKQAIVAEVNEAAKGALSVVIADSRGVTVEKMTELRKSAREAGVTMRVVRNTLLRRAVEDTDYECLKDTFVGPTLIAFSNEHPGAAARLFKEFAKANDKFEIKGAAFEGKIQDVEFLATLPTYEEAIARLMGTMKEAAAGKLARTFAALRDKLQEAA	-	-	G66 -> D	17763,46 Daltons
Haemophilus influenzae 2842STDY5882088 14412_4#60 GCA_900029205	P44350	MALNLQDKQAIVAEVNEAAKGALSVVIADSRGVTVEKMTELRKSAREAGVTMRVVRNTLLRRAVEDTDYECLKDTFVGPTLIAFSNEHPGAAARLFKEFAKANDKFEIKGAAFEGKIQDVEFLATLPTYEEAIARLMGTMKEAAAGKLARTFAALRDKLQEAA	-	-	G66 -> D	17763,46 Daltons
Haemophilus influenzae PTHi-11149 PTHi-11149 GCA_900407405	P44350	MALNLQDKQAIVAEVNEAAKGALSVVIADSRGVTVEKMTELRKSAREAGVTMRVVRNTLLRRAVEDTDYECLKDTFVGPTLIAFSNEHPGAAARLFKEFAKANDKFEIKGAAFEGKIQDVEFLATLPTYEEAIARLMGTMKEAAAGKLARTFAALRDKLQEAA	-	-	G66 -> D	17763,46 Daltons
Haemophilus influenzae 107P3H1 ASM298382v1 GCA_002983825	P44350	MALNLQDKQAIVAEVNEAAKGALSVVIADSRGVTVEKMTELRKSAREAGVTMRVVRNTLLRRAVEDTDYECLKDTFVGPTLIAFSNEHPGAAARLFKEFAKANDKFEIKGAAFEGKIQDVEFLATLPTYEEAIARLMGTMKEAAAGKLARTFAALRDKLQEAA	-	-	G66 -> D	17763,46 Daltons
Haemophilus influenzae 107P4H1 ASM298384v1 GCA_002983845	P44350	MALNLQDKQAIVAEVNEAAKGALSVVIADSRGVTVEKMTELRKSAREAGVTMRVVRNTLLRRAVEDTDYECLKDTFVGPTLIAFSNEHPGAAARLFKEFAKANDKFEIKGAAFEGKIQDVEFLATLPTYEEAIARLMGTMKEAAAGKLARTFAALRDKLQEAA	-	-	G66 -> D	17763,46 Daltons
Haemophilus influenzae 31P13H1 ASM298445v1 GCA_002984455	P44350	MALNLQDKQAIVAEVNEAAKGALSVVIADSRGVTVEKMTELRKSAREAGVTMRVVRNTLLRRAVEDTDYECLKDTFVGPTLIAFSNEHPGAAARLFKEFAKANDKFEIKGAAFEGKIQDVEFLATLPTYEEAIARLMGTMKEAAAGKLARTFAALRDKLQEAA	-	-	G66 -> D	17763,46 Daltons
Haemophilus influenzae 444/18 ASM2007368v1 GCA_020073685	P44350	MALNLQDKQAIVAEVNEAAKGALSVVIADSRGVTVEKMTELRKSAREAGVTMRVVRNTLLRRAVEDTDYECLKDTFVGPTLIAFSNEHPGAAARLFKEFAKANDKFEIKGAAFEGKIQDVEFLATLPTYEEAIARLMGTMKEAAAGKLARTFAALRDKLQEAA	-	-	G66 -> D	17763,46 Daltons
Haemophilus influenzae Hi1062 ASM2926877v1 GCA_029268775	P44350	MALNLQDKQAIVAEVNEAAKGALSVVIADSRGVTVEKMTELRKSAREAGVTMRVVRNTLLRRAVEDTDYECLKDTFVGPTLIAFSNEHPGAAARLFKEFAKANDKFEIKGAAFEGKIQDVEFLATLPTYEEAIARLMGTMKEAAAGKLARTFAALRDKLQEAA	-	-	G66 -> D	17763,46 Daltons
Haemophilus influenzae Hi805 ASM2926892v1 GCA_029268925	P44350	MALNLQDKQAIVAEVNEAAKGALSVVIADSRGVTVEKMTELRKSAREAGVTMRVVRNTLLRRAVEDTDYECLKDTFVGPTLIAFSNEHPGAAARLFKEFAKANDKFEIKGAAFEGKIQDVEFLATLPTYEEAIARLMGTMKEAAAGKLARTFAALRDKLQEAA	-	-	G66 -> D	17763,46 Daltons
Haemophilus influenzae 69P7H1 ASM298602v1 GCA_002986025	P44350	MSRVAKAPVNIPAGVEVKLDGQLLTVKGKNGELSRKIHESVEVKQDNGQFTFTPREGFVEANAQSGTARALVNAMVIGVTEGFTKKLVLVGVGYRAQLKGNAIALSLGYSHPVAHTLPVGITAECPSQTEIVLKGADKQLIGQVAADIRAYRRPEPYKGKGVRYADEVVRIKEAKKK	-	-	E114 -> A	19019,07 Daltons
Haemophilus influenzae 69P2H1 ASM298612v1 GCA_002986125	P44350	MSRVAKAPVNIPAGVEVKLDGQLLTVKGKNGELSRKIHESVEVKQDNGQFTFTPREGFVEANAQSGTARALVNAMVIGVTEGFTKKLVLVGVGYRAQLKGNAIALSLGYSHPVAHTLPVGITAECPSQTEIVLKGADKQLIGQVAADIRAYRRPEPYKGKGVRYADEVVRIKEAKKK	-	-	E114 -> A	19019,07 Daltons
Haemophilus influenzae 99P41H1 ASM298835v1 GCA_002988355	P44350	MSRVAKAPVNIPAGVEVKLDGQLLTVKGKNGELSRKIHESVEVKQDNGQFTFTPREGFVEANAQSGTARALVNAMVIGVTEGFTKKLVLVGVGYRAQLKGNAIALSLGYSHPVEHTLPAGITAECPSQTEIVLKGADKQLIGQVAADIRAYRRPEPYKGKGVRYADEVVRIKEAKKK	-	-	V119 -> A	19049,05 Daltons
Haemophilus influenzae 99P50H1 ASM298837v1 GCA_002988375	P44350	MSRVAKAPVNIPAGVEVKLDGQLLTVKGKNGELSRKIHESVEVKQDNGQFTFTPREGFVEANAQSGTARALVNAMVIGVTEGFTKKLVLVGVGYRAQLKGNAIALSLGYSHPVEHTLPAGITAECPSQTEIVLKGADKQLIGQVAADIRAYRRPEPYKGKGVRYADEVVRIKEAKKK	-	-	V119 -> A	19049,05 Daltons
Haemophilus influenzae 127P6H1 ASM298945v1 GCA_002989455	P44350	MSRVAKAPVNIPAGVEVKLDGQLLTVKGKNGELSRKIHESVEVKQDNGQFTFTPREGFVEANAQSGTARALVNAMVIGVTEGFTKKLVLVGVGYRAQLKGNAIALSLGYSHPVEHTLPAGITAECPSQTEIVLKGADKQLIGQVAADIRAYRRPEPYKGKGVRYADEVVRIKEAKKK	-	-	V119 -> A	19049,05 Daltons
Haemophilus influenzae 39P13H ASM299030v1 GCA_002990305	P44350	MSRVAKAPVNIPAGVEVKLDGQLLTVKGKNGELSRKIHESVEVKQDNGQFTFTPREGFVEANAQSGTARALVNAMVIGVTEGFTKKLVLVGVGYRAQLKGNAIALSLGYSHPVEHTLPAGITAECPSQTEIVLKGADKQLIGQVAADIRAYRRPEPYKGKGVRYADEVVRIKEAKKK	-	-	V119 -> A	19049,05 Daltons
Haemophilus influenzae 45P11H1 ASM299049v1 GCA_002990495	P44350	MSRVAKAPVNIPAGVEVKLDGQLLTVKGKNGELSRKIHESVEVKQDNGQFTFTPREGFVEANAQSGTARALVNAMVIGVTEGFTKKLVLVGVGYRAQLKGNAIALSLGYSHPVEHTLPAGITAECPSQTEIVLKGADKQLIGQVAADIRAYRRPEPYKGKGVRYADEVVRIKEAKKK	-	-	V119 -> A	19049,05 Daltons
Haemophilus influenzae 127P5H1 ASM299097v1 GCA_002990975	P44350	MSRVAKAPVNIPAGVEVKLDGQLLTVKGKNGELSRKIHESVEVKQDNGQFTFTPREGFVEANAQSGTARALVNAMVIGVTEGFTKKLVLVGVGYRAQLKGNAIALSLGYSNPVEHTLPVGITAECPSQTEIVLKGADKQLIGQVAADIRAYRRPEPYKGKGVRYADEVVRIKEAKKK	-	-	H111 -> N	19054,07 Daltons
Haemophilus influenzae 45P9H2 ASM299148v1 GCA_002991485	P44350	MSRVAKAPVNIPAGVEVKLDGQLLTVKGKNGELSRKIHESVEVKQDNGQFTFTPREGFVEANAQSGTARALVNAMVIGVTEGFTKKLVLVGVGYRAQLKGNAIALSLGYSHPVEHTLPVGITAECPSQTEIVLKGADKQLIGQVAADIRAYRRPEPYKGKGVRYADEVVRIKEAKKK	-	-	-	19077,11 Daltons
Haemophilus influenzae 8 ASM320307v1 GCA_003203075	P44350	MSRVAKAPVNIPAGVEVKLDGQLLTVKGKNGELSRKIHESVEVKQDNGQFTFTPREGFVEANAQSGTARALVNAMVIGVTEGFTKKLVLVGVGYRAQLKGNAIALSLGYSHPVEHTLPVGITAECPSQTEIVLKGADKQLIGQVAADIRAYRRPEPYKGKGVRYADEVVRIKEAKKK	-	-	-	19077,11 Daltons
Haemophilus influenzae 19 ASM320321v1 GCA_003203215	P44350	MSRVAKAPVNIPAGVEVKLDGQLLTVKGKNGELSRKIHESVEVKQDNGQFTFTPREGFVEANAQSGTARALVNAMVIGVTEGFTKKLVLVGVGYRAQLKGNAIALSLGYSHPVEHTLPVGITAECPSQTEIVLKGADKQLIGQVAADIRAYRRPEPYKGKGVRYADEVVRIKEAKKK	-	-	-	19077,11 Daltons
Haemophilus influenzae P668-6062 ASM341412v1 GCA_003414125	P44350	MSRVAKAPVNIPAGVEVKLDGQLLTVKGKNGELSRKIHESVEVKQDNGQFTFTPREGFVEANAQSGTARALVNAMVIGVTEGFTKKLVLVGVGYRAQLKGNAIALSLGYSHPVEHTLPVGITAECPSQTEIVLKGADKQLIGQVAADIRAYRRPEPYKGKGVRYADEVVRIKEAKKK	-	-	-	19077,11 Daltons
Haemophilus influenzae P667-4462 ASM341465v1 GCA_003414655	P44350	MSRVAKAPVNIPAGVEVKLDGQLLTVKGKNGELSRKIHESVEVKQDNGQFTFTPREGFVEANAQSGTARALVNAMVIGVTEGFTKKLVLVGVGYRAQLKGNAIALSLGYSHPVEHTLPVGITAECPSQTEIVLKGADKQLIGQVAADIRAYRRPEPYKGKGVRYADEVVRIKEAKKK	-	-	-	19077,11 Daltons
Haemophilus influenzae P669-6977 ASM342550v1 GCA_003425505	P44350	MSRVAKAPVNIPAGVEVKLDGQLLTVKGKNGELSRKIHESVEVKQDNGQFTFTPREGFVEANAQSGTARALVNAMVIGVTEGFTKKLVLVGVGYRAQLKGNAIALSLGYSHPVEHTLPVGITAECPSQTEIVLKGADKQLIGQVAADIRAYRRPEPYKGKGVRYADEVVRIKEAKKK	-	-	-	19077,11 Daltons
Haemophilus influenzae M09965 ASM349320v1 GCA_003493205	P44350	MSRVAKAPVNIPAGVEVKLDGQLLTVKGKNGELSRKIHESVEVKQDNGQFTFTPREGFVEANAQSGTARALVNAMVIGVTEGFTKKLVLVGVGYRAQLKGNAIALSLGYSHPVEHTLPVGITAECPSQTEIVLKGADKQLIGQVAADIRAYRRPEPYKGKGVRYADEVVRIKEAKKK	-	-	-	19077,11 Daltons
Haemophilus influenzae 60068_NP_Hi3 ASM480214v1 GCA_004802145	P44350	MSRVAKAPVNIPAGVEVKLDGQLLTVKGKNGELSRKIHESVEVKQDNGQFTFTPREGFVEANAQSGTARALVNAMVIGVTEGFTKKLVLVGVGYRAQLKGNAIALSLGYSHPVEHTLPVGITAECPSQTEIVLKGADKQLIGQVAADIRAYRRPEPYKGKGVRYADEVVRIKEAKKK	-	-	-	19077,11 Daltons
Haemophilus influenzae 60068_BAL_Hi1 ASM480216v1 GCA_004802165	P44350	MSRVAKAPVNIPAGVEVKLDGQLLTVKGKNGELSRKIHESVEVKQDNGQFTFTPREGFVEANAQSGTARALVNAMVIGVTEGFTKKLVLVGVGYRAQLKGNAIALSLGYSHPVEHTLPVGITAECPSQTEIVLKGADKQLIGQVAADIRAYRRPEPYKGKGVRYADEVVRIKEAKKK	-	-	-	19077,11 Daltons
Haemophilus influenzae CHBN-II-1 ASM1970336v1 GCA_019703365	P44350	MSRVAKAPVNIPAGVEVKLDGQLLTVKGKNGELSRKIHESVEVKQDNGQFTFTPREGFVEANAQSGTARALVNAMVIGVTEGFTKKLVLVGVGYRAQLKGNAIALSLGYSHPVEHTLPVGITAECPSQTEIVLKGADKQLIGQVAADIRAYRRPEPYKGKGVRYADEVVRIKEAKKK	-	-	-	19077,11 Daltons
Haemophilus influenzae CHBN-II-2 ASM1970338v1 GCA_019703385	P44350	MSRVAKAPVNIPAGVEVKLDGQLLTVKGKNGELSRKIHESVEVKQDNGQFTFTPREGFVEANAQSGTARALVNAMVIGVTEGFTKKLVLVGVGYRAQLKGNAIALSLGYSHPVEHTLPVGITAECPSQTEIVLKGADKQLIGQVAADIRAYRRPEPYKGKGVRYADEVVRIKEAKKK	-	-	-	19077,11 Daltons
Haemophilus influenzae 2016S11-301 ASM3843181v1 GCA_038431815	P44350	MSRVAKAPVNIPAGVEVKLDGQLLTVKGKNGELSRKIHESVEVKQDNGQFTFTPREGFVEANAQSGTARALVNAMVIGVTEGFTKKLVLVGVGYRAQLKGNAIALSLGYSHPVEHTLPVGITAECPSQTEIVLKGADKQLIGQVAADIRAYRRPEPYKGKGVRYADEVVRIKEAKKK	-	-	-	19077,11 Daltons
Haemophilus aegyptius NCTC8135 46514_C02 GCA_900450755	P44347	MSRVAKAPVNIPAGVEVKLDGQLLTVKGKNGELSRKIHESVEVKQDNGQFTFTPREGFVEANAQSGTARALVNAMVIGVTEGFTKKLVLVGVGYRAQLKGNAIALSLGYSHPVEHTLPVGITAECPSQTEIVLKGADKQLIGQVAADIRAYRRPEPYKGKGVRYADEVVRIKEAKKK	-	-	-	19077,11 Daltons
Haemophilus aegyptius CCUG 26840 ASM167933v1 GCA_001679335	P44347	MSRVAKAPVNIPAGVEVKLDGQLLTVKGKNGELSRKIHESVEVKQDNGQFTFTPREGFVEANAQSGTARALVNAMVIGVTEGFTKKLVLVGVGYRAQLKGNAIALSLGYSHPVEHTLPVGITAECPSQTEIVLKGADKQLIGQVAADIRAYRRPEPYKGKGVRYADEVVRIKEAKKK	-	-	-	19077,11 Daltons
Haemophilus influenzae biotype aegyptius KC1018 ASM588819v1 GCA_005888195	P44347	MSRVAKAPVNIPAGVEVKLDGQLLTVKGKNGELSRKIHESVEVKQDNGQFTFTPREGFVEANAQSGTARALVNAMVIGVTEGFTKKLVLVGVGYRAQLKGNAIALSLGYSHPVEHTLPVGITAECPSQTEIVLKGADKQLIGQVAADIRAYRRPEPYKGKGVRYADEVVRIKEAKKK	-	-	-	19077,11 Daltons
Haemophilus aegyptius FDAARGOS_1478 ASM1993090v1 GCA_019930905	P44347	MSRVAKAPVNIPAGVEVKLDGQLLTVKGKNGELSRKIHESVEVKQDNGQFTFTPREGFVEANAQSGTARALVNAMVIGVTEGFTKKLVLVGVGYRAQLKGNAIALSLGYSHPVEHTLPVGITAECPSQTEIVLKGADKQLIGQVAADIRAYRRPEPYKGKGVRYADEVVRIKEAKKK	-	-	-	19077,11 Daltons
Haemophilus aegyptius NCTC8502T 49595_C01 GCA_900475885	P44347	MSRVAKAPVNIPAGVEVKLDGQLLTVKGKNGELSRKIHESVEVKQDNGQFTFTPREGFVEANAQSGTARALVNAMVIGVTEGFTKKLVLVGVGYRAQLKGNAIALSLGYSHPVEHTLPVGITAECPSQTEIVLKGADKQLIGQVAADIRAYRRPEPYKGKGVRYADEVVRIKEAKKK	-	-	-	19077,11 Daltons
Haemophilus aegyptius NCTC8134 52579_G01 GCA_900637765	P44347	MSRVAKAPVNIPAGVEVKLDGQLLTVKGKNGELSRKIHESVEVKQDNGQFTFTPREGFVEANAQSGTARALVNAMVIGVTEGFTKKLVLVGVGYRAQLKGNAIALSLGYSHPVEHTLPVGITAECPSQTEIVLKGADKQLIGQVAADIRAYRRPEPYKGKGVRYADEVVRIKEAKKK	-	-	-	19077,11 Daltons
Haemophilus influenzae 46P159H1 ASM298468v1 GCA_002984685	P44347	MSRVAKAPVNIPAGVEVKLDGQLLTVKGKNGELSRKIHESVEVKQDNGQFTFTPREGFVEANAQSGTARALVNAMVIGVTEGFTKKLVLVGVGYRAQLKGNAIALSLGYSHPVEHTLPVGITAECPSQTEIVLKGADKQLIGQVAADIRAYRRPEPYKGKGVRYADEVVRIKEAKKK	-	-	-	19077,11 Daltons
Haemophilus influenzae ("aegyptius") F3047 ASM20047v1 GCA_000200475	P44347	MSRVAKAPVNIPAGVEVKLDGQLLTVKGKNGELSRKIHESVEVKQDNGQFTFTPREGFVEANAQSGTARALVNAMVIGVTEGFTKKLVLVGVGYRAQLKGNAIALSLGYSHPVEHTLPVGITAECPSQTEIVLKGADKQLIGQVAADIRAYRRPEPYKGKGVRYADEVVRIKEAKKK	-	-	-	19077,11 Daltons
Haemophilus influenzae 723 ASM93162v1 GCA_000931625	P44347	MSRVAKAPVNIPAGVEVKLDGQLLTVKGKNGELSRKIHESVEVKQDNGQFTFTPREGFVEANAQSGTARALVNAMVIGVTEGFTKKLVLVGVGYRAQLKGNAIALSLGYSHPVEHTLPVGITAECPSQTEIVLKGADKQLIGQVAADIRAYRRPEPYKGKGVRYADEVVRIKEAKKK	-	-	-	19077,11 Daltons
Haemophilus influenzae 1123_HINF ASM107611v1 GCA_001076115	P44347	MSRVAKAPVNIPAGVEVKLDGQLLTVKGKNGELSRKIHESVEVKQDNGQFTFTPREGFVEANAQSGTARALVNAMVIGVTEGFTKKLVLVGVGYRAQLKGNAIALSLGYSHPVEHTLPVGITAECPSQTEIVLKGADKQLIGQVAADIRAYRRPEPYKGKGVRYADEVVRIKEAKKK	-	-	-	19077,11 Daltons
Haemophilus influenzae HI2114 ASM118448v1 GCA_001184485	P44347	MSRVAKAPVNIPAGVEVKLDGQLLTVKGKNGELSRKIHESVEVKQDNGQFTFTPREGFVEANAQSGTARALVNAMVIGVTEGFTKKLVLVGVGYRAQLKGNAIALSLGYSHPVEHTLPVGITAECPSQTEIVLKGADKQLIGQVAADIRAYRRPEPYKGKGVRYADEVVRIKEAKKK	-	-	-	19077,11 Daltons
Haemophilus influenzae HI1722 ASM118454v1 GCA_001184545	P44347	MSRVAKAPVNIPAGVEVKLDGQLLTVKGKNGELSRKIHESVEVKQDNGQFTFTPREGFVEANAQSGTARALVNAMVIGVTEGFTKKLVLVGVGYRAQLKGNAIALSLGYSHPVEHTLPVGITAECPSQTEIVLKGADKQLIGQVAADIRAYRRPEPYKGKGVRYADEVVRIKEAKKK	-	-	-	19077,11 Daltons
Haemophilus influenzae NCTC8143T NCTC8143 GCA_001457655	P44347	MSRVAKAPVNIPAGVEVKLDGQLLTVKGKNGELSRKIHESVEVKQDNGQFTFTPREGFVEANAQSGTARALVNAMVIGVTEGFTKKLVLVGVGYRAQLKGNAIALSLGYSHPVEHTLPVGITAECPSQTEIVLKGADKQLIGQVAADIRAYRRPEPYKGKGVRYADEVVRIKEAKKK	-	-	-	19077,11 Daltons
Haemophilus influenzae GE117 ASM209328v1 GCA_002093285	P44347	MSRVAKAPVNIPAGVEVKLDGQLLTVKGKNGELSRKIHESVEVKQDNGQFTFTPREGFVEANAQSGTARALVNAMVIGVTEGFTKKLVLVGVGYRAQLKGNAIALSLGYSHPVEHTLPVGITAECPSQTEIVLKGADKQLIGQVAADIRAYRRPEPYKGKGVRYADEVVRIKEAKKK	-	-	-	19077,11 Daltons
Haemophilus influenzae 101P3H1 ASM298374v1 GCA_002983745	P44347	MSRVAKAPVNIPAGVEVKLDGQLLTVKGKNGELSRKIHESVEVKQDNGQFTFTPREGFVEANAQSGTARALVNAMVIGVTEGFTKKLVLVGVGYRAQLKGNAIALSLGYSHPVEHTLPVGITAECPSQTEIVLKGADKQLIGQVAADIRAYRRPEPYKGKGVRYADEVVRIKEAKKK	-	-	-	19077,11 Daltons
Haemophilus influenzae 107P3H1 ASM298382v1 GCA_002983825	P44347	MSRVAKAPVNIPAGVEVKLDGQLLTVKGKNGELSRKIHESVEVKQDNGQFTFTPREGFVEANAQSGTARALVNAMVIGVTEGFTKKLVLVGVGYRAQLKGNAIALSLGYSHPVEHTLPVGITAECPSQTEIVLKGADKQLIGQVAADIRAYRRPEPYKGKGVRYADEVVRIKEAKKK	-	-	-	19077,11 Daltons
Haemophilus influenzae 107P4H1 ASM298384v1 GCA_002983845	P44347	MSRVAKAPVNIPAGVEVKLDGQLLTVKGKNGELSRKIHESVEVKQDNGQFTFTPREGFVEANAQSGTARALVNAMVIGVTEGFTKKLVLVGVGYRAQLKGNAIALSLGYSHPVEHTLPVGITAECPSQTEIVLKGADKQLIGQVAADIRAYRRPEPYKGKGVRYADEVVRIKEAKKK	-	-	-	19077,11 Daltons
Haemophilus influenzae 124P4H1 ASM298406v1 GCA_002984065	P44347	MSRVAKAPVNIPAGVEVKLDGQLLTVKGKNGELSRKIHESVEVKQDNGQFTFTPREGFVEANAQSGTARALVNAMVIGVTEGFTKKLVLVGVGYRAQLKGNAIALSLGYSHPVEHTLPVGITAECPSQTEIVLKGADKQLIGQVAADIRAYRRPEPYKGKGVRYADEVVRIKEAKKK	-	-	-	19077,11 Daltons
Haemophilus influenzae 18P17H2 ASM298432v1 GCA_002984325	P44347	MSRVAKAPVNIPAGVEVKLDGQLLTVKGKNGELSRKIHESVEVKQDNGQFTFTPREGFVEANAQSGTARALVNAMVIGVTEGFTKKLVLVGVGYRAQLKGNAIALSLGYSHPVEHTLPVGITAECPSQTEIVLKGADKQLIGQVAADIRAYRRPEPYKGKGVRYADEVVRIKEAKKK	-	-	-	19077,11 Daltons
Haemophilus influenzae 31P13H1 ASM298445v1 GCA_002984455	P44347	MSRVAKAPVNIPAGVEVKLDGQLLTVKGKNGELSRKIHESVEVKQDNGQFTFTPREGFVEANAQSGTARALVNAMVIGVTEGFTKKLVLVGVGYRAQLKGNAIALSLGYSHPVEHTLPVGITAECPSQTEIVLKGADKQLIGQVAADIRAYRRPEPYKGKGVRYADEVVRIKEAKKK	-	-	-	19077,11 Daltons
Haemophilus influenzae 32P8H3 ASM298450v1 GCA_002984505	P44347	MSRVAKAPVNIPAGVEVKLDGQLLTVKGKNGELSRKIHESVEVKQDNGQFTFTPREGFVEANAQSGTARALVNAMVIGVTEGFTKKLVLVGVGYRAQLKGNAIALSLGYSHPVEHTLPVGITAECPSQTEIVLKGADKQLIGQVAADIRAYRRPEPYKGKGVRYADEVVRIKEAKKK	-	-	-	19077,11 Daltons
Haemophilus influenzae 33P18H2 ASM298452v1 GCA_002984525	P44347	MSRVAKAPVNIPAGVEVKLDGQLLTVKGKNGELSRKIHESVEVKQDNGQFTFTPREGFVEANAQSGTARALVNAMVIGVTEGFTKKLVLVGVGYRAQLKGNAIALSLGYSHPVEHTLPVGITAECPSQTEIVLKGADKQLIGQVAADIRAYRRPEPYKGKGVRYADEVVRIKEAKKK	-	-	-	19077,11 Daltons
Haemophilus influenzae 33P19H1 ASM298454v1 GCA_002984545	P44347	MSRVAKAPVNIPAGVEVKLDGQLLTVKGKNGELSRKIHESVEVKQDNGQFTFTPREGFVEANAQSGTARALVNAMVIGVTEGFTKKLVLVGVGYRAQLKGNAIALSLGYSHPVEHTLPVGITAECPSQTEIVLKGADKQLIGQVAADIRAYRRPEPYKGKGVRYADEVVRIKEAKKK	-	-	-	19077,11 Daltons
Haemophilus influenzae 18P16H1 ASM298502v1 GCA_002985025	P44347	MSRVAKAPVNIPAGVEVKLDGQLLTVKGKNGELSRKIHESVEVKQDNGQFTFTPREGFVEANAQSGTARALVNAMVIGVTEGFTKKLVLVGVGYRAQLKGNAIALSLGYSHPVEHTLPVGITAECPSQTEIVLKGADKQLIGQVAADIRAYRRPEPYKGKGVRYADEVVRIKEAKKK	-	-	-	19077,11 Daltons
Haemophilus influenzae 33P110H3 ASM298520v1 GCA_002985205	P44347	MSRVAKAPVNIPAGVEVKLDGQLLTVKGKNGELSRKIHESVEVKQDNGQFTFTPREGFVEANAQSGTARALVNAMVIGVTEGFTKKLVLVGVGYRAQLKGNAIALSLGYSHPVEHTLPVGITAECPSQTEIVLKGADKQLIGQVAADIRAYRRPEPYKGKGVRYADEVVRIKEAKKK	-	-	-	19077,11 Daltons
Haemophilus influenzae 35P8H ASM298526v1 GCA_002985265	P44347	MSRVAKAPVNIPAGVEVKLDGQLLTVKGKNGELSRKIHESVEVKQDNGQFTFTPREGFVEANAQSGTARALVNAMVIGVTEGFTKKLVLVGVGYRAQLKGNAIALSLGYSHPVEHTLPVGITAECPSQTEIVLKGADKQLIGQVAADIRAYRRPEPYKGKGVRYADEVVRIKEAKKK	-	-	-	19077,11 Daltons
Haemophilus influenzae 44P197H1 ASM298536v1 GCA_002985365	P44347	MSRVAKAPVNIPAGVEVKLDGQLLTVKGKNGELSRKIHESVEVKQDNGQFTFTPREGFVEANAQSGTARALVNAMVIGVTEGFTKKLVLVGVGYRAQLKGNAIALSLGYSHPVEHTLPVGITAECPSQTEIVLKGADKQLIGQVAADIRAYRRPEPYKGKGVRYADEVVRIKEAKKK	-	-	-	19077,11 Daltons
Haemophilus influenzae 48P28H1 ASM298544v1 GCA_002985445	P44347	MSRVAKAPVNIPAGVEVKLDGQLLTVKGKNGELSRKIHESVEVKQDNGQFTFTPREGFVEANAQSGTARALVNAMVIGVTEGFTKKLVLVGVGYRAQLKGNAIALSLGYSHPVEHTLPVGITAECPSQTEIVLKGADKQLIGQVAADIRAYRRPEPYKGKGVRYADEVVRIKEAKKK	-	-	-	19077,11 Daltons
Haemophilus influenzae 55P3H1 ASM298558v1 GCA_002985585	P44347	MSRVAKAPVNIPAGVEVKLDGQLLTVKGKNGELSRKIHESVEVKQDNGQFTFTPREGFVEANAQSGTARALVNAMVIGVTEGFTKKLVLVGVGYRAQLKGNAIALSLGYSHPVEHTLPVGITAECPSQTEIVLKGADKQLIGQVAADIRAYRRPEPYKGKGVRYADEVVRIKEAKKK	-	-	-	19077,11 Daltons
Haemophilus influenzae 56P76H1 ASM298572v1 GCA_002985725	P44347	MSRVAKAPVNIPAGVEVKLDGQLLTVKGKNGELSRKIHESVEVKQDNGQFTFTPREGFVEANAQSGTARALVNAMVIGVTEGFTKKLVLVGVGYRAQLKGNAIALSLGYSHPVEHTLPVGITAECPSQTEIVLKGADKQLIGQVAADIRAYRRPEPYKGKGVRYADEVVRIKEAKKK	-	-	-	19077,11 Daltons
Haemophilus influenzae 69P7H1 ASM298602v1 GCA_002986025	P44347	MSRVAKAPVNIPAGVEVKLDGQLLTVKGKNGELSRKIHESVEVKQDNGQFTFTPREGFVEANAQSGTARALVNAMVIGVTEGFTKKLVLVGVGYRAQLKGNAIALSLGYSHPVEHTLPVGITAECPSQTEIVLKGADKQLIGQVAADIRAYRRPEPYKGKGVRYADEVVRIKEAKKK	-	-	-	19077,11 Daltons
Haemophilus influenzae 69P2H1 ASM298612v1 GCA_002986125	P44347	MSRVAKAPVNIPAGVEVKLDGQLLTVKGKNGELSRKIHESVEVKQDNGQFTFTPREGFVEANAQSGTARALVNAMVIGVTEGFTKKLVLVGVGYRAQLKGNAIALSLGYSHPVEHTLPVGITAECPSQTEIVLKGADKQLIGQVAADIRAYRRPEPYKGKGVRYADEVVRIKEAKKK	-	-	-	19077,11 Daltons
Haemophilus influenzae 73P2H1 ASM298647v1 GCA_002986475	P44347	MSRVAKAPVNIPAGVEVKLDGQLLTVKGKNGELSRKIHESVEVKQDNGQFTFTPREGFVEANAQSGTARALVNAMVIGVTEGFTKKLVLVGVGYRAQLKGNAIALSLGYSHPVEHTLPVGITAECPSQTEIVLKGADKQLIGQVAADIRAYRRPEPYKGKGVRYADEVVRIKEAKKK	-	-	-	19077,11 Daltons
Haemophilus influenzae 81P25H1 ASM298679v1 GCA_002986795	P44347	MSRVAKAPVNIPAGVEVKLDGQLLTVKGKNGELSRKIHESVEVKQDNGQFTFTPREGFVEANAQSGTARALVNAMVIGVTEGFTKKLVLVGVGYRAQLKGNAIALSLGYSHPVEHTLPVGITAECPSQTEIVLKGADKQLIGQVAADIRAYRRPEPYKGKGVRYADEVVRIKEAKKK	-	-	-	19077,11 Daltons
Haemophilus influenzae 99P41H1 ASM298835v1 GCA_002988355	P44347	MSRVAKAPVNIPAGVEVKLDGQLLTVKGKNGELSRKIHESVEVKQDNGQFTFTPREGFVEANAQSGTARALVNAMVIGVTEGFTKKLVLVGVGYRAQLKGNAIALSLGYSHPVEHTLPVGITAECPSQTEIVLKGADKQLIGQVAADIRAYRRPEPYKGKGVRYADEVVRIKEAKKK	-	-	-	19077,11 Daltons
Haemophilus influenzae 99P50H1 ASM298837v1 GCA_002988375	P44347	MSRVAKAPVNIPAGVEVKLDGQLLTVKGKNGELSRKIHESVEVKQDNGQFTFTPREGFVEANAQSGTARALVNAMVIGVTEGFTKKLVLVGVGYRAQLKGNAIALSLGYSHPVEHTLPVGITAECPSQTEIVLKGADKQLIGQVAADIRAYRRPEPYKGKGVRYADEVVRIKEAKKK	-	-	-	19077,11 Daltons
Haemophilus influenzae 96P15H1 ASM298897v1 GCA_002988975	P44347	MSRVAKAPVNIPAGVEVKLDGQLLTVKGKNGELSRKIHESVEVKQDNGQFTFTPREGFVEANAQSGTARALVNAMVIGVTEGFTKKLVLVGVGYRAQLKGNAIALSLGYSHPVEHTLPVGITAECPSQTEIVLKGADKQLIGQVAADIRAYRRPEPYKGKGVRYADEVVRIKEAKKK	-	-	-	19077,11 Daltons
Haemophilus influenzae 101P19H1 ASM298909v1 GCA_002989095	P44347	MSRVAKAPVNIPAGVEVKLDGQLLTVKGKNGELSRKIHESVEVKQDNGQFTFTPREGFVEANAQSGTARALVNAMVIGVTEGFTKKLVLVGVGYRAQLKGNAIALSLGYSHPVEHTLPVGITAECPSQTEIVLKGADKQLIGQVAADIRAYRRPEPYKGKGVRYADEVVRIKEAKKK	-	-	-	19077,11 Daltons
Haemophilus influenzae 127P6H1 ASM298945v1 GCA_002989455	P44347	MSRVAKAPVNIPAGVEVKLDGQLLTVKGKNGELSRKIHESVEVKQDNGQFTFTPREGFVEANAQSGTARALVNAMVIGVTEGFTKKLVLVGVGYRAQLKGNAIALSLGYSHPVEHTLPVGITAECPSQTEIVLKGADKQLIGQVAADIRAYRRPEPYKGKGVRYADEVVRIKEAKKK	-	-	-	19077,11 Daltons
Haemophilus influenzae 39P13H ASM299030v1 GCA_002990305	P44347	MSRVAKAPVNIPAGVEVKLDGQLLTVKGKNGELSRKIHESVEVKQDNGQFTFTPREGFVEANAQSGTARALVNAMVIGVTEGFTKKLVLVGVGYRAQLKGNAIALSLGYSHPVEHTLPVGITAECPSQTEIVLKGADKQLIGQVAADIRAYRRPEPYKGKGVRYADEVVRIKEAKKK	-	-	-	19077,11 Daltons
Haemophilus influenzae 44P204H1 ASM299044v1 GCA_002990445	P44347	MSRVAKAPVNIPAGVEVKLDGQLLTVKGKNGELSRKIHESVEVKQDNGQFTFTPREGFVEANAQSGTARALVNAMVIGVTEGFTKKLVLVGVGYRAQLKGNAIALSLGYSHPVEHTLPVGITAECPSQTEIVLKGADKQLIGQVAADIRAYRRPEPYKGKGVRYADEVVRIKEAKKK	-	-	-	19077,11 Daltons
Haemophilus influenzae 45P11H1 ASM299049v1 GCA_002990495	P44347	MSRVAKAPVNIPAGVEVKLDGQLLTVKGKNGELSRKIHESVEVKQDNGQFTFTPREGFVEANAQSGTARALVNAMVIGVTEGFTKKLVLVGVGYRAQLKGNAIALSLGYSHPVEHTLPVGITAECPSQTEIVLKGADKQLIGQVAADIRAYRRPEPYKGKGVRYADEVVRIKEAKKK	-	-	-	19077,11 Daltons
Haemophilus influenzae 127P5H1 ASM299097v1 GCA_002990975	P44347	MSRVAKAPVNIPAGVEVKLDGQLLTVKGKNGELSRKIHESVEVKQDNGQFTFTPREGFVEANAQSGTARALVNAMVIGVTEGFTKKLVLVGVGYRAQLKGNAIALSLGYSHPVEHTLPVGITAECPSQTEIVLKGADKQLIGQVAADIRAYRRPEPYKGKGVRYADEVVRIKEAKKK	-	-	-	19077,11 Daltons
Haemophilus influenzae 48P45H1 ASM299146v1 GCA_002991465	P44347	MSRVAKAPVNIPAGVEVKLDGQLLTVKGKNGELSRKIHESVEVKQDNGQFTFTPREGFVEANAQSGTARALVNAMVIGVTEGFTKKLVLVGVGYRAQLKGNAIALSLGYSHPVEHTLPVGITAECPSQTEIVLKGADKQLIGQVAADIRAYRRPEPYKGKGVRYADEVVRIKEAKKK	-	-	-	19077,11 Daltons
Haemophilus influenzae 45P9H2 ASM299148v1 GCA_002991485	P44347	MSRVAKAPVNIPAGVEVKLDGQLLTVKGKNGELSRKIHESVEVKQDNGQFTFTPREGFVEANAQSGTARALVNAMVIGVTEGFTKKLVLVGVGYRAQLKGNAIALSLGYSHPVEHTLPVGITAECPSQTEIVLKGADKQLIGQVAADIRAYRRPEPYKGKGVRYADEVVRIKEAKKK	-	-	-	19077,11 Daltons
Haemophilus influenzae 8 ASM320307v1 GCA_003203075	P44347	MSRVAKAPVNIPAGVEVKLDGQLLTVKGKNGELSRKIHESVEVKQDNGQFTFTPREGFVEANAQSGTARALVNAMVIGVTEGFTKKLVLVGVGYRAQLKGNAIALSLGYSHPVEHTLPVGITAECPSQTEIVLKGADKQLIGQVAADIRAYRRPEPYKGKGVRYADEVVRIKEAKKK	-	-	-	19077,11 Daltons
Haemophilus influenzae 19 ASM320321v1 GCA_003203215	P44347	MSRVAKAPVNIPAGVEVKLDGQLLTVKGKNGELSRKIHESVEVKQDNGQFTFTPREGFVEANAQSGTARALVNAMVIGVTEGFTKKLVLVGVGYRAQLKGNAIALSLGYSHPVEHTLPVGITAECPSQTEIVLKGADKQLIGQVAADIRAYRRPEPYKGKGVRYADEVVRIKEAKKK	-	-	-	19077,11 Daltons
Haemophilus influenzae ("aegyptius") M14951 ASM335150v1 GCA_003351505	P44347	MSRVAKAPVNIPAGVEVKLDGQLLTVKGKNGELSRKIHESVEVKQDNGQFTFTPREGFVEANAQSGTARALVNAMVIGVTEGFTKKLVLVGVGYRAQLKGNAIALSLGYSHPVEHTLPVGITAECPSQTEIVLKGADKQLIGQVAADIRAYRRPEPYKGKGVRYADEVVRIKEAKKK	-	-	-	19077,11 Daltons
Haemophilus influenzae P668-6062 ASM341412v1 GCA_003414125	P44347	MSRVAKAPVNIPAGVEVKLDGQLLTVKGKNGELSRKIHESVEVKQDNGQFTFTPREGFVEANAQSGTARALVNAMVIGVTEGFTKKLVLVGVGYRAQLKGNAIALSLGYSHPVEHTLPVGITAECPSQTEIVLKGADKQLIGQVAADIRAYRRPEPYKGKGVRYADEVVRIKEAKKK	-	-	-	19077,11 Daltons
Haemophilus influenzae P853-2792 ASM341430v2 GCA_003414305.2	P44347	MSRVAKAPVNIPAGVEVKLDGQLLTVKGKNGELSRKIHESVEVKQDNGQFTFTPREGFVEANAQSGTARALVNAMVIGVTEGFTKKLVLVGVGYRAQLKGNAIALSLGYSHPVEHTLPVGITAECPSQTEIVLKGADKQLIGQVAADIRAYRRPEPYKGKGVRYADEVVRIKEAKKK	-	-	-	19077,11 Daltons
Haemophilus influenzae P635-7537 ASM341439v1 GCA_003414395	P44347	MSRVAKAPVNIPAGVEVKLDGQLLTVKGKNGELSRKIHESVEVKQDNGQFTFTPREGFVEANAQSGTARALVNAMVIGVTEGFTKKLVLVGVGYRAQLKGNAIALSLGYSHPVEHTLPVGITAECPSQTEIVLKGADKQLIGQVAADIRAYRRPEPYKGKGVRYADEVVRIKEAKKK	-	-	-	19077,11 Daltons
Haemophilus influenzae P634-7311 ASM341464v2 GCA_003414645.2	P44347	MSRVAKAPVNIPAGVEVKLDGQLLTVKGKNGELSRKIHESVEVKQDNGQFTFTPREGFVEANAQSGTARALVNAMVIGVTEGFTKKLVLVGVGYRAQLKGNAIALSLGYSHPVEHTLPVGITAECPSQTEIVLKGADKQLIGQVAADIRAYRRPEPYKGKGVRYADEVVRIKEAKKK	-	-	-	19077,11 Daltons
Haemophilus influenzae P667-4462 ASM341465v1 GCA_003414655	P44347	MSRVAKAPVNIPAGVEVKLDGQLLTVKGKNGELSRKIHESVEVKQDNGQFTFTPREGFVEANAQSGTARALVNAMVIGVTEGFTKKLVLVGVGYRAQLKGNAIALSLGYSHPVEHTLPVGITAECPSQTEIVLKGADKQLIGQVAADIRAYRRPEPYKGKGVRYADEVVRIKEAKKK	-	-	-	19077,11 Daltons
Haemophilus influenzae P637-8346 ASM341492v2 GCA_003414925.2	P44347	MSRVAKAPVNIPAGVEVKLDGQLLTVKGKNGELSRKIHESVEVKQDNGQFTFTPREGFVEANAQSGTARALVNAMVIGVTEGFTKKLVLVGVGYRAQLKGNAIALSLGYSHPVEHTLPVGITAECPSQTEIVLKGADKQLIGQVAADIRAYRRPEPYKGKGVRYADEVVRIKEAKKK	-	-	-	19077,11 Daltons
Haemophilus influenzae P669-6977 ASM342550v1 GCA_003425505	P44347	MSRVAKAPVNIPAGVEVKLDGQLLTVKGKNGELSRKIHESVEVKQDNGQFTFTPREGFVEANAQSGTARALVNAMVIGVTEGFTKKLVLVGVGYRAQLKGNAIALSLGYSHPVEHTLPVGITAECPSQTEIVLKGADKQLIGQVAADIRAYRRPEPYKGKGVRYADEVVRIKEAKKK	-	-	-	19077,11 Daltons
Haemophilus influenzae P676-2514 ASM342560v1 GCA_003425605	P44347	MSRVAKAPVNIPAGVEVKLDGQLLTVKGKNGELSRKIHESVEVKQDNGQFTFTPREGFVEANAQSGTARALVNAMVIGVTEGFTKKLVLVGVGYRAQLKGNAIALSLGYSHPVEHTLPVGITAECPSQTEIVLKGADKQLIGQVAADIRAYRRPEPYKGKGVRYADEVVRIKEAKKK	-	-	-	19077,11 Daltons
Haemophilus influenzae P617-9224 ASM342571v1 GCA_003425715	P44347	MSRVAKAPVNIPAGVEVKLDGQLLTVKGKNGELSRKIHESVEVKQDNGQFTFTPREGFVEANAQSGTARALVNAMVIGVTEGFTKKLVLVGVGYRAQLKGNAIALSLGYSHPVEHTLPVGITAECPSQTEIVLKGADKQLIGQVAADIRAYRRPEPYKGKGVRYADEVVRIKEAKKK	-	-	-	19077,11 Daltons
Haemophilus influenzae M07659 ASM345806v1 GCA_003458065	P44347	MSRVAKAPVNIPAGVEVKLDGQLLTVKGKNGELSRKIHESVEVKQDNGQFTFTPREGFVEANAQSGTARALVNAMVIGVTEGFTKKLVLVGVGYRAQLKGNAIALSLGYSHPVEHTLPVGITAECPSQTEIVLKGADKQLIGQVAADIRAYRRPEPYKGKGVRYADEVVRIKEAKKK	-	-	-	19077,11 Daltons
Haemophilus influenzae M18770 ASM349022v1 GCA_003490225	P44347	MSRVAKAPVNIPAGVEVKLDGQLLTVKGKNGELSRKIHESVEVKQDNGQFTFTPREGFVEANAQSGTARALVNAMVIGVTEGFTKKLVLVGVGYRAQLKGNAIALSLGYSHPVEHTLPVGITAECPSQTEIVLKGADKQLIGQVAADIRAYRRPEPYKGKGVRYADEVVRIKEAKKK	-	-	-	19077,11 Daltons
Haemophilus influenzae M29695 ASM349070v1 GCA_003490705	P44347	MSRVAKAPVNIPAGVEVKLDGQLLTVKGKNGELSRKIHESVEVKQDNGQFTFTPREGFVEANAQSGTARALVNAMVIGVTEGFTKKLVLVGVGYRAQLKGNAIALSLGYSHPVEHTLPVGITAECPSQTEIVLKGADKQLIGQVAADIRAYRRPEPYKGKGVRYADEVVRIKEAKKK	-	-	-	19077,11 Daltons
Haemophilus influenzae M09965 ASM349320v1 GCA_003493205	P44347	MSRVAKAPVNIPAGVEVKLDGQLLTVKGKNGELSRKIHESVEVKQDNGQFTFTPREGFVEANAQSGTARALVNAMVIGVTEGFTKKLVLVGVGYRAQLKGNAIALSLGYSHPVEHTLPVGITAECPSQTEIVLKGADKQLIGQVAADIRAYRRPEPYKGKGVRYADEVVRIKEAKKK	-	-	-	19077,11 Daltons
Haemophilus influenzae M06151 ASM349389v1 GCA_003493895	P44347	MSRVAKAPVNIPAGVEVKLDGQLLTVKGKNGELSRKIHESVEVKQDNGQFTFTPREGFVEANAQSGTARALVNAMVIGVTEGFTKKLVLVGVGYRAQLKGNAIALSLGYSHPVEHTLPVGITAECPSQTEIVLKGADKQLIGQVAADIRAYRRPEPYKGKGVRYADEVVRIKEAKKK	-	-	-	19077,11 Daltons
Haemophilus influenzae M15937 ASM349422v1 GCA_003494225	P44347	MSRVAKAPVNIPAGVEVKLDGQLLTVKGKNGELSRKIHESVEVKQDNGQFTFTPREGFVEANAQSGTARALVNAMVIGVTEGFTKKLVLVGVGYRAQLKGNAIALSLGYSHPVEHTLPVGITAECPSQTEIVLKGADKQLIGQVAADIRAYRRPEPYKGKGVRYADEVVRIKEAKKK	-	-	-	19077,11 Daltons
Haemophilus influenzae M13119 ASM349476v1 GCA_003494765	P44347	MSRVAKAPVNIPAGVEVKLDGQLLTVKGKNGELSRKIHESVEVKQDNGQFTFTPREGFVEANAQSGTARALVNAMVIGVTEGFTKKLVLVGVGYRAQLKGNAIALSLGYSHPVEHTLPVGITAECPSQTEIVLKGADKQLIGQVAADIRAYRRPEPYKGKGVRYADEVVRIKEAKKK	-	-	-	19077,11 Daltons
Haemophilus influenzae C2010021516 ASM415323v1 GCA_004153235	P44347	MSRVAKAPVNIPAGVEVKLDGQLLTVKGKNGELSRKIHESVEVKQDNGQFTFTPREGFVEANAQSGTARALVNAMVIGVTEGFTKKLVLVGVGYRAQLKGNAIALSLGYSHPVEHTLPVGITAECPSQTEIVLKGADKQLIGQVAADIRAYRRPEPYKGKGVRYADEVVRIKEAKKK	-	-	-	19077,11 Daltons
Haemophilus influenzae 60068_NP_Hi3 ASM480214v1 GCA_004802145	P44347	MSRVAKAPVNIPAVVEVKLDGQLLTVKGKNGELSRKIHESVEVKQDNGQFTFTPREGFVEANAQSGTARALVNAMVIGVTEGFTKKLVLVGVGYRAQLKGNAIALSLGYSHPVEHTLPVGITAECPSQTEIVLKGADKQLIGQVAADIRAYRRPEPYKGKGVRYADEVVRIKEAKKK	-	-	G14 -> V	19119,19 Daltons
Haemophilus influenzae 60068_BAL_Hi1 ASM480216v1 GCA_004802165	P44347	MSRVAKAPVNIPAVVEVKLDGQLLTVKGKNGELSRKIHESVEVKQDNGQFTFTPREGFVEANAQSGTARALVNAMVIGVTEGFTKKLVLVGVGYRAQLKGNAIALSLGYSHPVEHTLPVGITAECPSQTEIVLKGADKQLIGQVAADIRAYRRPEPYKGKGVRYADEVVRIKEAKKK	-	-	G14 -> V	19119,19 Daltons
Haemophilus influenzae C ASM789712v1 GCA_007897125	P44347	MSRVAKAPVNIPAVVEVKLDGQLLTVKGKNGELSRKIHESVEVKQDNGQFTFTPREGFVEANAQSGTARALVNAMVIGVTEGFTKKLVLVGVGYRAQLKGNAIALSLGYSHPVEHTLPVGITAECPSQTEIVLKGADKQLIGQVAADIRAYRRPEPYKGKGVRYADEVVRIKEAKKK	-	-	G14 -> V	19119,19 Daltons
Haemophilus influenzae B ASM789717v1 GCA_007897175	P44347	MSRVAKAPVNIPAVVEVKLDGQLLTVKGKNGELSRKIHESVEVKQDNGQFTFTPREGFVEANAQSGTARALVNAMVIGVTEGFTKKLVLVGVGYRAQLKGNAIALSLGYSHPVEHTLPVGITAECPSQTEIVLKGADKQLIGQVAADIRAYRRPEPYKGKGVRYADEVVRIKEAKKK	-	-	G14 -> V	19119,19 Daltons
Haemophilus influenzae CHBN-II-1 ASM1970336v1 GCA_019703365	P44347	MSRVAKAPVNIPAVVEVKLDGQLLTVKGKNGELSRKIHESVEVKQDNGQFTFTPREGFVEANAQSGTARALVNAMVIGVTEGFTKKLVLVGVGYRAQLKGNAIALSLGYSHPVEHTLPVGITAECPSQTEIVLKGADKQLIGQVAADIRAYRRPEPYKGKGVRYADEVVRIKEAKKK	-	-	G14 -> V	19119,19 Daltons
Haemophilus influenzae CHBN-II-2 ASM1970338v1 GCA_019703385	P44347	MSRVAKAPVNIPAVVEVKLDGQLLTVKGKNGELSRKIHESVEVKQDNGQFTFTPREGFVEANAQSGTARALVNAMVIGVTEGFTKKLVLVGVGYRAQLKGNAIALSLGYSHPVEHTLPVGITAECPSQTEIVLKGADKQLIGQVAADIRAYRRPEPYKGKGVRYADEVVRIKEAKKK	-	-	G14 -> V	19119,19 Daltons
Haemophilus influenzae 444/18 ASM2007368v1 GCA_020073685	P44347	MSRVAKAPVNIPAVVEVKLDGQLLTVKGKNGELSRKIHESVEVKQDNGQFTFTPREGFVEANAQSGTARALVNAMVIGVTEGFTKKLVLVGVGYRAQLKGNAIALSLGYSHPVEHTLPVGITAECPSQTEIVLKGADKQLIGQVAADIRAYRRPEPYKGKGVRYADEVVRIKEAKKK	-	-	G14 -> V	19119,19 Daltons
Haemophilus influenzae FDAARGOS_1560 ASM2073604v1 GCA_020736045	P44347	MSRVAKAPVNIPAVVEVKLDGQLLTVKGKNGELSRKIHESVEVKQDNGQFTFTPREGFVEANAQSGTARALVNAMVIGVTEGFTKKLVLVGVGYRAQLKGNAIALSLGYSHPVEHTLPVGITAECPSQTEIVLKGADKQLIGQVAADIRAYRRPEPYKGKGVRYADEVVRIKEAKKK	-	-	G14 -> V	19119,19 Daltons
Haemophilus influenzae Hi9 ASM2139103v1 GCA_021391035	P44347	MIPFFVIAFYLPIESSPFITTLIFFIAGVTDWLDGYLARKWKQTTRFGAFLDPVADKVMVVAALVLIVEHQHTFWITIPAIIMISREIIISALREWMAELGERSKVAVSWWGKWKTTAQMLALGGLLWRYNNYMEIAAIILLYIAAILTIWSMIQYLQVAKGSLLDNIQL	-	-	-	19499,15 Daltons
Haemophilus influenzae AS4 ASM2139119v1 GCA_021391195	P44347	MIPFFVIAFYLPIESSPFITTLIFFIAGVTDWLDGYLARKWKQTTRFGAFLDPVADKVMVVAALVLIVEHQHTFWITIPAIIMISREIIISALREWMAELGERSKVAVSWWGKWKTTAQMLALGGLLWRYNNYMEIAAIILLYIAAILTIWSMIQYLQVAKGSLLDNIQL	-	-	-	19499,15 Daltons
Haemophilus influenzae Hi1062 ASM2926877v1 GCA_029268775	P44347	MIPFFVIAFYLPIESSPFITTLIFFIAGVTDWLDGYLARKWKQTTRFGAFLDPVADKVMVVAALVLIVEHQHTFWITIPAIIMISREIIISALREWMAELGERSKVAVSWWGKWKTTAQMLALGGLLWRYNNYMEIAAIILLYIAAILTIWSMIQYLQVAKGSLLDNIQL	-	-	-	19499,15 Daltons
Haemophilus influenzae Hi805 ASM2926892v1 GCA_029268925	P44347	MIPFFVIAFYLPIESSPFITTLIFFIAGVTDWLDGYLARKWKQTTRFGAFLDPVADKVMVVAALVLIVEHQHTFWITIPAIIMISREIIISALREWMAELGERSKVAVSWWGKWKTTAQMLALGGLLWRYNNYMEIAAIILLYIAAILTIWSMIQYLQVAKGSLLDNIQL	-	-	-	19499,15 Daltons
Haemophilus influenzae 2016S11-301 ASM3843181v1 GCA_038431815	P44347	MIPFFVIAFYLPIESSPFITTLIFFIAGVTDWLDGYLARKWKQTTRFGAFLDPVADKVMVVAALVLIVEHQHTFWITIPAIIMISREIIISALREWMAELGERSKVAVSWWGKWKTTAQMLALGGLLWRYNNYMEIAAIILLYIAAILTIWSMIQYLQVAKGSLLDNIQL	-	-	-	19499,15 Daltons
Haemophilus influenzae 2842STDY5882088 14412_4#60 GCA_900029205	P44347	MIPFFVIAFYLPIESSPFITTLIFFIAGVTDWLDGYLARKWKQTTRFGAFLDPVADKVMVVAALVLIVEHQHTFWITIPAIIMISREIIISALREWMAELGERSKVAVSWWGKWKTTAQMLALGGLLWRYNNYMEIAAIILLYIAAILTIWSMIQYLQVAKGSLLDNIQL	-	-	-	19499,15 Daltons
Haemophilus influenzae 2842STDY5882065 14412_4#37 GCA_900037345	P44347	MIPFFVIAFYLPIESSPFITTLIFFIAGVTDWLDGYLARKWKQTTRFGAFLDPVADKVMVVAALVLIVEHQHTFWITIPAIIMISREIIISALREWMAELGERSKVAVSWWGKWKTTAQMLALGGLLWRYNNYMEIAAIILLYIAAILTIWSMIQYLQVAKGSLLDNIQL	-	-	-	19499,15 Daltons
Haemophilus influenzae PTHi-11149 PTHi-11149 GCA_900407405	P44347	MIPFFVIAFYLPIESSPFITTLIFFIAGVTDWLDGYLARKWKQTTRFGAFLDPVADKVMVVAALVLIVEHQHTFWITIPAIIMISREIIISALREWMAELGERSKVAVSWWGKWKTTAQMLALGGLLWRYNNYMEIAAIILLYIAAILTIWSMIQYLQVAKGSLLDNIQL	-	-	-	19499,15 Daltons
Haemophilus influenzae PTHi-12301 PTHi-12301 GCA_900407495	P44347	MIPFFVIAFYLPIESSPFITTLIFFIAGVTDWLDGYLARKWKQTTRFGAFLDPVADKVMVVAALVLIVEHQHTFWITIPAIIMISREIIISALREWMAELGERSKVAVSWWGKWKTTAQMLALGGLLWRYNNYMEIAAIILLYIAAILTIWSMIQYLQVAKGSLLDNIQL	-	-	-	19499,15 Daltons
Haemophilus influenzae PTHi-13142 PTHi-13142 GCA_900407675	P44347	MIPFFVIAFYLPIESSPFITTLIFFIAGVTDWLDGYLARKWKQTTRFGAFLDPVADKVMVVAALVLIVEHQHTFWITIPAIIMISREIIISALREWMAELGERSKVAVSWWGKWKTTAQMLALGGLLWRYNNYMEIAAIILLYIAAILTIWSMIQYLQVAKGSLLDNIQL	-	-	-	19499,15 Daltons
Haemophilus influenzae PTHi-6916 PTHi-6916 GCA_900408145	P44347	MIPFFVIAFYLPIESSPFITTLIFFIAGVTDWLDGYLARKWKQTTRFGAFLDPVADKVMVVAALVLIVEHQHTFWITIPAIIMISREIIISALREWMAELGERSKVAVSWWGKWKTTAQMLALGGLLWRYNNYMEIAAIILLYIAAILTIWSMIQYLQVAKGSLLDNIQL	-	-	-	19499,15 Daltons
Haemophilus influenzae biotype aegyptius F3030 ASM588817v1 GCA_005888175	P44347	MIPFFVIAFYLPIESSPFITTLIFFIAGVTDWLDGYLARKWKQTTRFGAFLDPVADKVMVVAALVLIVEHQHTFWITIPAIIMISREIIISALREWMAELGERSKVAVSWWGKWKTTAQMLALGGLLWRYNNYMEIAAIILLYIAAILTIWSMIQYLQVAKGSLLDNIQL	-	-	-	19499,15 Daltons
Haemophilus influenzae biotype aegyptius F3283 ASM588818v1 GCA_005888185	P44347	MIPFFVIAFYLPIESSPFITTLIFFIAGVTDWLDGYLARKWKQTTRFGAFLDPVADKVMVVAALVLIVEHQHTFWITIPAIIMISREIIISALREWMAELGERSKVAVSWWGKWKTTAQMLALGGLLWRYNNYMEIAAIILLYIAAILTIWSMIQYLQVAKGSLLDNIQL	-	-	-	19499,15 Daltons
Haemophilus influenzae biotype aegyptius F3039 ASM588820v1 GCA_005888205	P44347	MIPFFVIAFYLPIESSPFITTLIFFIAGVTDWLDGYLARKWKQTTRFGAFLDPVADKVMVVAALVLIVEHQHTFWITIPAIIMISREIIISALREWMAELGERSKVAVSWWGKWKTTAQMLALGGLLWRYNNYMEIAAIILLYIAAILTIWSMIQYLQVAKGSLLDNIQL	-	-	-	19499,15 Daltons
Haemophilus influenzae biotype aegyptius F3042 ASM588821v1 GCA_005888215	P44347	MIPFFVIAFYLPIESSPFITTLIFFIAGVTDWLDGYLARKWKQTTRFGAFLDPVADKVMVVAALVLIVEHQHTFWITIPAIIMISREIIISALREWMAELGERSKVAVSWWGKWKTTAQMLALGGLLWRYNNYMEIAAIILLYIAAILTIWSMIQYLQVAKGSLLDNIQL	-	-	-	19499,15 Daltons
Haemophilus influenzae biotype aegyptius F1946 ASM588826v1 GCA_005888265	P44347	MIPFFVIAFYLPIESSPFITTLIFFIAGVTDWLDGYLARKWKQTTRFGAFLDPVADKVMVVAALVLIVEHQHTFWITIPAIIMISREIIISALREWMAELGERSKVAVSWWGKWKTTAQMLALGGLLWRYNNYMEIAAIILLYIAAILTIWSMIQYLQVAKGSLLDNIQL	-	-	-	19499,15 Daltons
Haemophilus influenzae biotype aegyptius HE7/F1946 ASM858674v1 GCA_008586745	P44347	MIPFFVIAFYLPIESSPFITTLIFFIAGVTDWLDGYLARKWKQTTRFGAFLDPVADKVMVVAALVLIVEHQHTFWITIPAIIMISREIIISALREWMAELGERSKVAVSWWGKWKTTAQMLALGGLLWRYNNYMEIAAIILLYIAAILTIWSMIQYLQVAKGSLLDNIQL	-	-	-	19499,15 Daltons
Haemophilus influenzae biotype aegyptius HE24/F3037 ASM858680v1 GCA_008586805	P44347	MIPFFVIAFYLPIESSPFITTLIFFIAGVTDWLDGYLARKWKQTTRFGAFLDPVADKVMVVAALVLIVEHQHTFWITIPAIIMISREIIISALREWMAELGERSKVAVSWWGKWKTTAQMLALGGLLWRYNNYMEIAAIILLYIAAILTIWSMIQYLQVAKGSLLDNIQL	-	-	-	19499,15 Daltons
Haemophilus influenzae biotype aegyptius HE15/F3028 ASM858682v1 GCA_008586825	P44347	MIPFFVIAFYLPIESSPFITTLIFFIAGVTDWLDGYLARKWKQTTRFGAFLDPVADKVMVVAALVLIVEHQHTFWITIPAIIMISREIIISALREWMAELGERSKVAVSWWGKWKTTAQMLALGGLLWRYNNYMEIAAIILLYIAAILTIWSMIQYLQVAKGSLLDNIQL	-	-	-	19499,15 Daltons
Haemophilus influenzae 723 ASM93162v1 GCA_000931625	P44528	MIPFFVIAFYLPIESSPFITTLIFFIAGVTDWLDGYLARKWKQTTRFGAFLDPVADKVMVVAALVLIVEHQHTFWITIPAIIMISREIIISALREWMAELGERSKVAVSWWGKWKTTAQMLALGGLLWRYNNYMEIAAIILLYIAAILTIWSMIQYLQVAKGSLLDNIQL	-	-	-	19499,15 Daltons
Haemophilus influenzae 1123_HINF ASM107611v1 GCA_001076115	P44528	MIPFFVIAFYLPIESSPFITTLIFFIAGVTDWLDGYLARKWKQTTRFGAFLDPVADKVMVVAALVLIVEHQHTFWITIPAIIMISREIIISALREWMAELGERSKVAVSWWGKWKTTAQMLALGGLLWRYNNYMEIAAIILLYIAAILTIWSMIQYLQVAKGSLLDNIQL	-	-	-	19499,15 Daltons
Haemophilus influenzae HI2114 ASM118448v1 GCA_001184485	P44528	MIPFFVIAFYLPIESSPFITTLIFFIAGVTDWLDGYLARKWKQTTRFGAFLDPVADKVMVVAALVLIVEHQHTFWITIPAIIMISREIIISALREWMAELGERSKVAVSWWGKWKTTAQMLALGGLLWRYNNYMEIAAIILLYIAAILTIWSMIQYLQVAKGSLLDNIQL	-	-	-	19499,15 Daltons
Haemophilus influenzae HI1722 ASM118454v1 GCA_001184545	P44528	MIPFFVIAFYLPIESSPFITTLIFFIAGVTDWLDGYLARKWKQTTRFGAFLDPVADKVMVVAALVLIVEHQHTFWITIPAIIMISREIIISALREWMAELGERSKVAVSWWGKWKTTAQMLALGGLLWRYNNYMEIAAIILLYIAAILTIWSMIQYLQVAKGSLLDNIQL	-	-	-	19499,15 Daltons
Haemophilus influenzae NCTC8143T NCTC8143 GCA_001457655	P44528	MIPFFVIAFYLPIESSPFITTLIFFIAGVTDWLDGYLARKWKQTTRFGAFLDPVADKVMVVAALVLIVEHQHTFWITIPAIIMISREIIISALREWMAELGERSKVAVSWWGKWKTTAQMLALGGLLWRYNNYMEIAAIILLYIAAILTIWSMIQYLQVAKGSLLDNIQL	-	-	-	19499,15 Daltons
Haemophilus influenzae GE117 ASM209328v1 GCA_002093285	P44528	MIPFFVIAFYLPIESSPFITTLIFFIAGVTDWLDGYLARKWKQTTRFGAFLDPVADKVMVVAALVLIVEHQHTFWITIPAIIMISREIIISALREWMAELGERSKVAVSWWGKWKTTAQMLALGGLLWRYNNYMEIAAIILLYIAAILTIWSMIQYLQVAKGSLLDNIQL	-	-	-	19499,15 Daltons
Haemophilus influenzae 101P3H1 ASM298374v1 GCA_002983745	P44528	MIPFFVIAFYLPIESSPFITTLIFFIAGVTDWLDGYLARKWKQTTRFGAFLDPVADKVMVVAALVLIVEHQHTFWITIPAIIMISREIIISALREWMAELGERSKVAVSWWGKWKTTAQMLALGGLLWRYNNYMEIAAIILLYIAAILTIWSMIQYLQVAKGSLLDNIQL	-	-	-	19499,15 Daltons
Haemophilus influenzae 107P3H1 ASM298382v1 GCA_002983825	P44528	MIPFFVIAFYLPIESSPFITTLIFFIAGVTDWLDGYLARKWKQTTRFGAFLDPVADKVMVVAALVLIVEHQHTFWITIPAIIMISREIIISALREWMAELGERSKVAVSWWGKWKTTAQMLALGGLLWRYNNYMEIAAIILLYIAAILTIWSMIQYLQVAKGSLLDNIQL	-	-	-	19499,15 Daltons
Haemophilus influenzae 107P4H1 ASM298384v1 GCA_002983845	P44528	MIPFFVIAFYLPIESSPFITTLIFFIAGVTDWLDGYLARKWKQTTRFGAFLDPVADKVMVVAALVLIVEHQHTFWITIPAIIMISREIIISALREWMAELGERSKVAVSWWGKWKTTAQMLALGGLLWRYNNYMEIAAIILLYIAAILTIWSMIQYLQVAKGSLLDNIQL	-	-	-	19499,15 Daltons
Haemophilus influenzae 18P17H2 ASM298432v1 GCA_002984325	P44528	MIPFFVIAFYLPIESSPFITTLIFFIAGVTDWLDGYLARKWKQTTRFGAFLDPVADKVMVVAALVLIVEHQHTFWITIPAIIMISREIIISALREWMAELGERSKVAVSWWGKWKTTAQMLALGGLLWRYNNYMEIAAIILLYIAAILTIWSMIQYLQVAKGSLLDNIQL	-	-	-	19499,15 Daltons
Haemophilus influenzae 31P13H1 ASM298445v1 GCA_002984455	P44528	MIPFFVIAFYLPIESSPFITTLIFFIAGVTDWLDGYLARKWKQTTRFGAFLDPVADKVMVVAALVLIVEHQHTFWITIPAIIMISREIIISALREWMAELGERSKVAVSWWGKWKTTAQMLALGGLLWRYNNYMEIAAIILLYIAAILTIWSMIQYLQVAKGSLLDNIQL	-	-	-	19499,15 Daltons
Haemophilus influenzae 32P8H3 ASM298450v1 GCA_002984505	P44528	MIPFFVIAFYLPIESSPFITTLIFFIAGVTDWLDGYLARKWKQTTRFGAFLDPVADKVMVVAALVLIVEHQHTFWITIPAIIMISREIIISALREWMAELGERSKVAVSWWGKWKTTAQMLALGGLLWRYNNYMEIAAIILLYIAAILTIWSMIQYLQVAKGSLLDNIQL	-	-	-	19499,15 Daltons
Haemophilus influenzae 33P18H2 ASM298452v1 GCA_002984525	P44528	MIPFFVIAFYLPIESSPFITTLIFFIAGVTDWLDGYLARKWKQTTRFGAFLDPVADKVMVVAALVLIVEHQHTFWITIPAIIMISREIIISALREWMAELGERSKVAVSWWGKWKTTAQMLALGGLLWRYNNYMEIAAIILLYIAAILTIWSMIQYLQVAKGSLLDNIQL	-	-	-	19499,15 Daltons
Haemophilus influenzae 33P19H1 ASM298454v1 GCA_002984545	P44528	MIPFFVIAFYLPIESSPFITTLIFFIAGVTDWLDGYLARKWKQTTRFGAFLDPVADKVMVVAALVLIVEHQHTFWITIPAIIMISREIIISALREWMAELGERSKVAVSWWGKWKTTAQMLALGGLLWRYNNYMEIAAIILLYIAAILTIWSMIQYLQVAKGSLLDNIQL	-	-	-	19499,15 Daltons
Haemophilus influenzae 46P159H1 ASM298468v1 GCA_002984685	P44528	MIPFFVIAFYLPIESSPFITTLIFFIAGVTDWLDGYLARKWKQTTRFGAFLDPVADKVMVVAALVLIVEHQHTFWITIPAIIMISREIIISALREWMAELGERSKVAVSWWGKWKTTAQMLALGGLLWRYNNYMEIAAIILLYIAAILTIWSMIQYLQVAKGSLLDNIQL	-	-	-	19499,15 Daltons
Haemophilus influenzae 18P16H1 ASM298502v1 GCA_002985025	P44528	MIPFFVIAFYLPIESSPFITTLIFFIAGVTDWLDGYLARKWKQTTRFGAFLDPVADKVMVVAALVLIVEHQHTFWITIPAIIMISREIIISALREWMAELGERSKVAVSWWGKWKTTAQMLALGGLLWRYNNYMEIAAIILLYIAAILTIWSMIQYLQVAKGSLLDNIQL	-	-	-	19499,15 Daltons
Haemophilus influenzae 33P110H3 ASM298520v1 GCA_002985205	P44528	MIPFFVIAFYLPIESSPFITTLIFFIAGVTDWLDGYLARKWKQTTRFGAFLDPVADKVMVVAALVLIVEHQHTFWITIPAIIMISREIIISALREWMAELGERSKVAVSWWGKWKTTAQMLALGGLLWRYNNYMEIAAIILLYIAAILTIWSMIQYLQVAKGSLLDNIQL	-	-	-	19499,15 Daltons
Haemophilus influenzae 35P8H ASM298526v1 GCA_002985265	P44528	MIPFFVIAFYLPIESSPFITTLIFFIAGVTDWLDGYLARKWKQTTRFGAFLDPVADKVMVVAALVLIVEHQHTFWITIPAIIMISREIIISALREWMAELGERSKVAVSWWGKWKTTAQMLALGGLLWRYNNYMEIAAIILLYIAAILTIWSMIQYLQVAKGSLLDNIQL	-	-	-	19499,15 Daltons
Haemophilus influenzae 44P197H1 ASM298536v1 GCA_002985365	P44528	MIPFFVIAFYLPIESSPFITTLIFFIAGVTDWLDGYLARKWKQTTRFGAFLDPVADKVMVVAALVLIVEHQHTFWITIPAIIMISREIIISALREWMAELGERSKVAVSWWGKWKTTAQMLALGGLLWRYNNYMEIAAIILLYIAAILTIWSMIQYLQVAKGSLLDNIQL	-	-	-	19499,15 Daltons
Haemophilus influenzae 48P28H1 ASM298544v1 GCA_002985445	P44528	MIPFFVIAFYLPIESSPFITTLIFFIAGVTDWLDGYLARKWKQTTRFGAFLDPVADKVMVVAALVLIVEHQHTFWITIPAIIMISREIIISALREWMAELGERSKVAVSWWGKWKTTAQMLALGGLLWRYNNYMEIAAIILLYIAAILTIWSMIQYLQVAKGSLLDNIQL	-	-	-	19499,15 Daltons
Haemophilus influenzae 55P3H1 ASM298558v1 GCA_002985585	P44528	MIPFFVIAFYLPIESSPFITTLIFFIAGVTDWLDGYLARKWKQTTRFGAFLDPVADKVMVVAALVLIVEHQHTFWITIPAIIMISREIIISALREWMAELGERSKVAVSWWGKWKTTAQMLALGGLLWRYNNYMEIAAIILLYIAAILTIWSMIQYLQVAKGSLLDNIQL	-	-	-	19499,15 Daltons
Haemophilus influenzae 56P76H1 ASM298572v1 GCA_002985725	P44528	MIPFFVIAFYLPIESSPFITTLIFFIAGVTDWLDGYLARKWKQTTRFGAFLDPVADKVMVVAALVLIVEHQHTFWITIPAIIMISREIIISALREWMAELGERSKVAVSWWGKWKTTAQMLALGGLLWRYNNYMEIAAIILLYIAAILTIWSMIQYLQVAKGSLLDNIQL	-	-	-	19499,15 Daltons
Haemophilus influenzae 69P7H1 ASM298602v1 GCA_002986025	P44528	MIPFFVIAFYLPIESSPFITTLIFFIAGVTDWLDGYLARKWKQTTRFGAFLDPVADKVMVVAALVLIVEHQHTFWITIPAIIMISREIIISALREWMAELGERSKVAVSWWGKWKTTAQMLALGGLLWRYNNYMEIAAIILLYIAAILTIWSMIQYLQVAKGSLLDNIQL	-	-	-	19499,15 Daltons
Haemophilus influenzae 69P2H1 ASM298612v1 GCA_002986125	P44528	MIPFFVIAFYLPIESSPFITTLIFFIAGVTDWLDGYLARKWKQTTRFGAFLDPVADKVMVVAALVLIVEHQHTFWITIPAIIMISREIIISALREWMAELGERSKVAVSWWGKWKTTAQMLALGGLLWRYNNYMEIAAIILLYIAAILTIWSMIQYLQVAKGSLLDNIQL	-	-	-	19499,15 Daltons
Haemophilus influenzae 73P2H1 ASM298647v1 GCA_002986475	P44528	MIPFFVIAFYLPIESSPFITTLIFFIAGVTDWLDGYLARKWKQTTRFGAFLDPVADKVMVVAALVLIVEHQHTFWITIPAIIMISREIIISALREWMAELGERSKVAVSWWGKWKTTAQMLALGGLLWRYNNYMEIAAIILLYIAAILTIWSMIQYLQVAKGSLLDNIQL	-	-	-	19499,15 Daltons
Haemophilus influenzae 81P25H1 ASM298679v1 GCA_002986795	P44528	MIPFFVIAFYLPIESSPFITTLIFFIAGVTDWLDGYLARKWKQTTRFGAFLDPVADKVMVVAALVLIVEHQHTFWITIPAIIMISREIIISALREWMAELGERSKVAVSWWGKWKTTAQMLALGGLLWRYNNYMEIAAIILLYIAAILTIWSMIQYLQVAKGSLLDNIQL	-	-	-	19499,15 Daltons
Haemophilus influenzae 99P41H1 ASM298835v1 GCA_002988355	P44528	MIPFFVIAFYLPIESSPFITTLIFFIAGVTDWLDGYLARKWKQTTRFGAFLDPVADKVMVVAALVLIVEHQHTFWITIPAIIMISREIIISALREWMAELGERSKVAVSWWGKWKTTAQMLALGGLLWRYNNYMEIAAIILLYIAAILTIWSMIQYLQVAKGSLLDNIQL	-	-	-	19499,15 Daltons
Haemophilus influenzae 99P50H1 ASM298837v1 GCA_002988375	P44528	MIPFFVIAFYLPIESSPFITTLIFFIAGVTDWLDGYLARKWKQTTRFGAFLDPVADKVMVVAALVLIVEHQHTFWITIPAIIMISREIIISALREWMAELGERSKVAVSWWGKWKTTAQMLALGGLLWRYNNYMEIAAIILLYIAAILTIWSMIQYLQVAKGSLLDNIQL	-	-	-	19499,15 Daltons
Haemophilus influenzae 96P15H1 ASM298897v1 GCA_002988975	P44528	MIPFFVIAFYLPIESSPFITTLIFFIAGVTDWLDGYLARKWKQTTRFGAFLDPVADKVMVVAALVLIVEHQHTFWITIPAIIMISREIIISALREWMAELGERSKVAVSWWGKWKTTAQMLALGGLLWRYNNYMEIAAIILLYIAAILTIWSMIQYLQVAKGSLLDNIQL	-	-	-	19499,15 Daltons
Haemophilus influenzae 101P19H1 ASM298909v1 GCA_002989095	P44528	MIPFFVIAFYLPIESSPFITTLIFFIAGVTDWLDGYLARKWKQTTRFGAFLDPVADKVMVVAALVLIVEHQHTFWITIPAIIMISREIIISALREWMAELGERSKVAVSWWGKWKTTAQMLALGGLLWRYNNYMEIAAIILLYIAAILTIWSMIQYLQVAKGSLLDNIQL	-	-	-	19499,15 Daltons
Haemophilus influenzae 127P6H1 ASM298945v1 GCA_002989455	P44528	MIPFFVIAFYLPIESSPFITTLIFFIAGVTDWLDGYLARKWKQTTRFGAFLDPVADKVMVVAALVLIVEHQHTFWITIPAIIMISREIIISALREWMAELGERSKVAVSWWGKWKTTAQMLALGGLLWRYNNYMEIAAIILLYIAAILTIWSMIQYLQVAKGSLLDNIQL	-	-	-	19499,15 Daltons
Haemophilus influenzae 39P13H ASM299030v1 GCA_002990305	P44528	MIPFFVIAFYLPIESSPFITTLIFFIAGVTDWLDGYLARKWKQTTRFGAFLDPVADKVMVVAALVLIVEHQHTFWITIPAIIMISREIIISALREWMAELGERSKVAVSWWGKWKTTAQMLALGGLLWRYNNYMEIAAIILLYIAAILTIWSMIQYLQVAKGSLLDNIQL	-	-	-	19499,15 Daltons
Haemophilus influenzae 44P204H1 ASM299044v1 GCA_002990445	P44528	MIPFFVIAFYLPIESSPFITTLIFFIAGVTDWLDGYLARKWKQTTRFGAFLDPVADKVMVVAALVLIVEHQHTFWITIPAIIMISREIIISALREWMAELGERSKVAVSWWGKWKTTAQMLALGGLLWRYNNYMEIAAIILLYIAAILTIWSMIQYLQVAKGSLLDNIQL	-	-	-	19499,15 Daltons
Haemophilus influenzae 45P11H1 ASM299049v1 GCA_002990495	P44528	MIPFFVIAFYLPIESSPFITTLIFFIAGVTDWLDGYLARKWKQTTRFGAFLDPVADKVMVVAALVLIVEHQHTFWITIPAIIMISREIIISALREWMAELGERSKVAVSWWGKWKTTAQMLALGGLLWRYNNYMEIAAIILLYIAAILTIWSMIQYLQVAKGSLLDNIQL	-	-	-	19499,15 Daltons
Haemophilus influenzae 127P5H1 ASM299097v1 GCA_002990975	P44528	MIPFFVIAFYLPIESSPFITTLIFFIAGVTDWLDGYLARKWKQTTRFGAFLDPVADKVMVVAALVLIVEHQHTFWITIPAIIMISREIIISALREWMAELGERSKVAVSWWGKWKTTAQMLALGGLLWRYNNYMEIAAIILLYIAAILTIWSMIQYLQVAKGSLLDNIQL	-	-	-	19499,15 Daltons
Haemophilus influenzae 48P45H1 ASM299146v1 GCA_002991465	P44528	MIPFFVIAFYLPIESSPFITTLIFFIAGVTDWLDGYLARKWKQTTRFGAFLDPVADKVMVVAALVLIVEHQHTFWITIPAIIMISREIIISALREWMAELGERSKVAVSWWGKWKTTAQMLALGGLLWRYNNYMEIAAIILLYIAAILTIWSMIQYLQVAKGSLLDNIQL	-	-	-	19499,15 Daltons
Haemophilus influenzae 45P9H2 ASM299148v1 GCA_002991485	P44528	MIPFFVIAFYLPIESSPFITTLIFFIAGVTDWLDGYLARKWKQTTRFGAFLDPVADKVMVVAALVLIVEHQHTFWITIPAIIMISREIIISALREWMAELGERSKVAVSWWGKWKTTAQMLALGGLLWRYNNYMEIAAIILLYIAAILTIWSMIQYLQVAKGSLLDNIQL	-	-	-	19499,15 Daltons
Haemophilus influenzae 19 ASM320321v1 GCA_003203215	P44528	MIPFFVIAFYLPIESSPFITTLIFFIAGVTDWLDGYLARKWKQTTRFGAFLDPVADKVMVVAALVLIVEHQHTFWITIPAIIMISREIIISALREWMAELGERSKVAVSWWGKWKTTAQMLALGGLLWRYNNYMEIAAIILLYIAAILTIWSMIQYLQVAKGSLLDNIQL	-	-	-	19499,15 Daltons
Haemophilus influenzae P668-6062 ASM341412v1 GCA_003414125	P44528	MIPFFVIAFYLPIESSPFITTLIFFIAGVTDWLDGYLARKWKQTTRFGAFLDPVADKVMVVAALVLIVEHQHTFWITIPAIIMISREIIISALREWMAELGERSKVAVSWWGKWKTTAQMLALGGLLWRYNNYMEIAAIILLYIAAILTIWSMIQYLQVAKGSLLDNIQL	-	-	-	19499,15 Daltons
Haemophilus influenzae P853-2792 ASM341430v2 GCA_003414305.2	P44528	MIPFFVIAFYLPIESSPFITTLIFFIAGVTDWLDGYLARKWKQTTRFGAFLDPVADKVMVVAALVLIVEHQHTFWITIPAIIMISREIIISALREWMAELGERSKVAVSWWGKWKTTAQMLALGGLLWRYNNYMEIAAIILLYIAAILTIWSMIQYLQVAKGSLLDNIQL	-	-	-	19499,15 Daltons
Haemophilus influenzae P635-7537 ASM341439v1 GCA_003414395	P44528	MIPFFVIAFYLPIESSPFITTLIFFIAGVTDWLDGYLARKWKQTTRFGAFLDPVADKVMVVAALVLIVEHQHTFWITIPAIIMISREIIISALREWMAELGERSKVAVSWWGKWKTTAQMLALGGLLWRYNNYMEIAAIILLYIAAILTIWSMIQYLQVAKGSLLDNIQL	-	-	-	19499,15 Daltons
Haemophilus influenzae P634-7311 ASM341464v2 GCA_003414645.2	P44528	MIPFFVIAFYLPIESSPFITTLIFFIAGVTDWLDGYLARKWKQTTRFGAFLDPVADKVMVVAALVLIVEHQHTFWITIPAIIMISREIIISALREWMAELGERSKVAVSWWGKWKTTAQMLALGGLLWRYNNYMEIAAIILLYIAAILTIWSMIQYLQVAKGSLLDNIQL	-	-	-	19499,15 Daltons
Haemophilus influenzae P667-4462 ASM341465v1 GCA_003414655	P44528	MIPFFVIAFYLPIESSPFITTLIFFIAGVTDWLDGYLARKWKQTTRFGAFLDPVADKVMVVAALVLIVEHQHTFWITIPAIIMISREIIISALREWMAELGERSKVAVSWWGKWKTTAQMLALGGLLWRYNNYMEIAAIILLYIAAILTIWSMIQYLQVAKGSLLDNIQL	-	-	-	19499,15 Daltons
Haemophilus influenzae P637-8346 ASM341492v2 GCA_003414925.2	P44528	MIPFFVIAFYLPIESSPFITTLIFFIAGVTDWLDGYLARKWKQTTRFGAFLDPVADKVMVVAALVLIVEHQHTFWITIPAIIMISREIIISALREWMAELGERSKVAVSWWGKWKTTAQMLALGGLLWRYNNYMEIAAIILLYIAAILTIWSMIQYLQVAKGSLLDNIQL	-	-	-	19499,15 Daltons
Haemophilus influenzae P669-6977 ASM342550v1 GCA_003425505	P44528	MIPFFVIAFYLPIESSPFITTLIFFIAGVTDWLDGYLARKWKQTTRFGAFLDPVADKVMVVAALVLIVEHQHTFWITIPAIIMISREIIISALREWMAELGERSKVAVSWWGKWKTTAQMLALGGLLWRYNNYMEIAAIILLYIAAILTIWSMIQYLQVAKGSLLDNIQL	-	-	-	19499,15 Daltons
Haemophilus influenzae P676-2514 ASM342560v1 GCA_003425605	P44528	MIPFFVIAFYLPIESSPFITTLIFFIAGVTDWLDGYLARKWKQTTRFGAFLDPVADKVMVVAALVLIVEHQHTFWITIPAIIMISREIIISALREWMAELGERSKVAVSWWGKWKTTAQMLALGGLLWRYNNYMEIAAIILLYIAAILTIWSMIQYLQVAKGSLLDNIQL	-	-	-	19499,15 Daltons
Haemophilus influenzae P617-9224 ASM342571v1 GCA_003425715	P44528	MIPFFVIAFYLPIESSPFITTLIFFIAGVTDWLDGYLARKWKQTTRFGAFLDPVADKVMVVAALVLIVEHQHTFWITIPAIIMISREIIISALREWMAELGERSKVAVSWWGKWKTTAQMLALGGLLWRYNNYMEIAAIILLYIAAILTIWSMIQYLQVAKGSLLDNIQL	-	-	-	19499,15 Daltons
Haemophilus influenzae M07659 ASM345806v1 GCA_003458065	P44528	MIPFFVIAFYLPIESSPFITTLIFFIAGVTDWLDGYLARKWKQTTRFGAFLDPVADKVMVVAALVLIVEHQHTFWITIPAIIMISREIIISALREWMAELGERSKVAVSWWGKWKTTAQMLALGGLLWRYNNYMEIAAIILLYIAAILTIWSMIQYLQVAKGSLLDNIQL	-	-	-	19499,15 Daltons
Haemophilus influenzae M18770 ASM349022v1 GCA_003490225	P44528	MIPFFVIAFYLPIESSPFITTLIFFIAGVTDWLDGYLARKWKQTTRFGAFLDPVADKVMVVAALVLIVEHQHTFWITIPAIIMISREIIISALREWMAELGERSKVAVSWWGKWKTTAQMLALGGLLWRYNNYMEIAAIILLYIAAILTIWSMIQYLQVAKGSLLDNIQL	-	-	-	19499,15 Daltons
Haemophilus influenzae M29695 ASM349070v1 GCA_003490705	P44528	MIPFFVIAFYLPIESSPFITTLIFFIAGVTDWLDGYLARKWKQTTRFGAFLDPVADKVMVVAALVLIVEHQHTFWITIPAIIMISREIIISALREWMAELGERSKVAVSWWGKWKTTAQMLALGGLLWRYNNYMEIAAIILLYIAAILTIWSMIQYLQVAKGSLLDNIQL	-	-	-	19499,15 Daltons
Haemophilus influenzae M09965 ASM349320v1 GCA_003493205	P44528	MIPFFVIAFYLPIESSPFITTLIFFIAGVTDWLDGYLARKWKQTTRFGAFLDPVADKVMVVAALVLIVEHQHTFWITIPAIIMISREIIISALREWMAELGERSKVAVSWWGKWKTTAQMLALGGLLWRYNNYMEIAAIILLYIAAILTIWSMIQYLQVAKGSLLDNIQL	-	-	-	19499,15 Daltons
Haemophilus influenzae M06151 ASM349389v1 GCA_003493895	P44528	MIPFFVIAFYLPIESSPFITTLIFFIAGVTDWLDGYLARKWKQTTRFGAFLDPVADKVMVVAALVLIVEHQHTFWITIPAIIMISREIIISALREWMAELGERSKVAVSWWGKWKTTAQMLALGGLLWRYNNYMEIAAIILLYIAAILTIWSMIQYLQVAKGSLLDNIQL	-	-	-	19499,15 Daltons
Haemophilus influenzae M15937 ASM349422v1 GCA_003494225	P44528	MIPFFVIAFYLPIESSPFITTLIFFIAGVTDWLDGYLARKWKQTTRFGAFLDPVADKVMVVVALVLIVEHQHTFWITIPAIIMISREIIISALREWMAELGERSKVAVSWWGKWKTTAQMLALGGLLWRYNNYMEIAAIILLYIAAILTIWSMIQYLQVAKGSLLDNIQL	-	-	A62 -> V	19527,21 Daltons
Haemophilus influenzae M13119 ASM349476v1 GCA_003494765	P44528	MIPFFVIAFYLPIESSPFITTLIFFIAGVTDWLDGYLARKWKQTTRFGAFLDPVADKVMVVVALVLIVEHQHTFWITIPAIIMISREIIISALREWMAELGERSKVAVSWWGKWKTTAQMLALGGLLWRYNNYMEIAAIILLYIAAILTIWSMIQYLQVAKGSLLDNIQL	-	-	A62 -> V	19527,21 Daltons
Haemophilus influenzae C2010021516 ASM415323v1 GCA_004153235	P44528	MIPFFVIAFYLPIESSPFITTLIFFIAGVTDWLDGYLARKWKQTTRFGAFLDPVADKVMVVVALVLIVEHQHTFWITIPAIIMISREIIISALREWMAELGERSKVAVSWWGKWKTTAQMLALGGLLWRYNNYMEIAAIILLYIAAILTIWSMIQYLQVAKGSLLDNIQL	-	-	A62 -> V	19527,21 Daltons
Haemophilus influenzae 60068_NP_Hi3 ASM480214v1 GCA_004802145	P44528	MIPFFVIAFYLPIESSPFITTLIFFIAGVTDWLDGYLARKWKQTTRFGAFLDPVADKVMVVVALVLIVEHQHTFWITIPAIIMISREIIISALREWMAELGERSKVAVSWWGKWKTTAQMLALGGLLWRYNNYMEIAAIILLYIAAILTIWSMIQYLQVAKGSLLDNIQL	-	-	A62 -> V	19527,21 Daltons
Haemophilus influenzae 60068_BAL_Hi1 ASM480216v1 GCA_004802165	P44528	MIPFFVIAFYLPIESSPFITTLIFFIAGVTDWLDGYLARKWKQTTRFGAFLDPVADKVMVVVALVLIVEHQHTFWITIPAIIMISREIIISALREWMAELGERSKVAVSWWGKWKTTAQMLALGGLLWRYNNYMEIAAIILLYIAAILTIWSMIQYLQVAKGSLLDNIQL	-	-	A62 -> V	19527,21 Daltons
Haemophilus influenzae B ASM789717v1 GCA_007897175	P44528	MIPFFVIAFYLPIESSPFITTLIFFIAGVTDWLDGYLARKWKQTTRFGAFLDPVADKVMVVVALVLIVEHQHTFWITIPAIIMISREIIISALREWMAELGERSKVAVSWWGKWKTTAQMLALGGLLWRYNNYMEIAAIILLYIAAILTIWSMIQYLQVAKGSLLDNIQL	-	-	A62 -> V	19527,21 Daltons
Haemophilus influenzae CHBN-II-1 ASM1970336v1 GCA_019703365	P44528	MIPFFVIAFYLPIESSPFITTLIFFIAGVTDWLDGYLARKWKQTTRFGAFLDPVADKVMVVVALVLIVEHQHTFWITIPAIIMISREIIISALREWMAELGERSKVAVSWWGKWKTTAQMLALGGLLWRYNNYMEIAAIILLYIAAILTIWSMIQYLQVAKGSLLDNIQL	-	-	A62 -> V	19527,21 Daltons
Haemophilus influenzae CHBN-II-2 ASM1970338v1 GCA_019703385	P44528	MIPFFVIAFYLPIESSPFITTLIFFIAGVTDWLDGYLARKWKQTTRFGAFLDPVADKVMVVVALVLIVEHQHTFWITIPAIIMISREIIISALREWMAELGERSKVAVSWWGKWKTTAQMLALGGLLWRYNNYMEIAAIILLYIAAILTIWSMIQYLQVAKGSLLDNIQL	-	-	A62 -> V	19527,21 Daltons
Haemophilus influenzae 444/18 ASM2007368v1 GCA_020073685	P44528	MIPFFVIAFYLPIESSPFITTLIFFIAGVTDWLDGYLARKWKQTTRFGAFLDPVADKVMVVVALVLIVEHQHTFWITIPAIIMISREIIISALREWMAELGERSKVAVSWWGKWKTTAQMLALGGLLWRYNNYMEIAAIILLYIAAILTIWSMIQYLQVAKGSLLDNIQL	-	-	A62 -> V	19527,21 Daltons
Haemophilus influenzae FDAARGOS_1560 ASM2073604v1 GCA_020736045	P44528	MIPFFVIAFYLPIESSPFITTLIFFIAGVTDWLDGYLARKWKQTTRFGAFLDPVADKVMVVVALVLIVEHQHTFWITIPAIIMISREIIISALREWMAELGERSKVAVSWWGKWKTTAQMLALGGLLWRYNNYMEIAAIILLYIAAILTIWSMIQYLQVAKGSLLDNIQL	-	-	A62 -> V	19527,21 Daltons
Haemophilus influenzae Hi9 ASM2139103v1 GCA_021391035	P44528	MIPFFVIAFYLPIESSPFITTLIFFIAGVTDWLDGYLARKWKQTTRFGAFLDPVADKVMVVVALVLIVEHQHTFWITIPAIIMISREIIISALREWMAELGERSKVAVSWWGKWKTTAQMLALGGLLWRYNNYMEIAAIILLYIAAILTIWSMIQYLQVAKGSLLDNIQL	-	-	A62 -> V	19527,21 Daltons
Haemophilus influenzae AS4 ASM2139119v1 GCA_021391195	P44528	MIPFFVIAFYLPIESSPFITTLIFFIAGVTDWLDGYLARKWKQTTRFGAFLDPVADKVMVVVALVLIVEHQHTFWITIPAIIMISREIIISALREWMAELGERSKVAVSWWGKWKTTAQMLALGGLLWRYNNYMEIAAIILLYIAAILTIWSMIQYLQVAKGSLLDNIQL	-	-	A62 -> V	19527,21 Daltons
Haemophilus influenzae 2016S11-301 ASM3843181v1 GCA_038431815	P44528	MIPFFVIAFYLPIESSPFITTLIFFIAGVTDWLDGYLARKWKQTTRFGAFLDPVADKVMVVVALVLIVEHQHTFWITIPAIIMISREIIISALREWMAELGERSKVAVSWWGKWKTTAQMLALGGLLWRYNNYMEIAAIILLYIAAILTIWSMIQYLQVAKGSLLDNIQL	-	-	A62 -> V	19527,21 Daltons
Haemophilus influenzae 2842STDY5882088 14412_4#60 GCA_900029205	P44528	MIPFFVIAFYLPIESSPFITTLIFFIAGVTDWLDGYLARKWKQTTRFGAFLDPVADKVMVVVALVLIVEHQHTFWITIPAIIMISREIIISALREWMAELGERSKVAVSWWGKWKTTAQMLALGGLLWRYNNYMEIAAIILLYIAAILTIWSMIQYLQVAKGSLLDNIQL	-	-	A62 -> V	19527,21 Daltons
Haemophilus influenzae 2842STDY5882065 14412_4#37 GCA_900037345	P44528	MIPFFVIAFYLPIESSPFITTLIFFIAGVTDWLDGYLARKWKQTTRFGAFLDPVADKVMVVVALVLIVEHQHTFWITIPAIIMISREIIISALREWMAELGERSKVAVSWWGKWKTTAQMLALGGLLWRYNNYMEIAAIILLYIAAILTIWSMIQYLQVAKGSLLDNIQL	-	-	A62 -> V	19527,21 Daltons
Haemophilus influenzae PTHi-11149 PTHi-11149 GCA_900407405	P44528	MIPFFVIAFYLPIESSPFITTLIFFIAGVTDWLDGYLARKWKQTTRFGAFLDPVADKVMVVVALVLIVEHQHTFWITIPAIIMISREIIISALREWMAELGERSKVAVSWWGKWKTTAQMLALGGLLWRYNNYMEIAAIILLYIAAILTIWSMIQYLQVAKGSLLDNIQL	-	-	A62 -> V	19527,21 Daltons
Haemophilus influenzae PTHi-12301 PTHi-12301 GCA_900407495	P44528	MIPFFVIAFYLPIESSPFITTLIFFIAGVTDWLDGYLARKWKQTTRFGAFLDPVADKVMVVVALVLIVEHQHTFWITIPAIIMISREIIISALREWMAELGERSKVAVSWWGKWKTTAQMLALGGLLWRYNNYMEIAAIILLYIAAILTIWSMIQYLQVAKGSLLDNIQL	-	-	A62 -> V	19527,21 Daltons
Haemophilus influenzae PTHi-13142 PTHi-13142 GCA_900407675	P44528	MSEIKLIVGLGNPGEKYADTRHNAGEWLIERLARRFNVSLNPESKFFGKTARTLVNGKEVRLLVPTTFMNLSGKAVGALASFYRIKPEEILVIHDELDLPAGTAKLKQGGGHGGHNGLKDIVAQLGNNNNFYRLRIGIGHPGHRDLVAGYVLNKPSPADRDALEKVLDEATDCVEIIFKDGMIKATNRLNSFKI	-	-	N44 -> S; L55 -> V; P101 -> A	21313,38 Daltons
Haemophilus influenzae PTHi-6916 PTHi-6916 GCA_900408145	P44528	MSEIKLIVGLGNPGEKYADTRHNAGEWLIERLARRFNVSLNPESKFFGKTARTLVNGKEVRLLVPTTFMNLSGKAVGALASFYRIKPEEILVIHDELDLPAGTAKLKQGGGHGGHNGLKDIVAQLGNNNNFYRLRIGIGHPGHRDLVAGYVLNKPSPADRDALEKVLDEATDCVEIIFKDGMIKATNRLNSFKI	-	-	N44 -> S; L55 -> V; P101 -> A	21313,38 Daltons
Haemophilus influenzae ("aegyptius") F3047 ASM20047v1 GCA_000200475	P44528	MSEIKLIVGLGNPGEKYADTRHNAGEWLIERLARRFNVSLNPESKFFGKTARTLVNGKEVRLLVPTTFMNLSGKAVGALASFYRIKPEEILVIHDELDLPAGTAKLKQGGGHGGHNGLKDIVAQLGNNNNFYRLRIGIGHPGHRDLVAGYVLNKPSPADRDALEKVLDEATDCVEIIFKDGMIKATNRLNSFKI	-	-	N44 -> S; L55 -> V; P101 -> A	21313,38 Daltons
Haemophilus aegyptius CCUG 628 ASM167930v1 GCA_001679305	P44528	MSEIKLIVGLGNPGEKYADTRHNAGEWLIERLARRFNVSLNPESKFFGKTARTLVNGKEVRLLVPTTFMNLSGKAVGALASFYRIKPEEILVIHDELDLPAGTAKLKQGGGHGGHNGLKDIVAQLGNNNNFYRLRIGIGHPGHRDLVAGYVLNKPSPADRDALEKVLDEATDCVEIIFKDGMIKATNRLNSFKI	-	-	N44 -> S; L55 -> V; P101 -> A	21313,38 Daltons
Haemophilus aegyptius CCUG 26840 ASM167933v1 GCA_001679335	P44528	MSEIKLIVGLGNPGEKYADTRHNAGEWLIERLARRFNVSLNPESKFFGKTARTLVNGKEVRLLVPTTFMNLSGKAVGALASFYRIKPEEILVIHDELDLPAGTAKLKQGGGHGGHNGLKDIVAQLGNNNNFYRLRIGIGHPGHRDLVAGYVLNKPSPADRDALEKVLDEATDCVEIIFKDGMIKATNRLNSFKI	-	-	P101 -> A	21313,38 Daltons
Haemophilus influenzae ("aegyptius") M14951 ASM335150v1 GCA_003351505	P44528	MSEIKLIVGLGNPGEKYADTRHNAGEWLIERLARRFNVSLNPESKFFGKTARTLVNGKEVRLLVPTTFMNLSGKAVGALASFYRIKPEEILVIHDELDLPAGTAKLKQGGGHGGHNGLKDIVAQLGNNNNFYRLRIGIGHPGHRDLVAGYVLNKPSPADRDALEKVLDEATDCVEIIFKDGMIKATNRLNSFKI	-	-	N44 -> S; L55 -> V; P101 -> A	21313,38 Daltons
Haemophilus influenzae biotype aegyptius F3030 ASM588817v1 GCA_005888175	P44528	MSEIKLIVGLGNPGEKYADTRHNAGEWLIERLARRFNVSLNPESKFFGKTARTLVNGKEVRLLVPTTFMNLSGKAVGALASFYRIKPEEILVIHDELDLPAGTAKLKQGGGHGGHNGLKDIVAQLGNNNNFYRLRIGIGHPGHRDLVAGYVLNKPSPADRDALEKVLDEATDCVEIIFKDGMIKATNRLNSFKI	-	-	N44 -> S; L55 -> V; P101 -> A	21313,38 Daltons
Haemophilus influenzae biotype aegyptius F3283 ASM588818v1 GCA_005888185	P44528	MSEIKLIVGLGNPGEKYADTRHNAGEWLIERLARRFNVSLNPESKFFGKTARTLVNGKEVRLLVPTTFMNLSGKAVGALASFYRIKPEEILVIHDELDLPAGTAKLKQGGGHGGHNGLKDIVAQLGNNNNFYRLRIGIGHPGHRDLVAGYVLNKPSPADRDALEKVLDEATDCVEIIFKDGMIKATNRLNSFKI	-	-	N44 -> S; L55 -> V; P101 -> A	21313,38 Daltons
Haemophilus influenzae biotype aegyptius KC1018 ASM588819v1 GCA_005888195	P44528	MSEIKLIVGLGNPGEKYADTRHNAGEWLIERLARRFNVSLNPESKFFGKTARTLVNGKEVRLLVPTTFMNLSGKAVGALASFYRIKPEEILVIHDELDLPAGTAKLKQGGGHGGHNGLKDIVAQLGNNNNFYRLRIGIGHPGHRDLVAGYVLNKPSPADRDALEKVLDEATDCVEIIFKDGMIKATNRLNSFKI	-	-	N44 -> S; L55 -> V; P101 -> A	21313,38 Daltons
Haemophilus influenzae biotype aegyptius F3039 ASM588820v1 GCA_005888205	P44528	MSEIKLIVGLGNPGEKYADTRHNAGEWLIERLARRFNVSLNPESKFFGKTARTLVNGKEVRLLVPTTFMNLSGKAVGALASFYRIKPEEILVIHDELDLPAGTAKLKQGGGHGGHNGLKDIVAQLGNNNNFYRLRIGIGHPGHRDLVAGYVLNKPSPADRDALEKVLDEATDCVEIIFKDGMIKATNRLNSFKI	-	-	N44 -> S; L55 -> V; P101 -> A	21313,38 Daltons
Haemophilus influenzae biotype aegyptius F3042 ASM588821v1 GCA_005888215	P44528	MSEIKLIVGLGNPGEKYADTRHNAGEWLIERLARRFNVSLNPESKFFGKTARTLVNGKEVRLLVPTTFMNLSGKAVGALASFYRIKPEEILVIHDELDLPAGTAKLKQGGGHGGHNGLKDIVAQLGNNNNFYRLRIGIGHPGHRDLVAGYVLNKPSPADRDALEKVLDEATDCVEIIFKDGMIKATNRLNSFKI	-	-	N44 -> S; L55 -> V; P101 -> A	21313,38 Daltons
Haemophilus influenzae biotype aegyptius F1946 ASM588826v1 GCA_005888265	P44528	MSEIKLIVGLGNPGEKYADTRHNAGEWLIERLARRFNVSLNPESKFFGKTARTLVNGKEVRLLVPTTFMNLSGKAVGALASFYRIKPEEILVIHDELDLPAGTAKLKQGGGHGGHNGLKDIVAQLGNNNNFYRLRIGIGHPGHRDLVAGYVLNKPSPADRDALEKVLDEATDCVEIIFKDGMIKATNRLNSFKI	-	-	P101 -> A	21313,38 Daltons
Haemophilus influenzae biotype aegyptius HE7/F1946 ASM858674v1 GCA_008586745	P44528	MSEIKLIVGLGNPGEKYADTRHNAGEWLIERLARRFNVSLNPESKFFGKTARTLVNGKEVRLLVPTTFMNLSGKAVGALASFYRIKPEEILVIHDELDLPAGTAKLKQGGGHGGHNGLKDIVAQLGNNNNFYRLRIGIGHPGHRDLVAGYVLNKPSPADRDALEKVLDEATDCVEIIFKDGMIKATNRLNSFKI	-	-	N44 -> S; L55 -> V; P101 -> A	21313,38 Daltons
Haemophilus influenzae biotype aegyptius HE24/F3037 ASM858680v1 GCA_008586805	P44528	MSEIKLIVGLGNPGEKYADTRHNAGEWLIERLARRFNVSLNPESKFFGKTARTLVNGKEVRLLVPTTFMNLSGKAVGALASFYRIKPEEILVIHDELDLPAGTAKLKQGGGHGGHNGLKDIVAQLGNNNNFYRLRIGIGHPGHRDLVAGYVLNKPSPADRDALEKVLDEATDCVEIIFKDGMIKATNRLNSFKI	-	-	N44 -> S; L55 -> V; P101 -> A	21313,38 Daltons
Haemophilus influenzae biotype aegyptius HE15/F3028 ASM858682v1 GCA_008586825	P44528	MSEIKLIVGLGNPGDKYTDTRHNAGEWLIERLARRFNVSLNPESKFFGKTARTLVNGKEVRLLVPTTFMNLSGKAVGALASFYRIKPEEILVIHDELDLPAGTAKLKQGGGHGGHNGLKDIVAQLGNNNNFYRLRIGIGHPGHRDLVAGYVLNKPSPADRDALEKVLDEATDCVEIIFKDGMIKATNRLNSFKI	-	-	E15 -> D; A18 -> T;N44 -> S; L55 -> V; P101 -> A	21329,38 Daltons
Haemophilus aegyptius FDAARGOS_1478 ASM1993090v1 GCA_019930905	P44528	MSEIKLIVGLGNPGDKYTDTRHNAGEWLIERLARRFNVSLNPESKFFGKTARTLVNGKEVRLLVPTTFMNLSGKAVGALASFYRIKPEEILVIHDELDLPAGTAKLKQGGGHGGHNGLKDIVAQLGNNNNFYRLRIGIGHPGHRDLVAGYVLNKPSPADRDALEKVLDEATDCVEIIFKDGMIKATNRLNSFKI	-	-	E15 -> D; A18 -> T;N44 -> S; L55 -> V; P101 -> A	21329,38 Daltons
Haemophilus aegyptius NCTC8135 46514_C02 GCA_900450755	P44528	MSEIKLIVGLGNPGDKYTDTRHNAGEWLIERLARRFNVSLNPESKFFGKTARTLVNGKEVRLLVPTTFMNLSGKAVGALASFYRIKPEEILVIHDELDLPAGTAKLKQGGGHGGHNGLKDIVAQLGNNNNFYRLRIGIGHPGHRDLVAGYVLNKPSPADRDALEKVLDEATDCVEIIFKDGMIKATNRLNSFKI	-	-	E15 -> D; A18 -> T;N44 -> S; L55 -> V; P101 -> A	21329,38 Daltons
Haemophilus aegyptius NCTC8502T 49595_C01 GCA_900475885	P44528	MSEIKLIVGLGNPGDKYTDTRHNAGEWLIERLARRFNVSLNPESKFFGKTARTLVNGKEVRLLVPTTFMNLSGKAVGALASFYRIKPEEILVIHDELDLPAGTAKLKQGGGHGGHNGLKDIVAQLGNNNNFYRLRIGIGHPGHRDLVAGYVLNKPSPADRDALEKVLDEATDCVEIIFKDGMIKATNRLNSFKI	-	-	E15 -> D; A18 -> T;N44 -> S; L55 -> V; P101 -> A	21329,38 Daltons
Haemophilus aegyptius NCTC8134 52579_G01 GCA_900637765	P44528	MSEIKLIVGLGNPGDKYTDTRHNAGEWLIERLARRFNVSLNPESKFFGKTARTLVNGKEVRLLVPTTFMNLSGKAVGALASFYRIKPEEILVIHDELDLPAGTAKLKQGGGHGGHNGLKDIVAQLGNNNNFYRLRIGIGHPGHRDLVAGYVLNKPSPADRDALEKVLDEATDCVEIIFKDGMIKATNRLNSFKI	-	-	E15 -> D; A18 -> T;N44 -> S; L55 -> V; P101 -> A	21329,38 Daltons
Haemophilus influenzae 107P4H1 ASM298384v1 GCA_002983845	P44682	MSEIKLIVGLGNPGDKYTDTRHNAGEWLIERLARRFNVSLNPESKFFGKTARTLVNGKEVRLLVPTTFMNLSGKAVGALASFYRIKPEEILVIHDELDLPAGTAKLKQGGGHGGHNGLKDIVAQLGNNNNFYRLRIGIGHPGHRDLVAGYVLNKPSPADRDALEKVLDEATDCVEIIFKDGMIKATNRLNSFKI	-	-	E15 -> D; A18 -> T;N44 -> S; L55 -> V; P101 -> A	21329,38 Daltons
Haemophilus influenzae 31P13H1 ASM298445v1 GCA_002984455	P44682	MSEIKLIVGLGNPGDKYTDTRHNAGEWLIERLARRFNVSLNPESKFFGKTARTLVNGKEVRLLVPTTFMNLSGKAVGALASFYRIKPEEILVIHDELDLPAGTAKLKQGGGHGGHNGLKDIVAQLGNNNNFYRLRIGIGHPGHRDLVAGYVLNKPSPADRDALEKVLDEATDCVEIIFKDGMIKATNRLNSFKI	-	-	E15 -> D; A18 -> T;N44 -> S; L55 -> V; P101 -> A	21329,38 Daltons
Haemophilus influenzae C2010021516 ASM415323v1 GCA_004153235	P44682	MSEIKLIVGLGNPGDKYTDTRHNAGEWLIERLARRFNVSLNPESKFFGKTARTLVNGKEVRLLVPTTFMNLSGKAVGALASFYRIKPEEILVIHDELDLPAGTAKLKQGGGHGGHNGLKDIVAQLGNNNNFYRLRIGIGHPGHRDLVAGYVLNKPSPADRDALEKVLDEATDCVEIIFKDGMIKATNRLNSFKI	-	-	E15 -> D; A18 -> T;N44 -> S; L55 -> V; P101 -> A	21329,38 Daltons
Haemophilus influenzae 444/18 ASM2007368v1 GCA_020073685	P44682	MSEIKLIVGLGNPGDKYTDTRHNAGEWLIERLARRFNVSLNPESKFFGKTARTLVNGKEVRLLVPTTFMNLSGKAVGALASFYRIKPEEILVIHDELDLPAGTAKLKQGGGHGGHNGLKDIVAQLGNNNNFYRLRIGIGHPGHRDLVAGYVLNKPSPADRDALEKVLDEATDCVEIIFKDGMIKATNRLNSFKI	-	-	E15 -> D; A18 -> T;N44 -> S; L55 -> V; P101 -> A	21329,38 Daltons
Haemophilus influenzae Hi1062 ASM2926877v1 GCA_029268775	P44682	MSEIKLIVGLGNPGDKYTDTRHNAGEWLIERLARRFNVSLNPESKFFGKTARTLVNGKEVRLLVPTTFMNLSGKAVGALASFYRIKPEEILVIHDELDLPAGTAKLKQGGGHGGHNGLKDIVAQLGNNNNFYRLRIGIGHPGHRDLVAGYVLNKPSPADRDALEKVLDEATDCVEIIFKDGMIKATNRLNSFKI	-	-	E15 -> D; A18 -> T;N44 -> S; L55 -> V; P101 -> A	21329,38 Daltons
Haemophilus influenzae Hi805 ASM2926892v1 GCA_029268925	P44682	MSEIKLIVGLGNPGDKYTDTRHNAGEWLIERLARRFNVSLNPESKFFGKTARTLVNGKEVRLLVPTTFMNLSGKAVGALASFYRIKPEEILVIHDELDLPAGTAKLKQGGGHGGHNGLKDIVAQLGNNNNFYRLRIGIGHPGHRDLVAGYVLNKPSPADRDALEKVLDEATDCVEIIFKDGMIKATNRLNSFKI	-	-	E15 -> D; A18 -> T;N44 -> S; L55 -> V; P101 -> A	21329,38 Daltons
Haemophilus influenzae 107P3H1 ASM298382v1 GCA_002983825	P44682	MSEIKLIVGLGNPGDKYTDTRHNAGEWLIERLARRFNVSLNPESKFFGKTARTLVNGKEVRLLVPTTFMNLSGKAVGALASFYRIKPEEILVIHDELDLPAGTAKLKQGGGHGGHNGLKDIVAQLGNNNNFYRLRIGIGHPGHRDLVAGYVLNKPSPADRDALEKVLDEATDCVEIIFKDGMIKATNRLNSFKI	-	-	E15 -> D; A18 -> T;N44 -> S; L55 -> V; P101 -> A	21329,38 Daltons
Haemophilus influenzae 107P4H1 ASM298384v1 GCA_002983845	P44682	MSEIKLIVGLGNPGDKYTDTRHNAGEWLIERLARRFNVSLNPESKFFGKTARTLVNGKEVRLLVPTTFMNLSGKAVGALASFYRIKPEEILVIHDELDLPAGTAKLKQGGGHGGHNGLKDIVAQLGNNNNFYRLRIGIGHPGHRDLVAGYVLNKPSPADRDALEKVLDEATDCVEIIFKDGMIKATNRLNSFKI	-	-	E15 -> D; A18 -> T;N44 -> S; L55 -> V; P101 -> A	21329,38 Daltons
Haemophilus influenzae 31P13H1 ASM298445v1 GCA_002984455	P44682	MSEIKLIVGLGNPGDKYTDTRHNAGEWLIERLARRFNVSLNPESKFFGKTARTLVNGKEVRLLVPTTFMNLSGKAVGALASFYRIKPEEILVIHDELDLPAGTAKLKQGGGHGGHNGLKDIVAQLGNNNNFYRLRIGIGHPGHRDLVAGYVLNKPSPADRDALEKVLDEATDCVEIIFKDGMIKATNRLNSFKI	-	-	E15 -> D; A18 -> T;N44 -> S; L55 -> V; P101 -> A	21329,38 Daltons
Haemophilus influenzae C2010021516 ASM415323v1 GCA_004153235	P44682	MSEIKLIVGLGNPGDKYTDTRHNAGEWLIERLARRFNVSLNPESKFFGKTARTLVNGKEVRLLVPTTFMNLSGKAVGALASFYRIKPEEILVIHDELDLPAGVAKLKQGGGHGGHNGLKDIVAQLGNNNNFYRLRIGIGHPGHRDLVAGYVLNKPSPADRDALEKVLDEATDCVEMIFKDGMVKATNRLNSFKI	-	-	E15 -> D; A18 -> T; N37 -> K; N44 -> S; L55 -> V; P101 -> A; T103 -> V; I176 -> M; I183 -> V	21331,43 Daltons
Haemophilus influenzae 444/18 ASM2007368v1 GCA_020073685	P44682	MSEIKLIVGLGNPGDKYTDTRHNAGEWLIERLARRFNVSLNPESKFFGKTARTLVNGKEVRLLVPTTFMNLSGKAVGALASFYRIKPEEILVIHDELDLPAGVAKLKQGGGHGGHNGLKDIVAQLGNNNNFYRLRIGIGHPGHRDLVAGYVLNKPSPADRDALEKVLDEATDCVEMIFKDGMVKATNRLNSFKI	-	-	E15 -> D; A18 -> T; N44 -> S; L55 -> V; P101 -> A; T103 -> V; I176 -> M; I183 -> V	21331,43 Daltons
Haemophilus influenzae Hi1062 ASM2926877v1 GCA_029268775	P44682	MSEIKLIVGLGNPGDKYTDTRHNAGEWLIERLARRFNVSLNPESKFFGKTARTLVNGKEVRLLVPTTFMNLSGKAVGALASFYRIKPEEILVIHDELDLPAGVAKLKQGGGHGGHNGLKDIVAQLGNNNNFYRLRIGIGHPGHRDLVAGYVLNKPSPADRDALEKVLDEATDCVEMIFKDGMVKATNRLNSFKI	-	-	E15 -> D; A18 -> T; N37 -> K; N44 -> S; L55 -> V; P101 -> A; T103 -> V; I176 -> M; I183 -> V	21331,43 Daltons
Haemophilus influenzae Hi805 ASM2926892v1 GCA_029268925	P44682	MSEIKLIVGLGNPGDKYTDTRHNAGEWLIERLARRFNVSLNPESKFFGKTARTLVNGKEVRLLVPTTFMNLSGKAVGALASFYRIKPEEILVIHDELDLPAGVAKLKQGGGHGGHNGLKDIVAQLGNNNNFYRLRIGIGHPGHRDLVAGYVLNKPSPADRDALEKVLDEATDCVEMIFKDGMVKATNRLNSFKI	-	-	E15 -> D; A18 -> T; N44 -> S; L55 -> V; P101 -> A; T103 -> V; I176 -> M; I183 -> V	21331,43 Daltons
Haemophilus influenzae 723 ASM93162v1 GCA_000931625	P44682	MSEIKLIVGLGNPGDKYTDTRHNAGEWLIERLARRFNVSLNPESKFFGKTVRTLVNGKEVRLLVPTTFMNLSGKAVGALASFYRIKPEEILVIHDELDLPAGTAKLKQGGGHGGHNGLKDIVAQLGNNNNFYRLRIGIGHPGHRDLVAGYVLNKPSPADRNALEKVLDEATDCVEIIFKDGMVKATNRLNSFKI	-	-	E15 -> D; A18 -> T; N44 -> S; A51 -> V; L55 -> V; P101 -> A; D161 -> N; I183 -> V	21342,44 Daltons
Haemophilus influenzae HI2114 ASM118448v1 GCA_001184485	P44682	MSEIKLIVGLGNPGDKYTDTRHNAGEWLIERLARRFNVSLNPESKFFGKTVRTLVNGKEVRLLVPTTFMNLSGKAVGALASFYRIKPEEILVIHDELDLPAGTAKLKQGGGHGGHNGLKDIVAQLGNNNNFYRLRIGIGHPGHRDLVAGYVLNKPSPADRNALEKVLDEATDCVEIIFKDGMVKATNRLNSFKI	-	-	E15 -> D; A18 -> T; N44 -> S; A51 -> V; L55 -> V; P101 -> A; D161 -> N; I183 -> V	21342,44 Daltons
Haemophilus influenzae 124P4H1 ASM298406v1 GCA_002984065	P44682	MSEIKLIVGLGNPGDKYTDTRHNAGEWLIERLARRFNVSLNPESKFFGKTVRTLVNGKEVRLLVPTTFMNLSGKAVGALASFYRIKPEEILVIHDELDLPAGTAKLKQGGGHGGHNGLKDIVAQLGNNNNFYRLRIGIGHPGHRDLVAGYVLNKPSPADRNALEKVLDEATDCVEIIFKDGMVKATNRLNSFKI	-	-	E15 -> D; A18 -> T; N44 -> S; A51 -> V; L55 -> V; P101 -> A; D161 -> N; I183 -> V	21342,44 Daltons
Haemophilus influenzae 73P2H1 ASM298647v1 GCA_002986475	P44682	MSEIKLIVGLGNPGDKYTDTRHNAGEWLIERLARRFNVSLNPESKFFGKTVRTLVNGKEVRLLVPTTFMNLSGKAVGALASFYRIKPEEILVIHDELDLPAGTAKLKQGGGHGGHNGLKDIVAQLGNNNNFYRLRIGIGHPGHRDLVAGYVLNKPSPADRNALEKVLDEATDCVEIIFKDGMVKATNRLNSFKI	-	-	E15 -> D; A18 -> T; N44 -> S; A51 -> V; L55 -> V; P101 -> A; D161 -> N; I183 -> V	21342,44 Daltons
Haemophilus influenzae 2842STDY5882065 14412_4#37 GCA_900037345	P44682	MSEIKLIVGLGNPGEKYADTRHNAGEWLIERLARRFNVSLNPENKFFGKTARTLLNGKEVRLLVPTTFMNLSGKAVGALASFYRIKPEEILVIHDELDLPAGTAKLKQGGGHGGHNGLKDIVAQLGNNNNFYRLRIGIGHPGHRDLVAGYVLNKPSPADRNALENVLDEATDCVEMIFKDGMIKATNRLNSFKI	-	-	P101 -> A; D161 -> N; K165 -> N; I176 -> M;	21357,42 Daltons
Haemophilus influenzae PTHi-12301 PTHi-12301 GCA_900407495	P44682	MSEIKLIVGLGNPGEKYADTRHNAGEWLIERLARRFNVSLNPENKFFGKTARTLLNGKEVRLLVPTTFMNLSGKAVGALASFYRIKPEEILVIHDELDLPAGTAKLKQGGGHGGHNGLKDIVAQLGNNNNFYRLRIGIGHPGHRDLVAGYVLNKPSPADRNALENVLDEATDCVEMIFKDGMIKATNRLNSFKI	-	-	P101 -> A; D161 -> N; K165 -> N; I176 -> M;	21357,42 Daltons
Haemophilus influenzae PTHi-13142 PTHi-13142 GCA_900407675	P44682	MSEIKLIVGLGNPGDKYTDTRHNAGEWLIERLARRFKVSLNPESKFFGKTARTLVNGKEVRLLVPTTFMNLSGKAVGALASFYRIKPEEILVIHDELDLPAGVAKLKQGGGHGGHNGLKDIVAQLGNNNNFYRLRIGIGHPGHRDLVAGYVLNKPSPADRDALEKVLDEATDCVEMIFKDGMIKATNRLNSFKI	-	-	E15 -> D; A18 -> T; N37 -> K; N44 -> S; L55 -> V; P101 -> A; T103 -> V; I176 -> M	21359,52 Daltons
Haemophilus influenzae 723 ASM93162v1 GCA_000931625	P44682	MSEIKLIVGLGNPGDKYTDTRHNAGEWLIERLARRFKVSLNPESKFFGKTARTLVNGKEVRLLVPTTFMNLSGKAVGALASFYRIKPEEILVIHDELDLPAGVAKLKQGGGHGGHNGLKDIVAQLGNNNNFYRLRIGIGHPGHRDLVAGYVLNKPSPADRDALEKVLDEATDCVEMIFKDGMIKATNRLNSFKI	-	-	E15 -> D; A18 -> T; N37 -> K; N44 -> S; L55 -> V; P101 -> A; T103 -> V; I176 -> M	21359,52 Daltons
Haemophilus influenzae HI2114 ASM118448v1 GCA_001184485	P44682	MSEIKLIVGLGNPGDKYTDTRHNAGEWLIERLARRFKVSLNPESKFFGKTARTLVNGKEVRLLVPTTFMNLSGKAVGALASFYRIKPEEILVIHDELDLPAGVAKLKQGGGHGGHNGLKDIVAQLGNNNNFYRLRIGIGHPGHRDLVAGYVLNKPSPADRDALEKVLDEATDCVEMIFKDGMIKATNRLNSFKI	-	-	E15 -> D; A18 -> T; N37 -> K; N44 -> S; L55 -> V; P101 -> A; T103 -> V; I176 -> M	21359,52 Daltons
Haemophilus influenzae 124P4H1 ASM298406v1 GCA_002984065	P44682	MSEIKLIVGLGNPGDKYTDTRHNAGEWLIERLARRFKVSLNPESKFFGKTARTLVNGKEVRLLVPTTFMNLSGKAVGALASFYRIKPEEILVIHDELDLPAGVAKLKQGGGHGGHNGLKDIVAQLGNNNNFYRLRIGIGHPGHRDLVAGYVLNKPSPADRDALEKVLDEATDCVEMIFKDGMIKATNRLNSFKI	-	-	E15 -> D; A18 -> T; N37 -> K; N44 -> S; L55 -> V; P101 -> A; T103 -> V; I176 -> M	21359,52 Daltons
Haemophilus influenzae 73P2H1 ASM298647v1 GCA_002986475	P44682	MSEIKLIVGLGNPGDKYTDTRHNAGEWLIERLARRFNVSLNPESKFFGKTARTLVNGKEVRLLVPTTFMNLSGKAVGALASFYRIKPEEILVIHDELDLPSGIAKLKQGGGHGGHNGLKDIVAQLGNNNNFYRLRIGIGHPGHRDLVAGYVLNKPSPADRNALEKVLDEATDCVEMIFKDGMVKATNRLNSFKI	-	-	E15 -> D; A18 -> T; N44 -> S; L55 -> V; P101 -> S; T103 -> I; D161 -> N; I176 -> M; I183 -> V	21360,47 Daltons
Haemophilus influenzae 2842STDY5882065 14412_4#37 GCA_900037345	P44682	MSEIKLIVGLGNPGDKYTDTRHNAGEWLIERLARRFNVSLNPESKFFGKTARTLVNGKEVRLLVPTTFMNLSGKAVGALASFYRIKPEEILVIHDELDLPSGIAKLKQGGGHGGHNGLKDIVAQLGNNNNFYRLRIGIGHPGHRDLVAGYVLNKPSPADRNALEKVLDEATDCVEMIFKDGMVKATNRLNSFKI	-	-	E15 -> D; A18 -> T; N44 -> S; L55 -> V; P101 -> S; T103 -> I; D161 -> N; I176 -> M; I183 -> V	21360,47 Daltons
Haemophilus influenzae PTHi-12301 PTHi-12301 GCA_900407495	P44682	MSEIKLIVGLGNPGDKYTDTRHNAGEWLIERLARRFNVSLNPESKFFGKTARTLVNGKEVRLLVPTTFMNLSGKAVGALASFYRIKPEEILVIHDELDLPSGIAKLKQGGGHGGHNGLKDIVAQLGNNNNFYRLRIGIGHPGHRDLVAGYVLNKPSPADRNALEKVLDEATDCVEMIFKDGMVKATNRLNSFKI	-	-	E15 -> D; A18 -> T; N44 -> S; L55 -> V; P101 -> S; T103 -> I; D161 -> N; I176 -> M; I183 -> V	21360,47 Daltons
Haemophilus influenzae PTHi-13142 PTHi-13142 GCA_900407675	P44682	MSEIKLIVGLGNPGDKYTDTRHNAGEWLIERLARRFNVSLNPESKFFGKTARTLVNGKEVRLLVPTTFMNLSGKAVGALASFYRIKPEEILVIHDELDLPSGIAKLKQGGGHGGHNGLKDIVAQLGNNNNFYRLRIGIGHPGHRDLVAGYVLNKPSPADRNALEKVLDEATDCVEMIFKDGMVKATNRLNSFKI	-	-	E15 -> D; A18 -> T; N44 -> S; L55 -> V; P101 -> S; T103 -> I; D161 -> N; I183 -> V	21360,47 Daltons
Haemophilus influenzae ("aegyptius") F3047 ASM20047v1 GCA_000200475	P44682	MSEIKLIVGLGNPGDKYTDTRHNAGEWLIERLARRFNVSLNPESKFFGKTARTLVNGKEVRLLVPTTFMNLSGKAVGALASFYRIKPEEILVIHDELDLPSGIAKLKQGGGHGGHNGLKDIVAQLGNNNNFYRLRIGIGHPGHRDLVAGYVLNKPSPADRNALEKVLDEATDCVEMIFKDGMVKATNRLNSFKI	-	-	E15 -> D; A18 -> T; N44 -> S; L55 -> V; P101 -> S; T103 -> I; D161 -> N; I176 -> M; I183 -> V	21360,47 Daltons
Haemophilus influenzae ("aegyptius") M14951 ASM335150v1 GCA_003351505	P44682	MSEIKLIVGLGNPGDKYTDTRHNAGEWLIERLARRFNVSLNPESKFFGKTARTLVNGKEVRLLVPTTFMNLSGKAVGALASFYRIKPEEILVIHDELDLPSGIAKLKQGGGHGGHNGLKDIVAQLGNNNNFYRLRIGIGHPGHRDLVAGYVLNKPSPADRNALEKVLDEATDCVEMIFKDGMVKATNRLNSFKI	-	-	E15 -> D; A18 -> T; N44 -> S; L55 -> V; P101 -> S; T103 -> I; D161 -> N; I183 -> V	21360,47 Daltons
Haemophilus influenzae ("aegyptius") F3047 ASM20047v1 GCA_000200475	P44682	MSEIKLIVGLGNPGDKYTDTRHNAGEWLIERLARRFNVSLNPESKFFGKTARTLVNGKEVRLLVPTTFMNLSGKAVGALASFYRIKPEEILVIHDELDLPSGIAKLKQGGGHGGHNGLKDIVAQLGNNNNFYRLRIGIGHPGHRDLVAGYVLNKPSPADRNALEKVLDEATDCVEMIFKDGMVKATNRLNSFKI	-	-	E15 -> D; A18 -> T; N44 -> S; L55 -> V; P101 -> S; T103 -> I; D161 -> N; I176 -> M; I183 -> V	21360,47 Daltons
Haemophilus influenzae ("aegyptius") M14951 ASM335150v1 GCA_003351505	P44682	MSEIKLIVGLGNPGDKYTDTRHNAGEWLIERLARRFNVSLNPESKFFGKTARTLVNGKEVRLLVPTTFMNLSGKAVGALASFYRIKPEEILVIHDELDLPSGIAKLKQGGGHGGHNGLKDIVAQLGNNNNFYRLRIGIGHPGHRDLVAGYVLNKPSPADRNALEKVLDEATDCVEMIFKDGMVKATNRLNSFKI	-	-	E15 -> D; A18 -> T; N44 -> S; L55 -> V; P101 -> S; T103 -> I; D161 -> N; I176 -> M; I183 -> V	21360,47 Daltons
Haemophilus aegyptius CCUG 628 ASM167930v1 GCA_001679305	P44682	MSEIKLIVGLGNPGDKYTDTRHNAGEWLIERLARRFNVSLNPESKFFGKTARTLVNGKEVRLLVPTTFMNLSGKAVGALASFYRIKPEEILVIHDELDLPSGIAKLKQGGGHGGHNGLKDIVAQLGNNNNFYRLRIGIGHPGHRDLVAGYVLNKPSPADRNALEKVLDEATDCVEMIFKDGMVKATNRLNSFKI	-	-	E15 -> D; A18 -> T; N44 -> S; L55 -> V; P101 -> S; T103 -> I; D161 -> N; I176 -> M; I183 -> V	21360,47 Daltons
Haemophilus aegyptius NCTC8135 46514_C02 GCA_900450755	P44682	MSEIKLIVGLGNPGDKYTDTRHNAGEWLIERLARRFNVSLNPESKFFGKTARTLVNGKEVRLLVPTTFMNLSGKAVGALASFYRIKPEEILVIHDELDLPSGIAKLKQGGGHGGHNGLKDIVAQLGNNNNFYRLRIGIGHPGHRDLVAGYVLNKPSPADRNALEKVLDEATDCVEMIFKDGMVKATNRLNSFKI	-	-	E15 -> D; A18 -> T; N44 -> S; L55 -> V; P101 -> S; T103 -> I; D161 -> N; I176 -> M; I183 -> V	21360,47 Daltons
Haemophilus aegyptius CCUG 628 ASM167930v1 GCA_001679305	P44682	MSEIKLIVGLGNPGDKYTDTRHNAGEWLIERLARRFNVSLNPESKFFGKTARTLVNGKEVRLLVPTTFMNLSGKAVGALASFYRIKPEEILVIHDELDLPSGIAKLKQGGGHGGHNGLKDIVAQLGNNNNFYRLRIGIGHPGHRDLVAGYVLNKPSPADRNALEKVLDEATDCVEMIFKDGMVKATNRLNSFKI	-	-	E15 -> D; A18 -> T; N44 -> S; L55 -> V; P101 -> S; T103 -> I; D161 -> N; I176 -> M; I183 -> V	21360,47 Daltons
Haemophilus aegyptius NCTC8135 46514_C02 GCA_900450755	P44682	MSEIKLIVGLGNPGDKYTDTRHNAGEWLIERLARRFNVSLNPESKFFGKTARTLVNGKEVRLLVPTTFMNLSGKAVGALASFYRIKPEEILVIHDELDLPSGIAKLKQGGGHGGHNGLKDIVAQLGNNNNFYRLRIGIGHPGHRDLVAGYVLNKPSPADRNALEKVLDEATDCVEMIFKDGMVKATNRLNSFKI	-	-	E15 -> D; A18 -> T; N44 -> S; L55 -> V; P101 -> S; T103 -> I; D161 -> N; I176 -> M; I183 -> V	21360,47 Daltons
Haemophilus influenzae M13119 ASM349476v1 GCA_003494765	P44682	MSEIKLIVGLGNPGDKYTDTRHNAGEWLIERLARRFNVSLNPESKFFGKTARTLVNGKEVRLLVPTTFMNLSGKAVGALASFYRIKPEEILVIHDELDLPSGIAKLKQGGGHGGHNGLKDIVAQLGNNNNFYRLRIGIGHPGHRDLVAGYVLNKPSPADRNALEKVLDEATDCVEMIFKDGMVKATNRLNSFKI	-	-	E15 -> D; A18 -> T; N44 -> S; L55 -> V; P101 -> S; T103 -> I; D161 -> N; I176 -> M; I183 -> V	21360,47 Daltons
Haemophilus influenzae M13119 ASM349476v1 GCA_003494765	P44682	MSEIKLIVGLGNPGDKYTDTRHNAGEWLIERLARRFNVSLNPESKFFGKTARTLVNGKEVRLLVPTTFMNLSGKAVGALASFYRIKPEEILVIHDELDLPSGIAKLKQGGGHGGHNGLKDIVAQLGNNNNFYRLRIGIGHPGHRDLVAGYVLNKPSPADRNALEKVLDEATDCVEMIFKDGMVKATNRLNSFKI	-	-	E15 -> D; A18 -> T; N44 -> S; L55 -> V; P101 -> S; T103 -> I; D161 -> N; I176 -> M; I183 -> V	21360,47 Daltons
Haemophilus influenzae biotype aegyptius HE24/F3037 ASM858680v1 GCA_008586805	P44682	MSEIKLIVGLGNPGDKYTDTRHNAGEWLIERLARRFNVSLNPESKFFGKTARTLVNGKEVRLLVPTTFMNLSGKAVGALASFYRIKPEEILVIHDELDLPSGIAKLKQGGGHGGHNGLKDIVAQLGNNNNFYRLRIGIGHPGHRDLVAGYVLNKPSPADRNALEKVLDEATDCVEMIFKDGMVKATNRLNSFKI	-	-	E15 -> D; A18 -> T; N44 -> S; L55 -> V; P101 -> S; T103 -> I; D161 -> N; I176 -> M; I183 -> V	21360,47 Daltons
Haemophilus influenzae biotype aegyptius HE15/F3028 ASM858682v1 GCA_008586825	P44682	MSEIKLIVGLGNPGDKYTDTRHNAGEWLIERLARRFNVSLNPESKFFGKTARTLVNGKEVRLLVPTTFMNLSGKAVGALASFYRIKPEEILVIHDELDLPSGIAKLKQGGGHGGHNGLKDIVAQLGNNNNFYRLRIGIGHPGHRDLVAGYVLNKPSPADRNALEKVLDEATDCVEMIFKDGMVKATNRLNSFKI	-	-	E15 -> D; A18 -> T; N44 -> S; L55 -> V; P101 -> S; T103 -> I; D161 -> N; I176 -> M; I183 -> V	21360,47 Daltons
Haemophilus influenzae biotype aegyptius HE24/F3037 ASM858680v1 GCA_008586805	P44682	MSEIKLIVGLGNPGDKYTDTRHNAGEWLIERLARRFNVSLNPESKFFGKTARTLVNGKEVRLLVPTTFMNLSGKAVGALASFYRIKPEEILVIHDELDLPSGIAKLKQGGGHGGHNGLKDIVAQLGNNNNFYRLRIGIGHPGHRDLVAGYVLNKPSPADRNALEKVLDEATDCVEMIFKDGMVKATNRLNSFKI	-	-	E15 -> D; A18 -> T; N44 -> S; L55 -> V; P101 -> S; T103 -> I; D161 -> N; I176 -> M; I183 -> V	21360,47 Daltons
Haemophilus influenzae biotype aegyptius HE15/F3028 ASM858682v1 GCA_008586825	P44682	MSEIKLIVGLGNPGDKYTDTRHNAGEWLIERLARRFNVSLNPESKFFGKTARTLVNGKEVRLLVPTTFMNLSGKAVGALASFYRIKPEEILVIHDELDLPSGIAKLKQGGGHGGHNGLKDIVAQLGNNNNFYRLRIGIGHPGHRDLVAGYVLNKPSPADRNALEKVLDEATDCVEMIFKDGMVKATNRLNSFKI	-	-	E15 -> D; A18 -> T; N44 -> S; L55 -> V; P101 -> S; T103 -> I; D161 -> N; I176 -> M; I183 -> V	21360,47 Daltons
Haemophilus influenzae GE117 ASM209328v1 GCA_002093285	P44682	MSEIKLIVGLGNPGDKYTDTRHNAGEWLIERLARRFNVSLNPESKFFGKTARTLVNGKEVRLLVPTTFMNLSGKAVGALASFYRIKPEEILVIHDELDLPSGIAKLKQGGGHGGHNGLKDIVAQLGNNNNFYRLRIGIGHPGHRDLVAGYVLNKPSPADRNALEKVLDEATDCVEMIFKDGMVKATNRLNSFKI	-	-	E15 -> D; A18 -> T; N44 -> S; L55 -> V; P101 -> S; T103 -> I; D161 -> N; I176 -> M; I183 -> V	21360,47 Daltons
Haemophilus influenzae 101P3H1 ASM298374v1 GCA_002983745	P44682	MSEIKLIVGLGNPGDKYTDTRHNAGEWLIERLARRFNVSLNPESKFFGKTARTLVNGKEVRLLVPTTFMNLSGKAVGALASFYRIKPEEILVIHDELDLPSGIAKLKQGGGHGGHNGLKDIVAQLGNNNNFYRLRIGIGHPGHRDLVAGYVLNKPSPADRNALEKVLDEATDCVEMIFKDGMVKATNRLNSFKI	-	-	E15 -> D; A18 -> T; N44 -> S; L55 -> V; P101 -> S; T103 -> I; D161 -> N; I176 -> M; I183 -> V	21360,47 Daltons
Haemophilus influenzae 32P8H3 ASM298450v1 GCA_002984505	P44682	MSEIKLIVGLGNPGDKYTDTRHNAGEWLIERLARRFNVSLNPESKFFGKTARTLVNGKEVRLLVPTTFMNLSGKAVGALASFYRIKPEEILVIHDELDLPSGIAKLKQGGGHGGHNGLKDIVAQLGNNNNFYRLRIGIGHPGHRDLVAGYVLNKPSPADRNALEKVLDEATDCVEMIFKDGMVKATNRLNSFKI	-	-	E15 -> D; A18 -> T; N44 -> S; L55 -> V; P101 -> S; T103 -> I; D161 -> N; I176 -> M; I183 -> V	21360,47 Daltons
Haemophilus influenzae 33P18H2 ASM298452v1 GCA_002984525	P44682	MSEIKLIVGLGNPGDKYTDTRHNAGEWLIERLARRFNVSLNPESKFFGKTARTLVNGKEVRLLVPTTFMNLSGKAVGALASFYRIKPEEILVIHDELDLPSGIAKLKQGGGHGGHNGLKDIVAQLGNNNNFYRLRIGIGHPGHRDLVAGYVLNKPSPADRNALEKVLDEATDCVEMIFKDGMVKATNRLNSFKI	-	-	E15 -> D; A18 -> T; N44 -> S; L55 -> V; P101 -> S; T103 -> I; D161 -> N; I176 -> M; I183 -> V	21360,47 Daltons
Haemophilus influenzae 33P19H1 ASM298454v1 GCA_002984545	P44682	MSEIKLIVGLGNPGDKYTDTRHNAGEWLIERLARRFNVSLNPESKFFGKTARTLVNGKEVRLLVPTTFMNLSGKAVGALASFYRIKPEEILVIHDELDLPSGIAKLKQGGGHGGHNGLKDIVAQLGNNNNFYRLRIGIGHPGHRDLVAGYVLNKPSPADRNALEKVLDEATDCVEMIFKDGMVKATNRLNSFKI	-	-	E15 -> D; A18 -> T; N44 -> S; L55 -> V; P101 -> S; T103 -> I; D161 -> N; I176 -> M; I183 -> V	21360,47 Daltons
Haemophilus influenzae 46P159H1 ASM298468v1 GCA_002984685	P44682	MSEIKLIVGLGNPGDKYTDTRHNAGEWLIERLARRFNVSLNPESKFFGKTARTLVNGKEVRLLVPTTFMNLSGKAVGALASFYRIKPEEILVIHDELDLPSGIAKLKQGGGHGGHNGLKDIVAQLGNNNNFYRLRIGIGHPGHRDLVAGYVLNKPSPADRNALEKVLDEATDCVEMIFKDGMVKATNRLNSFKI	-	-	E15 -> D; A18 -> T; N44 -> S; L55 -> V; P101 -> S; T103 -> I; D161 -> N; I176 -> M; I183 -> V	21360,47 Daltons
Haemophilus influenzae 48P28H1 ASM298544v1 GCA_002985445	P44682	MSEIKLIVGLGNPGDKYTDTRHNAGEWLIERLARRFNVSLNPESKFFGKTARTLVNGKEVRLLVPTTFMNLSGKAVGALASFYRIKPEEILVIHDELDLPSGIAKLKQGGGHGGHNGLKDIVAQLGNNNNFYRLRIGIGHPGHRDLVAGYVLNKPSPADRNALEKVLDEATDCVEMIFKDGMVKATNRLNSFKI	-	-	E15 -> D; A18 -> T; N44 -> S; L55 -> V; P101 -> S; T103 -> I; D161 -> N; I183 -> V	21360,47 Daltons
Haemophilus influenzae 56P76H1 ASM298572v1 GCA_002985725	P44682	MSEIKLIVGLGNPGDKYTDTRHNAGEWLIERLARRFNVSLNPESKFFGKTARTLVNGKEVRLLVPTTFMNLSGKAVGALASFYRIKPEEILVIHDELDLPSGIAKLKQGGGHGGHNGLKDIVAQLGNNNNFYRLRIGIGHPGHRDLVAGYVLNKPSPADRNALEKVLDEATDCVEMIFKDGMVKATNRLNSFKI	-	-	E15 -> D; A18 -> T; N44 -> S; L55 -> V; P101 -> S; T103 -> I; D161 -> N; I176 -> M; I183 -> V	21360,47 Daltons
Haemophilus influenzae 81P25H1 ASM298679v1 GCA_002986795	P44682	MSEIKLIVGLGNPGDKYTDTRHNAGEWLIERLARRFNVSLNPESKFFGKTARTLVNGKEVRLLVPTTFMNLSGKAVGALASFYRIKPEEILVIHDELDLPSGIAKLKQGGGHGGHNGLKDIVAQLGNNNNFYRLRIGIGHPGHRDLVAGYVLNKPSPADRNALEKVLDEATDCVEMIFKDGMVKATNRLNSFKI	-	-	E15 -> D; A18 -> T; N44 -> S; L55 -> V; P101 -> S; T103 -> I; D161 -> N; I183 -> V	21360,47 Daltons
Haemophilus influenzae 101P19H1 ASM298909v1 GCA_002989095	P44682	MSEIKLIVGLGNPGDKYTDTRHNAGEWLIERLARRFNVSLNPESKFFGKTARTLVNGKEVRLLVPTTFMNLSGKAVGALASFYRIKPEEILVIHDELDLPSGIAKLKQGGGHGGHNGLKDIVAQLGNNNNFYRLRIGIGHPGHRDLVAGYVLNKPSPADRNALEKVLDEATDCVEMIFKDGMVKATNRLNSFKI	-	-	E15 -> D; A18 -> T; N44 -> S; L55 -> V; P101 -> S; T103 -> I; D161 -> N; I176 -> M; I183 -> V	21360,47 Daltons
Haemophilus influenzae 48P45H1 ASM299146v1 GCA_002991465	P44682	MSEIKLIVGLGNPGDKYTDTRHNAGEWLIERLARRFNVSLNPESKFFGKTARTLVNGKEVRLLVPTTFMNLSGKAVGALASFYRIKPEEILVIHDELDLPSGIAKLKQGGGHGGHNGLKDIVAQLGNNNNFYRLRIGIGHPGHRDLVAGYVLNKPSPADRNALEKVLDEATDCVEMIFKDGMVKATNRLNSFKI	-	-	E15 -> D; A18 -> T; N44 -> S; L55 -> V; P101 -> S; T103 -> I; D161 -> N; I176 -> M; I183 -> V	21360,47 Daltons
Haemophilus influenzae P853-2792 ASM341430v2 GCA_003414305.2	P44682	MSEIKLIVGLGNPGDKYTDTRHNAGEWLIERLARRFNVSLNPESKFFGKTARTLVNGKEVRLLVPTTFMNLSGKAVGALASFYRIKPEEILVIHDELDLPSGIAKLKQGGGHGGHNGLKDIVAQLGNNNNFYRLRIGIGHPGHRDLVAGYVLNKPSPADRNALEKVLDEATDCVEMIFKDGMVKATNRLNSFKI	-	-	E15 -> D; A18 -> T; N44 -> S; L55 -> V; P101 -> S; T103 -> I; D161 -> N; I176 -> M; I183 -> V	21360,47 Daltons
Haemophilus influenzae P635-7537 ASM341439v1 GCA_003414395	P44682	MSEIKLIVGLGNPGDKYTDTRHNAGEWLIERLARRFNVSLNPESKFFGKTARTLVNGKEVRLLVPTTFMNLSGKAVGALASFYRIKPEEILVIHDELDLPSGIAKLKQGGGHGGHNGLKDIVAQLGNNNNFYRLRIGIGHPGHRDLVAGYVLNKPSPADRNALEKVLDEATDCVEMIFKDGMVKATNRLNSFKI	-	-	E15 -> D; A18 -> T; N44 -> S; L55 -> V; P101 -> S; T103 -> I; D161 -> N; I176 -> M; I183 -> V	21360,47 Daltons
Haemophilus influenzae P634-7311 ASM341464v2 GCA_003414645.2	P44682	MSEIKLIVGLGNPGDKYTDTRHNAGEWLIERLARRFNVSLNPESKFFGKTARTLVNGKEVRLLVPTTFMNLSGKAVGALASFYRIKPEEILVIHDELDLPSGIAKLKQGGGHGGHNGLKDIVAQLGNNNNFYRLRIGIGHPGHRDLVAGYVLNKPSPADRNALEKVLDEATDCVEMIFKDGMVKATNRLNSFKI	-	-	E15 -> D; A18 -> T; N44 -> S; L55 -> V; P101 -> S; T103 -> I; D161 -> N; I176 -> M; I183 -> V	21360,47 Daltons
Haemophilus influenzae P637-8346 ASM341492v2 GCA_003414925.2	P44682	MSEIKLIVGLGNPGDKYTDTRHNAGEWLIERLARRFNVSLNPESKFFGKTARTLVNGKEVRLLVPTTFMNLSGKAVGALASFYRIKPEEILVIHDELDLPSGIAKLKQGGGHGGHNGLKDIVAQLGNNNNFYRLRIGIGHPGHRDLVAGYVLNKPSPADRNALEKVLDEATDCVEMIFKDGMVKATNRLNSFKI	-	-	E15 -> D; A18 -> T; N44 -> S; L55 -> V; P101 -> S; T103 -> I; D161 -> N; I176 -> M; I183 -> V	21360,47 Daltons
Haemophilus influenzae P676-2514 ASM342560v1 GCA_003425605	P44682	MSEIKLIVGLGNPGDKYTDTRHNAGEWLIERLARRFNVSLNPESKFFGKTARTLVNGKEVRLLVPTTFMNLSGKAVGALASFYRIKPEEILVIHDELDLPSGIAKLKQGGGHGGHNGLKDIVAQLGNNNNFYRLRIGIGHPGHRDLVAGYVLNKPSPADRNALEKVLDEATDCVEMIFKDGMVKATNRLNSFKI	-	-	E15 -> D; A18 -> T; N44 -> S; L55 -> V; P101 -> S; T103 -> I; D161 -> N; I176 -> M; I183 -> V	21360,47 Daltons
Haemophilus influenzae P617-9224 ASM342571v1 GCA_003425715	P44682	MSEIKLIVGLGNPGDKYTDTRHNAGEWLIERLARRFNVSLNPESKFFGKTARTLVNGKEVRLLVPTTFMNLSGKAVGALASFYRIKPEEILVIHDELDLPSGIAKLKQGGGHGGHNGLKDIVAQLGNNNNFYRLRIGIGHPGHRDLVAGYVLNKPSPADRNALEKVLDEATDCVEMIFKDGMVKATNRLNSFKI	-	-	E15 -> D; A18 -> T; N44 -> S; L55 -> V; P101 -> S; T103 -> I; D161 -> N; I176 -> M; I183 -> V	21360,47 Daltons
Haemophilus influenzae M18770 ASM349022v1 GCA_003490225	P44682	MSEIKLIVGLGNPGDKYTDTRHNAGEWLIERLARRFNVSLNPESKFFGKTARTLVNGKEVRLLVPTTFMNLSGKAVGALASFYRIKPEEILVIHDELDLPSGIAKLKQGGGHGGHNGLKDIVAQLGNNNNFYRLRIGIGHPGHRDLVAGYVLNKPSPADRNALEKVLDEATDCVEMIFKDGMVKATNRLNSFKI	-	-	E15 -> D; A18 -> T; N44 -> S; L55 -> V; P101 -> S; T103 -> I; D161 -> N; I176 -> M; I183 -> V	21360,47 Daltons
Haemophilus influenzae M15937 ASM349422v1 GCA_003494225	P44682	MSEIKLIVGLGNPGDKYTDTRHNAGEWLIERLARRFNVSLNPESKFFGKTARTLVNGKEVRLLVPTTFMNLSGKAVGALASFYRIKPEEILVIHDELDLPSGIAKLKQGGGHGGHNGLKDIVAQLGNNNNFYRLRIGIGHPGHRDLVAGYVLNKPSPADRNALEKVLDEATDCVEMIFKDGMVKATNRLNSFKI	-	-	E15 -> D; A18 -> T; N44 -> S; L55 -> V; P101 -> S; T103 -> I; D161 -> N; I176 -> M; I183 -> V	21360,47 Daltons
Haemophilus influenzae C ASM789712v1 GCA_007897125	P44682	MSEIKLIVGLGNPGDKYTDTRHNAGEWLIERLARRFNVSLNPESKFFGKTARTLVNGKEVRLLVPTTFMNLSGKAVGALASFYRIKPEEILVIHDELDLPSGIAKLKQGGGHGGHNGLKDIVAQLGNNNNFYRLRIGIGHPGHRDLVAGYVLNKPSPADRNALEKVLDEATDCVEMIFKDGMVKATNRLNSFKI	-	-	E15 -> D; A18 -> T; N44 -> S; L55 -> V; P101 -> S; T103 -> I; D161 -> N; I176 -> M; I183 -> V	21360,47 Daltons
Haemophilus influenzae PTHi-6916 PTHi-6916 GCA_900408145	P44682	MSEIKLIVGLGNPGDKYTDTRHNAGEWLIERLARRFNVSLNPESKFFGKTARTLVNGKEVRLLVPTTFMNLSGKAVGALASFYRIKPEEILVIHDELDLPSGIAKLKQGGGHGGHNGLKDIVAQLGNNNNFYRLRIGIGHPGHRDLVAGYVLNKPSPADRNALEKVLDEATDCVEMIFKDGMVKATNRLNSFKI	-	-	E15 -> D; A18 -> T; N44 -> S; L55 -> V; P101 -> S; T103 -> I; D161 -> N; I176 -> M; I183 -> V	21360,47 Daltons
Haemophilus influenzae GE117 ASM209328v1 GCA_002093285	P44682	MSEIKLIVGLGNPGDKYTDTRHNAGEWLIERLARRFNVSLNPESKFFGKTARTLVNGKEVRLLVPTTFMNLSGKAVGALASFYRIKPEEILVIHDELDLPSGIAKLKQGGGHGGHNGLKDIVAQLGNNNNFYRLRIGIGHPGHRDLVAGYVLNKPSPADRNALEKVLDEATDCVEMIFKDGMVKATNRLNSFKI	-	-	E15 -> D; A18 -> T; N44 -> S; L55 -> V; P101 -> S; T103 -> I; D161 -> N; I176 -> M; I183 -> V	21360,47 Daltons
Haemophilus influenzae 101P3H1 ASM298374v1 GCA_002983745	P44682	MSEIKLIVGLGNPGDKYTDTRHNAGEWLIERLARRFNVSLNPESKFFGKTARTLVNGKEVRLLVPTTFMNLSGKAVGALASFYRIKPEEILVIHDELDLPSGIAKLKQGGGHGGHNGLKDIVAQLGNNNNFYRLRIGIGHPGHRDLVAGYVLNKPSPADRNALEKVLDEATDCVEMIFKDGMVKATNRLNSFKI	-	-	E15 -> D; A18 -> T; N44 -> S; L55 -> V; P101 -> S; T103 -> I; D161 -> N; I176 -> M; I183 -> V	21360,47 Daltons
Haemophilus influenzae 32P8H3 ASM298450v1 GCA_002984505	P44682	MSEIKLIVGLGNPGDKYTDTRHNAGEWLIERLARRFNVSLNPESKFFGKTARTLVNGKEVRLLVPTTFMNLSGKAVGALASFYRIKPEEILVIHDELDLPSGIAKLKQGGGHGGHNGLKDIVAQLGNNNNFYRLRIGIGHPGHRDLVAGYVLNKPSPADRNALEKVLDEATDCVEMIFKDGMVKATNRLNSFKI	-	-	E15 -> D; A18 -> T; N44 -> S; L55 -> V; P101 -> S; T103 -> I; D161 -> N; I176 -> M; I183 -> V	21360,47 Daltons
Haemophilus influenzae 33P18H2 ASM298452v1 GCA_002984525	P44682	MSEIKLIVGLGNPGEKYADTRHNAGEWLIERLARRFNVSLNPESKFFGKTARTLVNGKEVRLLVPTTFMNLSGKAVGALANFYRIKPEEILVIHDELDLPPGTAKLKQGGGHGGHNGLKDIVAQLGNNNNFYRLRIGIGHPGHRDLVAGYVLNKPSPADRNALEKVLDEATDCVEMIFKDGMVKATNRLNSFKI	-	-	N44 -> S; L55 -> V; P101 -> A; S81 -> N; D161 -> N; I176 -> M; I183 -> V	21369,49 Daltons
Haemophilus influenzae 33P19H1 ASM298454v1 GCA_002984545	P44682	MSEIKLIVGLGNPGEKYADTRHNAGEWLIERLARRFNVSLNPESKFFGKTARTLVNGKEVRLLVPTTFMNLSGKAVGALANFYRIKPEEILVIHDELDLPPGTAKLKQGGGHGGHNGLKDIVAQLGNNNNFYRLRIGIGHPGHRDLVAGYVLNKPSPADRNALEKVLDEATDCVEMIFKDGMVKATNRLNSFKI	-	-	N44 -> S; L55 -> V; P101 -> A; S81 -> N; D161 -> N; I176 -> M; I183 -> V	21369,49 Daltons
Haemophilus influenzae 46P159H1 ASM298468v1 GCA_002984685	P44682	MSEIKLIVGLGNPGEKYADTRHNAGEWLIERLARRFNVSLNPESKFFGKTARTLVNGKEVRLLVPTTFMNLSGKAVGALANFYRIKPEEILVIHDELDLPPGTAKLKQGGGHGGHNGLKDIVAQLGNNNNFYRLRIGIGHPGHRDLVAGYVLNKPSPADRNALEKVLDEATDCVEMIFKDGMVKATNRLNSFKI	-	-	N44 -> S; L55 -> V; P101 -> A; S81 -> N; D161 -> N; I176 -> M; I183 -> V	21369,49 Daltons
Haemophilus influenzae 48P28H1 ASM298544v1 GCA_002985445	P44682	MSEIKLIVGLGNPGEKYADTRHNAGEWLIERLARRFNVSLNPESKFFGKTARTLVNGKEVRLLVPTTFMNLSGKAVGALANFYRIKPEEILVIHDELDLPPGTAKLKQGGGHGGHNGLKDIVAQLGNNNNFYRLRIGIGHPGHRDLVAGYVLNKPSPADRNALEKVLDEATDCVEMIFKDGMVKATNRLNSFKI	-	-	N44 -> S; L55 -> V; P101 -> A; S81 -> N; D161 -> N; I176 -> M; I183 -> V	21369,49 Daltons
Haemophilus influenzae 56P76H1 ASM298572v1 GCA_002985725	P44682	MSVIPMVVEQTSRGERSYDIYSRLLKERVIFLSGEVEDRMANLIVAQLLFLESEDPTKDINIYINSPGGSVTAGMAIYDTMQFIKPDIRTLCIGQACSMGAFLLAGGTAGKRAALPNARVMIHQPLGGFRGQASDIQIHAQEILKIKHTLNDRLAFHTGQGIERIEKDTDRDNFMSAEEAQAYGLVDEVLVKR	-	-	S161 -> G	21371,41 Daltons
Haemophilus influenzae 81P25H1 ASM298679v1 GCA_002986795	P44682	MSVIPMVVEQTSRGERSYDIYSRLLKERVIFLSGEVEDRMANLIVAQLLFLESEDPTKDINIYINSPGGSVTAGMAIYDTMQFIKPDIRTLCIGQACSMGAFLLAGGTAGKRAALPNARVMIHQPLGGFRGQASDIQIHAQEILKIKHTLNDRLAFHTGQGIERIEKDTDRDNFMSAEEAQAYGLVDEVLVKR	-	-	S161 -> G	21371,41 Daltons
Haemophilus influenzae 101P19H1 ASM298909v1 GCA_002989095	P44682	MSVIPMVVEQTSRGERSYDIYSRLLKERVIFLSGEVEDRMANLIVAQLLFLESEDPTKDINIYINSPGGSVTAGMAIYDTMQFIKPDIRTLCIGQACSMGAFLLAGGTAGKRAALPNARVMIHQPLGGFRGQASDIQIHAQEILKIKHTLNDRLAFHTGQGIERIEKDTDRDNFMSAEEAQAYGLVDEVLVKR	-	-	S161 -> G	21371,41 Daltons
Haemophilus influenzae 48P45H1 ASM299146v1 GCA_002991465	P44682	MSVIPMVVEQTSRGERSYDIYSRLLKERVIFLSGEVEDRMANLIVAQLLFLESEDPTKDINIYINSPGGSVTAGMAIYDTMQFIKPDIRTLCIGQACSMGAFLLAGGTAGKRAALPNARVMIHQPLGGFRGQASDIQIHAQEILKIKHTLNDRLAFHTGQGIERIEKDTDRDNFMSAEEAQAYGLVDEVLVKR	-	-	S161 -> G	21371,41 Daltons
Haemophilus influenzae P853-2792 ASM341430v2 GCA_003414305.2	P44682	MSVIPMVVEQTSRGERSYDIYSRLLKERVIFLSGEVEDRMANLIVAQLLFLESEDPTKDINIYINSPGGSVTAGMAIYDTMQFIKPDIRTLCIGQACSMGAFLLAGGTAGKRAALPNARVMIHQPLGGFRGQASDIQIHAQEILKIKHTLNDRLAFHTGQGIERIEKDTDRDNFMSAEEAQAYGLVDEVLVKR	-	-	S161 -> G	21371,41 Daltons
Haemophilus influenzae P635-7537 ASM341439v1 GCA_003414395	P44682	MSVIPMVVEQTSRGERSYDIYSRLLKERVIFLSGEVEDRMANLIVAQLLFLESEDPTKDINIYINSPGGSVTAGMAIYDTMQFIKPDIRTLCIGQACSMGAFLLAGGTAGKRAALPNARVMIHQPLGGFRGQASDIQIHAQEILKIKHTLNDRLAFHTGQGIERIEKDTDRDNFMSAEEAQAYGLVDEVLVKR	-	-	S161 -> G	21371,41 Daltons
Haemophilus influenzae P634-7311 ASM341464v2 GCA_003414645.2	P44682	MSVIPMVVEQTSRGERSYDIYSRLLKERVIFLSGEVEDRMANLIVAQLLFLESEDPTKDINIYINSPGGSVTAGMAIYDTMQFIKPDIRTLCIGQACSMGAFLLAGGTAGKRAALPNARVMIHQPLGGFRGQASDIQIHAQEILKIKHTLNDRLAFHTGQGIERIEKDTDRDNFMSAEEAQAYGLVDEVLVKR	-	-	S161 -> G	21371,41 Daltons
Haemophilus influenzae P637-8346 ASM341492v2 GCA_003414925.2	P44682	MSVIPMVVEQTSRGERSYDIYSRLLKERVIFLSGEVEDRMANLIVAQLLFLESEDPTKDINIYINSPGGSVTAGMAIYDTMQFIKPDIRTLCIGQACSMGAFLLAGGTAGKRAALPNARVMIHQPLGGFRGQASDIQIHAQEILKIKHTLNDRLAFHTGQGIERIEKDTDRDNFMSAEEAQAYGLVDEVLVKR	-	-	S161 -> G	21371,41 Daltons
Haemophilus influenzae P676-2514 ASM342560v1 GCA_003425605	P44682	MSEIKLIVGLGNPGDKYTDTRHNAGEWLIERLARRFNVSLNPESKFFGKTARTLVNGKEVRLLVPTTFMNLSGKAVGALASFYRIKPEEILVIHDELDLPAGTAKLKQGGGHGGHNGLKDIVAQLGNNNNFYRLRIGIGHPGHRDLVAGYVLNKPSPADRNALEKVLDEATDCVEMIFRDGMIKATNRLNSFKI	-	-	E15 -> D; A18 -> T;N44 -> S; L55 -> V; P101 -> A; D161 -> N; I176 -> M; K179 -> R	21374,45 Daltons
Haemophilus influenzae P617-9224 ASM342571v1 GCA_003425715	P44682	MSEIKLIVGLGNPGDKYTDTRHNAGEWLIERLARRFNVSLNPESKFFGKTARTLVNGKEVRLLVPTTFMNLSGKAVGALASFYRIKPEEILVIHDELDLPAGTAKLKQGGGHGGHNGLKDIVAQLGNNNNFYRLRIGIGHPGHRDLVAGYVLNKPSPADRNALEKVLDEATDCVEMIFRDGMIKATNRLNSFKI	-	-	E15 -> D; A18 -> T;N44 -> S; L55 -> V; P101 -> A; D161 -> N; I176 -> M; K179 -> R	21374,45 Daltons
Haemophilus influenzae M18770 ASM349022v1 GCA_003490225	P44682	MSEIKLIVGLGNPGDKYTDTRHNAGEWLIERLARRFNVSLNPESKFFGKTARTLVNGKEVRLLVPTTFMNLSGKAVGALASFYRIKPEEILVIHDELDLPAGTAKLKQGGGHGGHNGLKDIVAQLGNNNNFYRLRIGIGHPGHRDLVAGYVLNKPSPADRNALEKVLDEATDCVEMIFRDGMIKATNRLNSFKI	-	-	E15 -> D; A18 -> T;N44 -> S; L55 -> V; P101 -> A; D161 -> N; I176 -> M; K179 -> R	21374,45 Daltons
Haemophilus influenzae M15937 ASM349422v1 GCA_003494225	P44682	MSEIKLIVGLGNPGDKYTDTRHNAGEWLIERLARRFNVSLNPESKFFGKTARTLVNGKEVRLLVPTTFMNLSGKAVGALASFYRIKPEEILVIHDELDLPAGTAKLKQGGGHGGHNGLKDIVAQLGNNNNFYRLRIGIGHPGHRDLVAGYVLNKPSPADRNALEKVLDEATDCVEMIFRDGMIKATNRLNSFKI	-	-	E15 -> D; A18 -> T;N44 -> S; L55 -> V; P101 -> A; D161 -> N; I176 -> M; K179 -> R	21374,45 Daltons
Haemophilus influenzae C ASM789712v1 GCA_007897125	P44682	MSEIKLIVGLGNPGDKYTDTRHNAGEWLIERLARRFNVSLNPESKFFGKTARTLVNGKEVRLLVPTTFMNLSGKAVGALASFYRIKPEEILVIHDELDLPAGTAKLKQGGGHGGHNGLKDIVAQLGNNNNFYRLRIGIGHPGHRDLVAGYVLNKPSPADRNALEKVLDEATDCVEMIFRDGMIKATNRLNSFKI	-	-	E15 -> D; A18 -> T;N44 -> S; L55 -> V; P101 -> A; D161 -> N; I176 -> M; K179 -> R	21374,45 Daltons
Haemophilus influenzae PTHi-6916 PTHi-6916 GCA_900408145	P44682	MSEIKLIVGLGNPGDKYTDTRHNAGEWLIERLARRFNVSLNPESKFFGKTARTLVNGKEVRLLVPTTFMNLSGKAVGALASFYRIKPEEILVIHDELDLPAGTAKLKQGGGHGGHNGLKDIVAQLGNNNNFYRLRIGIGHPGHRDLVAGYVLNKPSPADRNALEKVLDEATDCVEMIFRDGMIKATNRLNSFKI	-	-	E15 -> D; A18 -> T;N44 -> S; L55 -> V; P101 -> A; D161 -> N; I176 -> M; K179 -> R	21374,45 Daltons
Haemophilus influenzae M06151 ASM349389v1 GCA_003493895	P44682	MSEIKLIVGLGNPGDKYTDTRHNAGEWLIERLARRFNVSLNPESKFFGKTARTLVNGKEVRLLVPTTFMNLSGKAVGALASFYRIKPEEILVIHDELDLPAGTAKLKQGGGHGGHNGLKDIVAQLGNNNNFYRLRIGIGHPGHRDLVAGYVLNKPSPADRNALEKVLDEATDCVEMIFRDGMIKATNRLNSFKI	-	-	E15 -> D; A18 -> T;N44 -> S; L55 -> V; P101 -> A; D161 -> N; I176 -> M; K179 -> R	21374,45 Daltons
Haemophilus influenzae AS4 ASM2139119v1 GCA_021391195	P44682	MSEIKLIVGLGNPGDKYTDTRHNAGEWLIERLARRFNVSLNPESKFFGKTARTLVNGKEVRLLVPTTFMNLSGKAVGALASFYRIKPEEILVIHDELDLPAGTAKLKQGGGHGGHNGLKDIVAQLGNNNNFYRLRIGIGHPGHRDLVAGYVLNKPSPADRNALEKVLDEATDCVEMIFRDGMIKATNRLNSFKI	-	-	E15 -> D; A18 -> T;N44 -> S; L55 -> V; P101 -> A; D161 -> N; I176 -> M; K179 -> R	21374,45 Daltons
Haemophilus influenzae M06151 ASM349389v1 GCA_003493895	P44682	MSEIKLIVGLGNPGDKYTDTRHNAGEWLIERLARRFNVSLNPESKFFGKTARTLVNGKEVRLLVPTTFMNLSGKAVGALASFYRIKPEEILVIHDELDLPAGTAKLKQGGGHGGHNGLKDIVAQLGNNNNFYRLRIGIGHPGHRDLVAGYVLNKPSPADRNALEKVLDEATDCVEMIFRDGMIKATNRLNSFKI	-	-	E15 -> D; A18 -> T;N44 -> S; L55 -> V; P101 -> A; D161 -> N; I176 -> M; K179 -> R	21374,45 Daltons
Haemophilus influenzae AS4 ASM2139119v1 GCA_021391195	P44682	MSEIKLIVGLGNPGDKYTDTRHNAGEWLIERLARRFNVSLNPESKFFGKTARTLVNGKEVRLLVPTTFMNLSGKAVGALASFYRIKPEEILVIHDELDLPAGTAKLKQGGGHGGHNGLKDIVAQLGNNNNFYRLRIGIGHPGHRDLVAGYVLNKPSPADRNALEKVLDEATDCVEMIFRDGMIKATNRLNSFKI	-	-	E15 -> D; A18 -> T;N44 -> S; L55 -> V; P101 -> A; D161 -> N; I176 -> M; K179 -> R	21374,45 Daltons
Haemophilus influenzae 107P4H1 ASM298384v1 GCA_002983845	P43867	MSEIKLIVGLGNPGDKYTDTRHNAGEWLIERLARRFNVSLNPESKFFGKTARTLVNGKEVRLLVPTTFMNLSGKAVGALASFYRIKPEEILVIHDELDLPAGTAKLKQGGGHGGHNGLKDIVAQLGNNNNFYRLRIGIGHPGHRDLVAGYVLNKPSPADRNALEKVLDEATDCVEMIFRDGMIKATNRLNSFKI	-	-	E15 -> D; A18 -> T;N44 -> S; L55 -> V; P101 -> A; D161 -> N; I176 -> M; K179 -> R	21374,45 Daltons
Haemophilus influenzae 31P13H1 ASM298445v1 GCA_002984455	P43867	MSEIKLIVGLGNPGDKYTDTRHNAGEWLIERLARRFNVSLNPESKFFGKTARTLVNGKEVRLLVPTTFMNLSGKAVGALASFYRIKPEEILVIHDELDLPAGTAKLKQGGGHGGHNGLKDIVAQLGNNNNFYRLRIGIGHPGHRDLVAGYVLNKPSPADRNALEKVLDEATDCVEMIFRDGMIKATNRLNSFKI	-	-	E15 -> D; A18 -> T;N44 -> S; L55 -> V; P101 -> A; D161 -> N; I176 -> M; K179 -> R	21374,45 Daltons
Haemophilus influenzae C2010021516 ASM415323v1 GCA_004153235	P43867	MSEIKLIVGLGNPGDKYTDTRHNAGEWLIERLARRFNVSLNPESKFFGKTVRTLVNGKEVRLLVPTTFMNLSGKAVGALASFYRIKPEEILVIHDELDLPAGTAKLKQGGGHGGHNGLKDIVAQLGNNNNFYRLRIGIGHPGHRDLVAGYVLNKPSPADRNALEKVLDEATDCVEMIFKDGMIKATNRLNSFKI	-	-	E15 -> D; A18 -> T; N44 -> S; A51 -> V; L55 -> V; P101 -> A; D161 -> N; I176 -> M	21374,50 Daltons
Haemophilus influenzae C ASM789712v1 GCA_007897125	P43867	MSEIKLIVGLGNPGDKYTDTRHNAGEWLIERLARRFNVSLNPESKFFGKTVRTLVNGKEVRLLVPTTFMNLSGKAVGALASFYRIKPEEILVIHDELDLPAGTAKLKQGGGHGGHNGLKDIVAQLGNNNNFYRLRIGIGHPGHRDLVAGYVLNKPSPADRNALEKVLDEATDCVEMIFKDGMIKATNRLNSFKI	-	-	E15 -> D; A18 -> T; N44 -> S; A51 -> V; L55 -> V; P101 -> A; D161 -> N; I176 -> M	21374,50 Daltons
Haemophilus influenzae 444/18 ASM2007368v1 GCA_020073685	P43867	MSEIKLIVGLGNPGDKYTDTRHNAGEWLIERLARRFNVSLNPESKFFGKTVRTLVNGKEVRLLVPTTFMNLSGKSVGALASFYRIKSEEILVIHDELDLPAGTAKLKQGGGHGGHNGLKDIVAQLGNNNNFYRLRIGIGHPGHRDLVAGYVLNKPSPADRNALEKVLDEATDCVEMIFKDGMIKATNRLNSFKI	-	-	E15 -> D; A18 -> T; N44 -> S; A51 -> V; L55 -> V; A75 -> S; P87 -> S; P101 -> A; D161 -> N; I176 -> M	21380,46 Daltons
Haemophilus influenzae Hi1062 ASM2926877v1 GCA_029268775	P43867	MSEIKLIVGLGNPGDKYTDTRHNAGEWLIERLARRFNVSLNPESKFFGKTVRTLVNGKEVRLLVPTTFMNLSGKSVGALASFYRIKSEEILVIHDELDLPAGTAKLKQGGGHGGHNGLKDIVAQLGNNNNFYRLRIGIGHPGHRDLVAGYVLNKPSPADRNALEKVLDEATDCVEMIFKDGMIKATNRLNSFKI	-	-	E15 -> D; A18 -> T; N44 -> S; A51 -> V; L55 -> V; A75 -> S; P87 -> S; P101 -> A; D161 -> N; I176 -> M	21380,46 Daltons
Haemophilus influenzae Hi805 ASM2926892v1 GCA_029268925	P43867	MSEIKLIVGLGNPGEKYADTRHNAGEWLIERLARRFNVSLNPENKFFGKTARTLLNGKEVRLLVPTTFMNLSGKAVGALASFYRIKPEEILVIHDELDLPPGTAKLKQGGGHGGHNGLKDIVAQLGNNNNFYRLRIGIGHPGHRDLVAGYVLNKPSPADRDALEKVLDEATDCVEIIFKDGMIKATNRLNSFKI	-	-	-	21380,47 Daltons
Haemophilus influenzae biotype aegyptius F3030 ASM588817v1 GCA_005888175	P44682	MSEIKLIVGLGNPGEKYADTRHNAGEWLIERLARRFNVSLNPENKFFGKTARTLLNGKEVRLLVPTTFMNLSGKAVGALASFYRIKPEEILVIHDELDLPPGTAKLKQGGGHGGHNGLKDIVAQLGNNNNFYRLRIGIGHPGHRDLVAGYVLNKPSPADRDALEKVLDEATDCVEIIFKDGMIKATNRLNSFKI	-	-	-	21380,47 Daltons
Haemophilus influenzae biotype aegyptius F3283 ASM588818v1 GCA_005888185	P44682	MSEIKLIVGLGNPGEKYADTRHNAGEWLIERLARRFNVSLNPENKFFGKTARTLLNGKEVRLLVPTTFMNLSGKAVGALASFYRIKPEEILVIHDELDLPPGTAKLKQGGGHGGHNGLKDIVAQLGNNNNFYRLRIGIGHPGHRDLVAGYVLNKPSPADRDALEKVLDEATDCVEIIFKDGMIKATNRLNSFKI	-	-	-	21380,47 Daltons
Haemophilus influenzae biotype aegyptius F3039 ASM588820v1 GCA_005888205	P44682	MSEIKLIVGLGNPGEKYADTRHNAGEWLIERLARRFNVSLNPENKFFGKTARTLLNGKEVRLLVPTTFMNLSGKAVGALASFYRIKPEEILVIHDELDLPPGTAKLKQGGGHGGHNGLKDIVAQLGNNNNFYRLRIGIGHPGHRDLVAGYVLNKPSPADRDALEKVLDEATDCVEIIFKDGMIKATNRLNSFKI	-	-	-	21380,47 Daltons
Haemophilus influenzae biotype aegyptius F3042 ASM588821v1 GCA_005888215	P44682	MSEIKLIVGLGNPGEKYADTRHNAGEWLIERLARRFNVSLNPENKFFGKTARTLLNGKEVRLLVPTTFMNLSGKAVGALASFYRIKPEEILVIHDELDLPPGTAKLKQGGGHGGHNGLKDIVAQLGNNNNFYRLRIGIGHPGHRDLVAGYVLNKPSPADRDALEKVLDEATDCVEIIFKDGMIKATNRLNSFKI	-	-	-	21380,47 Daltons
Haemophilus influenzae biotype aegyptius F1946 ASM588826v1 GCA_005888265	P44682	MSEIKLIVGLGNPGEKYADTRHNAGEWLIERLARRFNVSLNPENKFFGKTARTLLNGKEVRLLVPTTFMNLSGKAVGALASFYRIKPEEILVIHDELDLPPGTAKLKQGGGHGGHNGLKDIVAQLGNNNNFYRLRIGIGHPGHRDLVAGYVLNKPSPADRDALEKVLDEATDCVEIIFKDGMIKATNRLNSFKI	-	-	-	21380,47 Daltons
Haemophilus influenzae biotype aegyptius HE7/F1946 ASM858674v1 GCA_008586745	P44682	MSEIKLIVGLGNPGEKYADTRHNAGEWLIERLARRFNVSLNPENKFFGKTARTLLNGKEVRLLVPTTFMNLSGKAVGALASFYRIKPEEILVIHDELDLPPGTAKLKQGGGHGGHNGLKDIVAQLGNNNNFYRLRIGIGHPGHRDLVAGYVLNKPSPADRDALEKVLDEATDCVEIIFKDGMIKATNRLNSFKI	-	-	-	21380,47 Daltons
Haemophilus influenzae biotype aegyptius F3030 ASM588817v1 GCA_005888175	P44682	MSEIKLIVGLGNPGEKYADTRHNAGEWLIERLARRFNVSLNPENKFFGKTARTLLNGKEVRLLVPTTFMNLSGKAVGALASFYRIKPEEILVIHDELDLPPGTAKLKQGGGHGGHNGLKDIVAQLGNNNNFYRLRIGIGHPGHRDLVAGYVLNKPSPADRDALEKVLDEATDCVEIIFKDGMIKATNRLNSFKI	-	-	-	21380,47 Daltons
Haemophilus influenzae biotype aegyptius F3283 ASM588818v1 GCA_005888185	P44682	MSEIKLIVGLGNPGEKYADTRHNAGEWLIERLARRFNVSLNPENKFFGKTARTLLNGKEVRLLVPTTFMNLSGKAVGALASFYRIKPEEILVIHDELDLPPGTAKLKQGGGHGGHNGLKDIVAQLGNNNNFYRLRIGIGHPGHRDLVAGYVLNKPSPADRDALEKVLDEATDCVEIIFKDGMIKATNRLNSFKI	-	-	-	21380,47 Daltons
Haemophilus influenzae biotype aegyptius F3039 ASM588820v1 GCA_005888205	P44682	MSEIKLIVGLGNPGEKYADTRHNAGEWLIERLARRFNVSLNPENKFFGKTARTLLNGKEVRLLVPTTFMNLSGKAVGALASFYRIKPEEILVIHDELDLPPGTAKLKQGGGHGGHNGLKDIVAQLGNNNNFYRLRIGIGHPGHRDLVAGYVLNKPSPADRDALEKVLDEATDCVEIIFKDGMIKATNRLNSFKI	-	-	-	21380,47 Daltons
Haemophilus influenzae biotype aegyptius F3042 ASM588821v1 GCA_005888215	P44682	MSEIKLIVGLGNPGEKYADTRHNAGEWLIERLARRFNVSLNPENKFFGKTARTLLNGKEVRLLVPTTFMNLSGKAVGALASFYRIKPEEILVIHDELDLPPGTAKLKQGGGHGGHNGLKDIVAQLGNNNNFYRLRIGIGHPGHRDLVAGYVLNKPSPADRDALEKVLDEATDCVEIIFKDGMIKATNRLNSFKI	-	-	-	21380,47 Daltons
Haemophilus influenzae biotype aegyptius F1946 ASM588826v1 GCA_005888265	P44682	MSEIKLIVGLGNPGEKYADTRHNAGEWLIERLARRFNVSLNPENKFFGKTARTLLNGKEVRLLVPTTFMNLSGKAVGALASFYRIKPEEILVIHDELDLPPGTAKLKQGGGHGGHNGLKDIVAQLGNNNNFYRLRIGIGHPGHRDLVAGYVLNKPSPADRDALEKVLDEATDCVEIIFKDGMIKATNRLNSFKI	-	-	-	21380,47 Daltons
Haemophilus influenzae biotype aegyptius HE7/F1946 ASM858674v1 GCA_008586745	P44682	MSEIKLIVGLGNPGEKYADTRHNAGEWLIERLARRFNVSLNPENKFFGKTARTLLNGKEVRLLVPTTFMNLSGKAVGALASFYRIKPEEILVIHDELDLPPGTAKLKQGGGHGGHNGLKDIVAQLGNNNNFYRLRIGIGHPGHRDLVAGYVLNKPSPADRDALEKVLDEATDCVEIIFKDGMIKATNRLNSFKI	-	-	-	21380,47 Daltons
Haemophilus influenzae M29695 ASM349070v1 GCA_003490705	P44682	MSEIKLIVGLGNPGEKYADTRHNAGEWLIERLARRFNVSLNPENKFFGKTARTLLNGKEVRLLVPTTFMNLSGKAVGALASFYRIKPEEILVIHDELDLPPGTAKLKQGGGHGGHNGLKDIVAQLGNNNNFYRLRIGIGHPGHRDLVAGYVLNKPSPADRDALEKVLDEATDCVEIIFKDGMIKATNRLNSFKI	-	-	-	21380,47 Daltons
Haemophilus influenzae M29695 ASM349070v1 GCA_003490705	P44682	MSEIKLIVGLGNPGEKYADTRHNAGEWLIERLARRFNVSLNPENKFFGKTARTLLNGKEVRLLVPTTFMNLSGKAVGALASFYRIKPEEILVIHDELDLPPGTAKLKQGGGHGGHNGLKDIVAQLGNNNNFYRLRIGIGHPGHRDLVAGYVLNKPSPADRDALEKVLDEATDCVEIIFKDGMIKATNRLNSFKI	-	-	-	21380,47 Daltons
Haemophilus influenzae HI1722 ASM118454v1 GCA_001184545	P44682	MSEIKLIVGLGNPGEKYADTRHNAGEWLIERLARRFNVSLNPENKFFGKTARTLLNGKEVRLLVPTTFMNLSGKAVGALASFYRIKPEEILVIHDELDLPPGTAKLKQGGGHGGHNGLKDIVAQLGNNNNFYRLRIGIGHPGHRDLVAGYVLNKPSPADRDALEKVLDEATDCVEIIFKDGMIKATNRLNSFKI	-	-	-	21380,47 Daltons
Haemophilus influenzae HI1722 ASM118454v1 GCA_001184545	P44682	MSEIKLIVGLGNPGEKYADTRHNAGEWLIERLARRFNVSLNPENKFFGKTARTLLNGKEVRLLVPTTFMNLSGKAVGALASFYRIKPEEILVIHDELDLPPGTAKLKQGGGHGGHNGLKDIVAQLGNNNNFYRLRIGIGHPGHRDLVAGYVLNKPSPADRDALEKVLDEATDCVEIIFKDGMIKATNRLNSFKI	-	-	-	21380,47 Daltons
Haemophilus influenzae NCTC8143T NCTC8143 GCA_001457655	P44682	MSEIKLIVGLGNPGEKYADTRHNAGEWLIERLARRFNVSLNPENKFFGKTARTLLNGKEVRLLVPTTFMNLSGKAVGALASFYRIKPEEILVIHDELDLPPGTAKLKQGGGHGGHNGLKDIVAQLGNNNNFYRLRIGIGHPGHRDLVAGYVLNKPSPADRDALEKVLDEATDCVEIIFKDGMIKATNRLNSFKI	-	-	-	21380,47 Daltons
Haemophilus influenzae 18P17H2 ASM298432v1 GCA_002984325	P44682	MSEIKLIVGLGNPGEKYADTRHNAGEWLIERLARRFNVSLNPENKFFGKTARTLLNGKEVRLLVPTTFMNLSGKAVGALASFYRIKPEEILVIHDELDLPPGTAKLKQGGGHGGHNGLKDIVAQLGNNNNFYRLRIGIGHPGHRDLVAGYVLNKPSPADRDALEKVLDEATDCVEIIFKDGMIKATNRLNSFKI	-	-	-	21380,47 Daltons
Haemophilus influenzae 18P16H1 ASM298502v1 GCA_002985025	P44682	MSEIKLIVGLGNPGEKYADTRHNAGEWLIERLARRFNVSLNPENKFFGKTARTLLNGKEVRLLVPTTFMNLSGKAVGALASFYRIKPEEILVIHDELDLPPGTAKLKQGGGHGGHNGLKDIVAQLGNNNNFYRLRIGIGHPGHRDLVAGYVLNKPSPADRDALEKVLDEATDCVEIIFKDGMIKATNRLNSFKI	-	-	-	21380,47 Daltons
Haemophilus influenzae 44P197H1 ASM298536v1 GCA_002985365	P44682	MSEIKLIVGLGNPGEKYADTRHNAGEWLIERLARRFNVSLNPENKFFGKTARTLLNGKEVRLLVPTTFMNLSGKAVGALASFYRIKPEEILVIHDELDLPPGTAKLKQGGGHGGHNGLKDIVAQLGNNNNFYRLRIGIGHPGHRDLVAGYVLNKPSPADRDALEKVLDEATDCVEIIFKDGMIKATNRLNSFKI	-	-	-	21380,47 Daltons
Haemophilus influenzae 69P7H1 ASM298602v1 GCA_002986025	P44682	MSEIKLIVGLGNPGEKYADTRHNAGEWLIERLARRFNVSLNPENKFFGKTARTLLNGKEVRLLVPTTFMNLSGKAVGALASFYRIKPEEILVIHDELDLPPGTAKLKQGGGHGGHNGLKDIVAQLGNNNNFYRLRIGIGHPGHRDLVAGYVLNKPSPADRDALEKVLDEATDCVEIIFKDGMIKATNRLNSFKI	-	-	-	21380,47 Daltons
Haemophilus influenzae 69P2H1 ASM298612v1 GCA_002986125	P44682	MSEIKLIVGLGNPGEKYADTRHNAGEWLIERLARRFNVSLNPENKFFGKTARTLLNGKEVRLLVPTTFMNLSGKAVGALASFYRIKPEEILVIHDELDLPPGTAKLKQGGGHGGHNGLKDIVAQLGNNNNFYRLRIGIGHPGHRDLVAGYVLNKPSPADRDALEKVLDEATDCVEIIFKDGMIKATNRLNSFKI	-	-	-	21380,47 Daltons
Haemophilus influenzae 99P41H1 ASM298835v1 GCA_002988355	P44682	MSEIKLIVGLGNPGEKYADTRHNAGEWLIERLARRFNVSLNPENKFFGKTARTLLNGKEVRLLVPTTFMNLSGKAVGALASFYRIKPEEILVIHDELDLPPGTAKLKQGGGHGGHNGLKDIVAQLGNNNNFYRLRIGIGHPGHRDLVAGYVLNKPSPADRDALEKVLDEATDCVEIIFKDGMIKATNRLNSFKI	-	-	-	21380,47 Daltons
Haemophilus influenzae 99P50H1 ASM298837v1 GCA_002988375	P44682	MSEIKLIVGLGNPGEKYADTRHNAGEWLIERLARRFNVSLNPENKFFGKTARTLLNGKEVRLLVPTTFMNLSGKAVGALASFYRIKPEEILVIHDELDLPPGTAKLKQGGGHGGHNGLKDIVAQLGNNNNFYRLRIGIGHPGHRDLVAGYVLNKPSPADRDALEKVLDEATDCVEIIFKDGMIKATNRLNSFKI	-	-	-	21380,47 Daltons
Haemophilus influenzae 96P15H1 ASM298897v1 GCA_002988975	P44682	MSEIKLIVGLGNPGEKYADTRHNAGEWLIERLARRFNVSLNPENKFFGKTARTLLNGKEVRLLVPTTFMNLSGKAVGALASFYRIKPEEILVIHDELDLPPGTAKLKQGGGHGGHNGLKDIVAQLGNNNNFYRLRIGIGHPGHRDLVAGYVLNKPSPADRDALEKVLDEATDCVEIIFKDGMIKATNRLNSFKI	-	-	-	21380,47 Daltons
Haemophilus influenzae 127P6H1 ASM298945v1 GCA_002989455	P44682	MSEIKLIVGLGNPGEKYADTRHNAGEWLIERLARRFNVSLNPENKFFGKTARTLLNGKEVRLLVPTTFMNLSGKAVGALASFYRIKPEEILVIHDELDLPPGTAKLKQGGGHGGHNGLKDIVAQLGNNNNFYRLRIGIGHPGHRDLVAGYVLNKPSPADRDALEKVLDEATDCVEIIFKDGMIKATNRLNSFKI	-	-	-	21380,47 Daltons
Haemophilus influenzae 39P13H ASM299030v1 GCA_002990305	P44682	MSEIKLIVGLGNPGEKYADTRHNAGEWLIERLARRFNVSLNPENKFFGKTARTLLNGKEVRLLVPTTFMNLSGKAVGALASFYRIKPEEILVIHDELDLPPGTAKLKQGGGHGGHNGLKDIVAQLGNNNNFYRLRIGIGHPGHRDLVAGYVLNKPSPADRDALEKVLDEATDCVEIIFKDGMIKATNRLNSFKI	-	-	-	21380,47 Daltons
Haemophilus influenzae 44P204H1 ASM299044v1 GCA_002990445	P44682	MSEIKLIVGLGNPGEKYADTRHNAGEWLIERLARRFNVSLNPENKFFGKTARTLLNGKEVRLLVPTTFMNLSGKAVGALASFYRIKPEEILVIHDELDLPPGTAKLKQGGGHGGHNGLKDIVAQLGNNNNFYRLRIGIGHPGHRDLVAGYVLNKPSPADRDALEKVLDEATDCVEIIFKDGMIKATNRLNSFKI	-	-	-	21380,47 Daltons
Haemophilus influenzae 45P11H1 ASM299049v1 GCA_002990495	P44682	MSEIKLIVGLGNPGEKYADTRHNAGEWLIERLARRFNVSLNPENKFFGKTARTLLNGKEVRLLVPTTFMNLSGKAVGALASFYRIKPEEILVIHDELDLPPGTAKLKQGGGHGGHNGLKDIVAQLGNNNNFYRLRIGIGHPGHRDLVAGYVLNKPSPADRDALEKVLDEATDCVEIIFKDGMIKATNRLNSFKI	-	-	-	21380,47 Daltons
Haemophilus influenzae 127P5H1 ASM299097v1 GCA_002990975	P44682	MSEIKLIVGLGNPGEKYADTRHNAGEWLIERLARRFNVSLNPENKFFGKTARTLLNGKEVRLLVPTTFMNLSGKAVGALASFYRIKPEEILVIHDELDLPPGTAKLKQGGGHGGHNGLKDIVAQLGNNNNFYRLRIGIGHPGHRDLVAGYVLNKPSPADRDALEKVLDEATDCVEIIFKDGMIKATNRLNSFKI	-	-	-	21380,47 Daltons
Haemophilus influenzae 45P9H2 ASM299148v1 GCA_002991485	P44682	MSEIKLIVGLGNPGEKYADTRHNAGEWLIERLARRFNVSLNPENKFFGKTARTLLNGKEVRLLVPTTFMNLSGKAVGALASFYRIKPEEILVIHDELDLPPGTAKLKQGGGHGGHNGLKDIVAQLGNNNNFYRLRIGIGHPGHRDLVAGYVLNKPSPADRDALEKVLDEATDCVEIIFKDGMIKATNRLNSFKI	-	-	-	21380,47 Daltons
Haemophilus influenzae 8 ASM320307v1 GCA_003203075	P44682	MSEIKLIVGLGNPGEKYADTRHNAGEWLIERLARRFNVSLNPENKFFGKTARTLLNGKEVRLLVPTTFMNLSGKAVGALASFYRIKPEEILVIHDELDLPPGTAKLKQGGGHGGHNGLKDIVAQLGNNNNFYRLRIGIGHPGHRDLVAGYVLNKPSPADRDALEKVLDEATDCVEIIFKDGMIKATNRLNSFKI	-	-	-	21380,47 Daltons
Haemophilus influenzae 19 ASM320321v1 GCA_003203215	P44682	MSEIKLIVGLGNPGEKYADTRHNAGEWLIERLARRFNVSLNPENKFFGKTARTLLNGKEVRLLVPTTFMNLSGKAVGALASFYRIKPEEILVIHDELDLPPGTAKLKQGGGHGGHNGLKDIVAQLGNNNNFYRLRIGIGHPGHRDLVAGYVLNKPSPADRDALEKVLDEATDCVEIIFKDGMIKATNRLNSFKI	-	-	-	21380,47 Daltons
Haemophilus influenzae P668-6062 ASM341412v1 GCA_003414125	P44682	MSEIKLIVGLGNPGEKYADTRHNAGEWLIERLARRFNVSLNPENKFFGKTARTLLNGKEVRLLVPTTFMNLSGKAVGALASFYRIKPEEILVIHDELDLPPGTAKLKQGGGHGGHNGLKDIVAQLGNNNNFYRLRIGIGHPGHRDLVAGYVLNKPSPADRDALEKVLDEATDCVEIIFKDGMIKATNRLNSFKI	-	-	-	21380,47 Daltons
Haemophilus influenzae P667-4462 ASM341465v1 GCA_003414655	P44682	MSEIKLIVGLGNPGEKYADTRHNAGEWLIERLARRFNVSLNPENKFFGKTARTLLNGKEVRLLVPTTFMNLSGKAVGALASFYRIKPEEILVIHDELDLPPGTAKLKQGGGHGGHNGLKDIVAQLGNNNNFYRLRIGIGHPGHRDLVAGYVLNKPSPADRDALEKVLDEATDCVEIIFKDGMIKATNRLNSFKI	-	-	-	21380,47 Daltons
Haemophilus influenzae P669-6977 ASM342550v1 GCA_003425505	P44682	MSEIKLIVGLGNPGEKYADTRHNAGEWLIERLARRFNVSLNPENKFFGKTARTLLNGKEVRLLVPTTFMNLSGKAVGALASFYRIKPEEILVIHDELDLPPGTAKLKQGGGHGGHNGLKDIVAQLGNNNNFYRLRIGIGHPGHRDLVAGYVLNKPSPADRDALEKVLDEATDCVEIIFKDGMIKATNRLNSFKI	-	-	-	21380,47 Daltons
Haemophilus influenzae M07659 ASM345806v1 GCA_003458065	P44682	MSEIKLIVGLGNPGEKYADTRHNAGEWLIERLARRFNVSLNPENKFFGKTARTLLNGKEVRLLVPTTFMNLSGKAVGALASFYRIKPEEILVIHDELDLPPGTAKLKQGGGHGGHNGLKDIVAQLGNNNNFYRLRIGIGHPGHRDLVAGYVLNKPSPADRDALEKVLDEATDCVEIIFKDGMIKATNRLNSFKI	-	-	-	21380,47 Daltons
Haemophilus influenzae M09965 ASM349320v1 GCA_003493205	P44682	MSEIKLIVGLGNPGEKYADTRHNAGEWLIERLARRFNVSLNPENKFFGKTARTLLNGKEVRLLVPTTFMNLSGKAVGALASFYRIKPEEILVIHDELDLPPGTAKLKQGGGHGGHNGLKDIVAQLGNNNNFYRLRIGIGHPGHRDLVAGYVLNKPSPADRDALEKVLDEATDCVEIIFKDGMIKATNRLNSFKI	-	-	-	21380,47 Daltons
Haemophilus influenzae 60068_NP_Hi3 ASM480214v1 GCA_004802145	P44682	MSEIKLIVGLGNPGEKYADTRHNAGEWLIERLARRFNVSLNPENKFFGKTARTLLNGKEVRLLVPTTFMNLSGKAVGALASFYRIKPEEILVIHDELDLPPGTAKLKQGGGHGGHNGLKDIVAQLGNNNNFYRLRIGIGHPGHRDLVAGYVLNKPSPADRDALEKVLDEATDCVEIIFKDGMIKATNRLNSFKI	-	-	-	21380,47 Daltons
Haemophilus influenzae 60068_BAL_Hi1 ASM480216v1 GCA_004802165	P44682	MSEIKLIVGLGNPGEKYADTRHNAGEWLIERLARRFNVSLNPENKFFGKTARTLLNGKEVRLLVPTTFMNLSGKAVGALASFYRIKPEEILVIHDELDLPPGTAKLKQGGGHGGHNGLKDIVAQLGNNNNFYRLRIGIGHPGHRDLVAGYVLNKPSPADRDALEKVLDEATDCVEIIFKDGMIKATNRLNSFKI	-	-	-	21380,47 Daltons
Haemophilus influenzae CHBN-II-1 ASM1970336v1 GCA_019703365	P44682	MSEIKLIVGLGNPGEKYADTRHNAGEWLIERLARRFNVSLNPENKFFGKTARTLLNGKEVRLLVPTTFMNLSGKAVGALASFYRIKPEEILVIHDELDLPPGTAKLKQGGGHGGHNGLKDIVAQLGNNNNFYRLRIGIGHPGHRDLVAGYVLNKPSPADRDALEKVLDEATDCVEIIFKDGMIKATNRLNSFKI	-	-	-	21380,47 Daltons
Haemophilus influenzae CHBN-II-2 ASM1970338v1 GCA_019703385	P44682	MSEIKLIVGLGNPGEKYADTRHNAGEWLIERLARRFNVSLNPENKFFGKTARTLLNGKEVRLLVPTTFMNLSGKAVGALASFYRIKPEEILVIHDELDLPPGTAKLKQGGGHGGHNGLKDIVAQLGNNNNFYRLRIGIGHPGHRDLVAGYVLNKPSPADRDALEKVLDEATDCVEIIFKDGMIKATNRLNSFKI	-	-	-	21380,47 Daltons
Haemophilus influenzae FDAARGOS_1560 ASM2073604v1 GCA_020736045	P44682	MSEIKLIVGLGNPGEKYADTRHNAGEWLIERLARRFNVSLNPENKFFGKTARTLLNGKEVRLLVPTTFMNLSGKAVGALASFYRIKPEEILVIHDELDLPPGTAKLKQGGGHGGHNGLKDIVAQLGNNNNFYRLRIGIGHPGHRDLVAGYVLNKPSPADRDALEKVLDEATDCVEIIFKDGMIKATNRLNSFKI	-	-	-	21380,47 Daltons
Haemophilus influenzae Hi9 ASM2139103v1 GCA_021391035	P44682	MSEIKLIVGLGNPGEKYADTRHNAGEWLIERLARRFNVSLNPENKFFGKTARTLLNGKEVRLLVPTTFMNLSGKAVGALASFYRIKPEEILVIHDELDLPPGTAKLKQGGGHGGHNGLKDIVAQLGNNNNFYRLRIGIGHPGHRDLVAGYVLNKPSPADRDALEKVLDEATDCVEIIFKDGMIKATNRLNSFKI	-	-	-	21380,47 Daltons
Haemophilus influenzae 2016S11-301 ASM3843181v1 GCA_038431815	P44682	MSEIKLIVGLGNPGEKYADTRHNAGEWLIERLARRFNVSLNPENKFFGKTARTLLNGKEVRLLVPTTFMNLSGKAVGALASFYRIKPEEILVIHDELDLPPGTAKLKQGGGHGGHNGLKDIVAQLGNNNNFYRLRIGIGHPGHRDLVAGYVLNKPSPADRDALEKVLDEATDCVEIIFKDGMIKATNRLNSFKI	-	-	-	21380,47 Daltons
Haemophilus influenzae PTHi-11149 PTHi-11149 GCA_900407405	P44682	MSEIKLIVGLGNPGEKYADTRHNAGEWLIERLARRFNVSLNPENKFFGKTARTLLNGKEVRLLVPTTFMNLSGKAVGALASFYRIKPEEILVIHDELDLPPGTAKLKQGGGHGGHNGLKDIVAQLGNNNNFYRLRIGIGHPGHRDLVAGYVLNKPSPADRDALEKVLDEATDCVEIIFKDGMIKATNRLNSFKI	-	-	-	21380,47 Daltons
Haemophilus influenzae NCTC8143T NCTC8143 GCA_001457655	P44682	MSEIKLIVGLGNPGEKYADTRHNAGEWLIERLARRFNVSLNPENKFFGKTARTLLNGKEVRLLVPTTFMNLSGKAVGALASFYRIKPEEILVIHDELDLPPGTAKLKQGGGHGGHNGLKDIVAQLGNNNNFYRLRIGIGHPGHRDLVAGYVLNKPSPADRDALEKVLDEATDCVEIIFKDGMIKATNRLNSFKI	-	-	-	21380,47 Daltons
Haemophilus influenzae 18P17H2 ASM298432v1 GCA_002984325	P44682	MSEIKLIVGLGNPGEKYADTRHNAGEWLIERLARRFNVSLNPENKFFGKTARTLLNGKEVRLLVPTTFMNLSGKAVGALASFYRIKPEEILVIHDELDLPPGTAKLKQGGGHGGHNGLKDIVAQLGNNNNFYRLRIGIGHPGHRDLVAGYVLNKPSPADRDALEKVLDEATDCVEIIFKDGMIKATNRLNSFKI	-	-	-	21380,47 Daltons
Haemophilus influenzae 18P16H1 ASM298502v1 GCA_002985025	P44682	MSEIKLIVGLGNPGEKYADTRHNAGEWLIERLARRFNVSLNPENKFFGKTARTLLNGKEVRLLVPTTFMNLSGKAVGALASFYRIKPEEILVIHDELDLPPGTAKLKQGGGHGGHNGLKDIVAQLGNNNNFYRLRIGIGHPGHRDLVAGYVLNKPSPADRDALEKVLDEATDCVEIIFKDGMIKATNRLNSFKI	-	-	-	21380,47 Daltons
Haemophilus influenzae 44P197H1 ASM298536v1 GCA_002985365	P44682	MSEIKLIVGLGNPGEKYADTRHNAGEWLIERLARRFNVSLNPENKFFGKTARTLLNGKEVRLLVPTTFMNLSGKAVGALASFYRIKPEEILVIHDELDLPPGTAKLKQGGGHGGHNGLKDIVAQLGNNNNFYRLRIGIGHPGHRDLVAGYVLNKPSPADRDALEKVLDEATDCVEIIFKDGMIKATNRLNSFKI	-	-	-	21380,47 Daltons
Haemophilus influenzae 69P7H1 ASM298602v1 GCA_002986025	P44682	MSEIKLIVGLGNPGEKYADTRHNAGEWLIERLARRFNVSLNPENKFFGKTARTLLNGKEVRLLVPTTFMNLSGKAVGALASFYRIKPEEILVIHDELDLPPGTAKLKQGGGHGGHNGLKDIVAQLGNNNNFYRLRIGIGHPGHRDLVAGYVLNKPSPADRDALEKVLDEATDCVEIIFKDGMIKATNRLNSFKI	-	-	-	21380,47 Daltons
Haemophilus influenzae 69P2H1 ASM298612v1 GCA_002986125	P44682	MSEIKLIVGLGNPGEKYADTRHNAGEWLIERLARRFNVSLNPENKFFGKTARTLLNGKEVRLLVPTTFMNLSGKAVGALASFYRIKPEEILVIHDELDLPPGTAKLKQGGGHGGHNGLKDIVAQLGNNNNFYRLRIGIGHPGHRDLVAGYVLNKPSPADRDALEKVLDEATDCVEIIFKDGMIKATNRLNSFKI	-	-	-	21380,47 Daltons
Haemophilus influenzae 99P41H1 ASM298835v1 GCA_002988355	P44682	MSEIKLIVGLGNPGEKYADTRHNAGEWLIERLARRFNVSLNPENKFFGKTARTLLNGKEVRLLVPTTFMNLSGKAVGALASFYRIKPEEILVIHDELDLPPGTAKLKQGGGHGGHNGLKDIVAQLGNNNNFYRLRIGIGHPGHRDLVAGYVLNKPSPADRDALEKVLDEATDCVEIIFKDGMIKATNRLNSFKI	-	-	-	21380,47 Daltons
Haemophilus influenzae 99P50H1 ASM298837v1 GCA_002988375	P44682	MSEIKLIVGLGNPGEKYADTRHNAGEWLIERLARRFNVSLNPENKFFGKTARTLLNGKEVRLLVPTTFMNLSGKAVGALASFYRIKPEEILVIHDELDLPPGTAKLKQGGGHGGHNGLKDIVAQLGNNNNFYRLRIGIGHPGHRDLVAGYVLNKPSPADRDALEKVLDEATDCVEIIFKDGMIKATNRLNSFKI	-	-	-	21380,47 Daltons
Haemophilus influenzae 96P15H1 ASM298897v1 GCA_002988975	P44682	MSEIKLIVGLGNPGEKYADTRHNAGEWLIERLARRFNVSLNPENKFFGKTARTLLNGKEVRLLVPTTFMNLSGKAVGALASFYRIKPEEILVIHDELDLPPGTAKLKQGGGHGGHNGLKDIVAQLGNNNNFYRLRIGIGHPGHRDLVAGYVLNKPSPADRDALEKVLDEATDCVEIIFKDGMIKATNRLNSFKI	-	-	-	21380,47 Daltons
Haemophilus influenzae 127P6H1 ASM298945v1 GCA_002989455	P44682	MSEIKLIVGLGNPGEKYADTRHNAGEWLIERLARRFNVSLNPENKFFGKTARTLLNGKEVRLLVPTTFMNLSGKAVGALASFYRIKPEEILVIHDELDLPPGTAKLKQGGGHGGHNGLKDIVAQLGNNNNFYRLRIGIGHPGHRDLVAGYVLNKPSPADRDALEKVLDEATDCVEIIFKDGMIKATNRLNSFKI	-	-	-	21380,47 Daltons
Haemophilus influenzae 39P13H ASM299030v1 GCA_002990305	P44682	MSEIKLIVGLGNPGEKYADTRHNAGEWLIERLARRFNVSLNPENKFFGKTARTLLNGKEVRLLVPTTFMNLSGKAVGALASFYRIKPEEILVIHDELDLPPGTAKLKQGGGHGGHNGLKDIVAQLGNNNNFYRLRIGIGHPGHRDLVAGYVLNKPSPADRDALEKVLDEATDCVEIIFKDGMIKATNRLNSFKI	-	-	-	21380,47 Daltons
Haemophilus influenzae 44P204H1 ASM299044v1 GCA_002990445	P44682	MSEIKLIVGLGNPGEKYADTRHNAGEWLIERLARRFNVSLNPENKFFGKTARTLLNGKEVRLLVPTTFMNLSGKAVGALASFYRIKPEEILVIHDELDLPPGTAKLKQGGGHGGHNGLKDIVAQLGNNNNFYRLRIGIGHPGHRDLVAGYVLNKPSPADRDALEKVLDEATDCVEIIFKDGMIKATNRLNSFKI	-	-	-	21380,47 Daltons
Haemophilus influenzae 45P11H1 ASM299049v1 GCA_002990495	P44682	MSEIKLIVGLGNPGEKYADTRHNAGEWLIERLARRFNVSLNPENKFFGKTARTLLNGKEVRLLVPTTFMNLSGKAVGALASFYRIKPEEILVIHDELDLPPGTAKLKQGGGHGGHNGLKDIVAQLGNNNNFYRLRIGIGHPGHRDLVAGYVLNKPSPADRDALEKVLDEATDCVEIIFKDGMIKATNRLNSFKI	-	-	-	21380,47 Daltons
Haemophilus influenzae 127P5H1 ASM299097v1 GCA_002990975	P44682	MSEIKLIVGLGNPGEKYTDTRHNAGEWLIERLARRFNVSLNPESKFFGKTARTLVNGKEVRLLVPTTFMNLSGKAVGALASFYRIKPEEILVIHDELDLPPGTAKLKQGGGHGGHNGLKDIVAQLGNNNNFYRLRIGIGHPGHRDLVAGYVLNKPSPADRNALEKVLDEATDCVEMIFKDGMIKATNRLNSFKI	-	-	A18 -> T; N44 -> S; L55 -> V; T103 -> I; D161 -> N; I176 -> M	21386,51 Daltons
Haemophilus influenzae 45P9H2 ASM299148v1 GCA_002991485	P44682	MSEIKLIVGLGNPGEKYTDTRHNAGEWLIERLARRFNVSLNPESKFFGKTARTLVNGKEVRLLVPTTFMNLSGKAVGALASFYRIKPEEILVIHDELDLPPGTAKLKQGGGHGGHNGLKDIVAQLGNNNNFYRLRIGIGHPGHRDLVAGYVLNKPSPADRNALEKVLDEATDCVEMIFKDGMIKATNRLNSFKI	-	-	A18 -> T; N44 -> S; L55 -> V; T103 -> I; D161 -> N; I176 -> M	21386,51 Daltons
Haemophilus influenzae 8 ASM320307v1 GCA_003203075	P44682	MSEIKLIVGLGNPGEKYTDTRHNAGEWLIERLARRFNVSLNPESKFFGKTARTLVNGKEVRLLVPTTFMNLSGKAVGALASFYRIKPEEILVIHDELDLPPGTAKLKQGGGHGGHNGLKDIVAQLGNNNNFYRLRIGIGHPGHRDLVAGYVLNKPSPADRNALEKVLDEATDCVEMIFKDGMIKATNRLNSFKI	-	-	A18 -> T; N44 -> S; L55 -> V; T103 -> I; D161 -> N; I176 -> M	21386,51 Daltons
Haemophilus influenzae 19 ASM320321v1 GCA_003203215	P44682	MSEIKLIVGLGNPGEKYTDTRHNAGEWLIERLARRFNVSLNPESKFFGKTARTLVNGKEVRLLVPTTFMNLSGKAVGALASFYRIKPEEILVIHDELDLPPGTAKLKQGGGHGGHNGLKDIVAQLGNNNNFYRLRIGIGHPGHRDLVAGYVLNKPSPADRNALEKVLDEATDCVEMIFKDGMIKATNRLNSFKI	-	-	A18 -> T; N44 -> S; L55 -> V; T103 -> I; D161 -> N; I176 -> M	21386,51 Daltons
Haemophilus influenzae P668-6062 ASM341412v1 GCA_003414125	P44682	MSEIKLIVGLGNPGEKYTDTRHNAGEWLIERLARRFNVSLNPESKFFGKTARTLVNGKEVRLLVPTTFMNLSGKAVGALASFYRIKPEEILVIHDELDLPPGTAKLKQGGGHGGHNGLKDIVAQLGNNNNFYRLRIGIGHPGHRDLVAGYVLNKPSPADRNALEKVLDEATDCVEMIFKDGMIKATNRLNSFKI	-	-	A18 -> T; N44 -> S; L55 -> V; T103 -> I; D161 -> N; I176 -> M	21386,51 Daltons
Haemophilus influenzae P667-4462 ASM341465v1 GCA_003414655	P44682	MSEIKLIVGLGNPGEKYTDTRHNAGEWLIERLARRFNVSLNPESKFFGKTARTLVNGKEVRLLVPTTFMNLSGKAVGALASFYRIKPEEILVIHDELDLPPGTAKLKQGGGHGGHNGLKDIVAQLGNNNNFYRLRIGIGHPGHRDLVAGYVLNKPSPADRNALEKVLDEATDCVEMIFKDGMIKATNRLNSFKI	-	-	A18 -> T; N44 -> S; L55 -> V; T103 -> I; D161 -> N; I176 -> M	21386,51 Daltons
Haemophilus influenzae P669-6977 ASM342550v1 GCA_003425505	P44682	MSEIKLIVGLGNPGEKYTDTRHNAGEWLIERLARRFNVSLNPESKFFGKTARTLVNGKEVRLLVPTTFMNLSGKAVGALASFYRIKPEEILVIHDELDLPPGTAKLKQGGGHGGHNGLKDIVAQLGNNNNFYRLRIGIGHPGHRDLVAGYVLNKPSPADRNALEKVLDEATDCVEMIFKDGMIKATNRLNSFKI	-	-	A18 -> T; N44 -> S; L55 -> V; T103 -> I; D161 -> N; I176 -> M	21386,51 Daltons
Haemophilus influenzae M07659 ASM345806v1 GCA_003458065	P44682	MSEIKLIVGLGNPGEKYTDTRHNAGEWLIERLARRFNVSLNPESKFFGKTARTLVNGKEVRLLVPTTFMNLSGKAVGALASFYRIKPEEILVIHDELDLPPGTAKLKQGGGHGGHNGLKDIVAQLGNNNNFYRLRIGIGHPGHRDLVAGYVLNKPSPADRNALEKVLDEATDCVEMIFKDGMIKATNRLNSFKI	-	-	A18 -> T; N44 -> S; L55 -> V; T103 -> I; D161 -> N; I176 -> M	21386,51 Daltons
Haemophilus influenzae M09965 ASM349320v1 GCA_003493205	P44682	MSEIKLIVGLGNPGEKYTDTRHNAGEWLIERLARRFNVSLNPESKFFGKTARTLVNGKEVRLLVPTTFMNLSGKAVGALASFYRIKPEEILVIHDELDLPPGTAKLKQGGGHGGHNGLKDIVAQLGNNNNFYRLRIGIGHPGHRDLVAGYVLNKPSPADRNALEKVLDEATDCVEMIFKDGMIKATNRLNSFKI	-	-	A18 -> T; N44 -> S; L55 -> V; T103 -> I; D161 -> N; I176 -> M	21386,51 Daltons
Haemophilus influenzae 60068_NP_Hi3 ASM480214v1 GCA_004802145	P44682	MSEIKLIVGLGNPGEKYTDTRHNAGEWLIERLARRFNVSLNPESKFFGKTARTLVNGKEVRLLVPTTFMNLSGKAVGALASFYRIKPEEILVIHDELDLPPGTAKLKQGGGHGGHNGLKDIVAQLGNNNNFYRLRIGIGHPGHRDLVAGYVLNKPSPADRNALEKVLDEATDCVEMIFKDGMIKATNRLNSFKI	-	-	A18 -> T; N44 -> S; L55 -> V; T103 -> I; D161 -> N; I176 -> M	21386,51 Daltons
Haemophilus influenzae 60068_BAL_Hi1 ASM480216v1 GCA_004802165	P44682	MSEIKLIVGLGNPGEKYADTRHNAGEWLIERLARRFNVSLNPESKFFGKTARTLVNGKEVRLLVPTTFMNLSGKAVGALANFYRIKPEEILVIHDELDLPPGTVKLKQGGGHGGHNGLKDIVAQLGNNNNFYRLRIGIGHPGHRDLVAGYVLNKPSPADRDALEKVLDEATDCVEIIFKDGMIKATNRLNSFKI	-	-	N44 -> S; L55 -> V; P101 -> A; S81 -> N; A104 -> V	21394,51 Daltons
Haemophilus influenzae CHBN-II-1 ASM1970336v1 GCA_019703365	P44682	MSEIKLIVGLGNPGEKYADTRHNAGEWLIERLARRFNVSLNPESKFFGKTARTLVNGKEVRLLVPTTFMNLSGKAVGALANFYRIKPEEILVIHDELDLPPGTVKLKQGGGHGGHNGLKDIVAQLGNNNNFYRLRIGIGHPGHRDLVAGYVLNKPSPADRDALEKVLDEATDCVEIIFKDGMIKATNRLNSFKI	-	-	N44 -> S; L55 -> V; P101 -> A; S81 -> N; A104 -> V	21394,51 Daltons
Haemophilus influenzae CHBN-II-2 ASM1970338v1 GCA_019703385	P44682	MSEIKLIVGLGNPGEKYADTRHNAGEWLIERLARRFNVSLNPESKFFGKTARTLVNGKEVRLLVPTTFMNLSGKAVGALANFYRIKPEEILVIHDELDLPPGTVKLKQGGGHGGHNGLKDIVAQLGNNNNFYRLRIGIGHPGHRDLVAGYVLNKPSPADRDALEKVLDEATDCVEIIFKDGMIKATNRLNSFKI	-	-	N44 -> S; L55 -> V; P101 -> A; S81 -> N; A104 -> V	21394,51 Daltons
Haemophilus influenzae FDAARGOS_1560 ASM2073604v1 GCA_020736045	P44682	MSEIKLIVGLGNPGEKYADTRHNAGEWLIERLARRFNVSLNPESKFFGKTARTLVNGKEVRLLVPTTFMNLSGKAVGALANFYRIKPEEILVIHDELDLPPGTVKLKQGGGHGGHNGLKDIVAQLGNNNNFYRLRIGIGHPGHRDLVAGYVLNKPSPADRDALEKVLDEATDCVEIIFKDGMIKATNRLNSFKI	-	-	N44 -> S; L55 -> V; P101 -> A; S81 -> N; A104 -> V	21394,51 Daltons
Haemophilus influenzae Hi9 ASM2139103v1 GCA_021391035	P44682	MSEIKLIVGLGNPGEKYADTRHNAGEWLIERLARRFNVSLNPESKFFGKTARTLVNGKEVRLLVPTTFMNLSGKAVGALANFYRIKPEEILVIHDELDLPPGTVKLKQGGGHGGHNGLKDIVAQLGNNNNFYRLRIGIGHPGHRDLVAGYVLNKPSPADRDALEKVLDEATDCVEIIFKDGMIKATNRLNSFKI	-	-	N44 -> S; L55 -> V; P101 -> A; S81 -> N; A104 -> V	21394,51 Daltons
Haemophilus influenzae 2016S11-301 ASM3843181v1 GCA_038431815	P44682	MSEIKLIVGLGNPGEKYADTRHNAGEWLIERLARRFNVSLNPESKFFGKTARTLVNGKEVRLLVPTTFMNLSGKAVGALANFYRIKPEEILVIHDELDLPPGTVKLKQGGGHGGHNGLKDIVAQLGNNNNFYRLRIGIGHPGHRDLVAGYVLNKPSPADRDALEKVLDEATDCVEIIFKDGMIKATNRLNSFKI	-	-	N44 -> S; L55 -> V; P101 -> A; S81 -> N; A104 -> V	21394,51 Daltons
Haemophilus influenzae PTHi-11149 PTHi-11149 GCA_900407405	P44682	MSEIKLIVGLGNPGEKYADTRHNAGEWLIERLARRFNVSLNPESKFFGKTARTLVNGKEVRLLVPTTFMNLSGKAVGALANFYRIKPEEILVIHDELDLPPGTVKLKQGGGHGGHNGLKDIVAQLGNNNNFYRLRIGIGHPGHRDLVAGYVLNKPSPADRDALEKVLDEATDCVEIIFKDGMIKATNRLNSFKI	-	-	N44 -> S; L55 -> V; P101 -> A; S81 -> N; A104 -> V	21394,51 Daltons
Haemophilus aegyptius CCUG 26840 ASM167933v1 GCA_001679335	P44682	MSEIKLIVGLGNPGEKYADTRHNAGEWLIERLARRFNVSLNPESKFFGKTARTLVNGKEVRLLVPTTFMNLSGKAVGALANFYRIKPEEILVIHDELDLPPGTVKLKQGGGHGGHNGLKDIVAQLGNNNNFYRLRIGIGHPGHRDLVAGYVLNKPSPADRDALEKVLDEATDCVEIIFKDGMIKATNRLNSFKI	-	-	N44 -> S; L55 -> V; P101 -> A; S81 -> N; A104 -> V	21394,51 Daltons
Haemophilus influenzae biotype aegyptius KC1018 ASM588819v1 GCA_005888195	P44682	MSEIKLIVGLGNPGEKYADTRHNAGEWLIERLARRFNVSLNPESKFFGKTARTLVNGKEVRLLVPTTFMNLSGKAVGALANFYRIKPEEILVIHDELDLPPGTVKLKQGGGHGGHNGLKDIVAQLGNNNNFYRLRIGIGHPGHRDLVAGYVLNKPSPADRDALEKVLDEATDCVEIIFKDGMIKATNRLNSFKI	-	-	N44 -> S; L55 -> V; P101 -> A; S81 -> N; A104 -> V	21394,51 Daltons
Haemophilus aegyptius FDAARGOS_1478 ASM1993090v1 GCA_019930905	P44682	MSEIKLIVGLGNPGEKYADTRHNAGEWLIERLARRFNVSLNPESKFFGKTARTLVNGKEVRLLVPTTFMNLSGKAVGALANFYRIKPEEILVIHDELDLPPGTVKLKQGGGHGGHNGLKDIVAQLGNNNNFYRLRIGIGHPGHRDLVAGYVLNKPSPADRDALEKVLDEATDCVEIIFKDGMIKATNRLNSFKI	-	-	N44 -> S; L55 -> V; P101 -> A; S81 -> N; A104 -> V	21394,51 Daltons
Haemophilus aegyptius NCTC8502T 49595_C01 GCA_900475885	P44682	MSEIKLIVGLGNPGEKYADTRHNAGEWLIERLARRFNVSLNPESKFFGKTARTLVNGKEVRLLVPTTFMNLSGKAVGALANFYRIKPEEILVIHDELDLPPGTVKLKQGGGHGGHNGLKDIVAQLGNNNNFYRLRIGIGHPGHRDLVAGYVLNKPSPADRDALEKVLDEATDCVEIIFKDGMIKATNRLNSFKI	-	-	N44 -> S; L55 -> V; P101 -> A; S81 -> N; A104 -> V	21394,51 Daltons
Haemophilus aegyptius NCTC8134 52579_G01 GCA_900637765	P44682	MSEIKLIVGLGNPGEKYADTRHNAGEWLIERLARRFNVSLNPESKFFGKTARTLVNGKEVRLLVPTTFMNLSGKAVGALANFYRIKPEEILVIHDELDLPPGTVKLKQGGGHGGHNGLKDIVAQLGNNNNFYRLRIGIGHPGHRDLVAGYVLNKPSPADRDALEKVLDEATDCVEIIFKDGMIKATNRLNSFKI	-	-	N44 -> S; L55 -> V; P101 -> A; S81 -> N; A104 -> V	21394,51 Daltons
Haemophilus aegyptius CCUG 26840 ASM167933v1 GCA_001679335	P44682	MSVIPMVVEQTSRGERSYDIYSRLLKERVIFLSGEVEDRMANLIVAQLLFLESEDPTKDINIYINSPGGSVTAGMAIYDTMQFIKPDIRTLCIGQACSMGAFLLAGGTAGKRAALPNARVMIHQPLGGFRGQASDIQIHAQEILKIKHTLNDRLAFHTGQSIERIEKDTDRDNFMSAEEAQAYGLVDEVLVKR	-	-	-	21401,43 Daltons
Haemophilus influenzae biotype aegyptius KC1018 ASM588819v1 GCA_005888195	P44682	MSVIPMVVEQTSRGERSYDIYSRLLKERVIFLSGEVEDRMANLIVAQLLFLESEDPTKDINIYINSPGGSVTAGMAIYDTMQFIKPDIRTLCIGQACSMGAFLLAGGTAGKRAALPNARVMIHQPLGGFRGQASDIQIHAQEILKIKHTLNDRLAFHTGQSIERIEKDTDRDNFMSAEEAQAYGLVDEVLVKR	-	-	-	21401,43 Daltons
Haemophilus aegyptius FDAARGOS_1478 ASM1993090v1 GCA_019930905	P44682	MSVIPMVVEQTSRGERSYDIYSRLLKERVIFLSGEVEDRMANLIVAQLLFLESEDPTKDINIYINSPGGSVTAGMAIYDTMQFIKPDIRTLCIGQACSMGAFLLAGGTAGKRAALPNARVMIHQPLGGFRGQASDIQIHAQEILKIKHTLNDRLAFHTGQSIERIEKDTDRDNFMSAEEAQAYGLVDEVLVKR	-	-	-	21401,43 Daltons
Haemophilus aegyptius NCTC8502T 49595_C01 GCA_900475885	P44682	MSVIPMVVEQTSRGERSYDIYSRLLKERVIFLSGEVEDRMANLIVAQLLFLESEDPTKDINIYINSPGGSVTAGMAIYDTMQFIKPDIRTLCIGQACSMGAFLLAGGTAGKRAALPNARVMIHQPLGGFRGQASDIQIHAQEILKIKHTLNDRLAFHTGQSIERIEKDTDRDNFMSAEEAQAYGLVDEVLVKR	-	-	-	21401,43 Daltons
Haemophilus aegyptius NCTC8134 52579_G01 GCA_900637765	P44682	MSVIPMVVEQTSRGERSYDIYSRLLKERVIFLSGEVEDRMANLIVAQLLFLESEDPTKDINIYINSPGGSVTAGMAIYDTMQFIKPDIRTLCIGQACSMGAFLLAGGTAGKRAALPNARVMIHQPLGGFRGQASDIQIHAQEILKIKHTLNDRLAFHTGQSIERIEKDTDRDNFMSAEEAQAYGLVDEVLVKR	-	-	-	21401,43 Daltons
Haemophilus influenzae 1123_HINF ASM107611v1 GCA_001076115	P44682	MSVIPMVVEQTSRGERSYDIYSRLLKERVIFLSGEVEDRMANLIVAQLLFLESEDPTKDINIYINSPGGSVTAGMAIYDTMQFIKPDIRTLCIGQACSMGAFLLAGGTAGKRAALPNARVMIHQPLGGFRGQASDIQIHAQEILKIKHTLNDRLAFHTGQSIERIEKDTDRDNFMSAEEAQAYGLVDEVLVKR	-	-	-	21401,43 Daltons
Haemophilus influenzae 33P110H3 ASM298520v1 GCA_002985205	P44682	MSVIPMVVEQTSRGERSYDIYSRLLKERVIFLSGEVEDRMANLIVAQLLFLESEDPTKDINIYINSPGGSVTAGMAIYDTMQFIKPDIRTLCIGQACSMGAFLLAGGTAGKRAALPNARVMIHQPLGGFRGQASDIQIHAQEILKIKHTLNDRLAFHTGQSIERIEKDTDRDNFMSAEEAQAYGLVDEVLVKR	-	-	-	21401,43 Daltons
Haemophilus influenzae 35P8H ASM298526v1 GCA_002985265	P44682	MSVIPMVVEQTSRGERSYDIYSRLLKERVIFLSGEVEDRMANLIVAQLLFLESEDPTKDINIYINSPGGSVTAGMAIYDTMQFIKPDIRTLCIGQACSMGAFLLAGGTAGKRAALPNARVMIHQPLGGFRGQASDIQIHAQEILKIKHTLNDRLAFHTGQSIERIEKDTDRDNFMSAEEAQAYGLVDEVLVKR	-	-	-	21401,43 Daltons
Haemophilus influenzae 55P3H1 ASM298558v1 GCA_002985585	P44682	MSVIPMVVEQTSRGERSYDIYSRLLKERVIFLSGEVEDRMANLIVAQLLFLESEDPTKDINIYINSPGGSVTAGMAIYDTMQFIKPDIRTLCIGQACSMGAFLLAGGTAGKRAALPNARVMIHQPLGGFRGQASDIQIHAQEILKIKHTLNDRLAFHTGQSIERIEKDTDRDNFMSAEEAQAYGLVDEVLVKR	-	-	-	21401,43 Daltons
Haemophilus influenzae B ASM789717v1 GCA_007897175	P44682	MSVIPMVVEQTSRGERSYDIYSRLLKERVIFLSGEVEDRMANLIVAQLLFLESEDPTKDINIYINSPGGSVTAGMAIYDTMQFIKPDIRTLCIGQACSMGAFLLAGGTAGKRAALPNARVMIHQPLGGFRGQASDIQIHAQEILKIKHTLNDRLAFHTGQSIERIEKDTDRDNFMSAEEAQAYGLVDEVLVKR	-	-	-	21401,43 Daltons
Haemophilus influenzae 2842STDY5882088 14412_4#60 GCA_900029205	P44682	MSVIPMVVEQTSRGERSYDIYSRLLKERVIFLSGEVEDRMANLIVAQLLFLESEDPTKDINIYINSPGGSVTAGMAIYDTMQFIKPDIRTLCIGQACSMGAFLLAGGTAGKRAALPNARVMIHQPLGGFRGQASDIQIHAQEILKIKHTLNDRLAFHTGQSIERIEKDTDRDNFMSAEEAQAYGLVDEVLVKR	-	-	-	21401,43 Daltons
Haemophilus influenzae 1123_HINF ASM107611v1 GCA_001076115	P44682	MSVIPMVVEQTSRGERSYDIYSRLLKERVIFLSGEVEDRMANLIVAQLLFLESEDPTKDINIYINSPGGSVTAGMAIYDTMQFIKPDIRTLCIGQACSMGAFLLAGGTAGKRAALPNARVMIHQPLGGFRGQASDIQIHAQEILKIKHTLNDRLAFHTGQSIERIEKDTDRDNFMSAEEAQAYGLVDEVLVKR	-	-	-	21401,43 Daltons
Haemophilus influenzae 33P110H3 ASM298520v1 GCA_002985205	P44682	MSVIPMVVEQTSRGERSYDIYSRLLKERVIFLSGEVEDRMANLIVAQLLFLESEDPTKDINIYINSPGGSVTAGMAIYDTMQFIKPDIRTLCIGQACSMGAFLLAGGTAGKRAALPNARVMIHQPLGGFRGQASDIQIHAQEILKIKHTLNDRLAFHTGQSIERIEKDTDRDNFMSAEEAQAYGLVDEVLVKR	-	-	-	21401,43 Daltons
Haemophilus influenzae 35P8H ASM298526v1 GCA_002985265	P44682	MSVIPMVVEQTSRGERSYDIYSRLLKERVIFLSGEVEDRMANLIVAQLLFLESEDPTKDINIYINSPGGSVTAGMAIYDTMQFIKPDIRTLCIGQACSMGAFLLAGGTAGKRAALPNARVMIHQPLGGFRGQASDIQIHAQEILKIKHTLNDRLAFHTGQSIERIEKDTDRDNFMSAEEAQAYGLVDEVLVKR	-	-	-	21401,43 Daltons
Haemophilus influenzae 55P3H1 ASM298558v1 GCA_002985585	P44682	MSVIPMVVEQTSRGERSYDIYSRLLKERVIFLSGEVEDRMANLIVAQLLFLESEDPTKDINIYINSPGGSVTAGMAIYDTMQFIKPDIRTLCIGQACSMGAFLLAGGTAGKRAALPNARVMIHQPLGGFRGQASDIQIHAQEILKIKHTLNDRLAFHTGQSIERIEKDTDRDNFMSAEEAQAYGLVDEVLVKR	-	-	-	21401,43 Daltons
Haemophilus influenzae B ASM789717v1 GCA_007897175	P44682	MSVIPMVVEQTSRGERSYDIYSRLLKERVIFLSGEVEDRMANLIVAQLLFLESEDPTKDINIYINSPGGSVTAGMAIYDTMQFIKPDIRTLCIGQACSMGAFLLAGGTAGKRAALPNARVMIHQPLGGFRGQASDIQIHAQEILKIKHTLNDRLAFHTGQSIERIEKDTDRDNFMSAEEAQAYGLVDEVLVKR	-	-	-	21401,43 Daltons
Haemophilus influenzae 2842STDY5882088 14412_4#60 GCA_900029205	P44682	MSVIPMVVEQTSRGERSYDIYSRLLKERVIFLSGEVEDRMANLIVAQLLFLESEDPTKDINIYINSPGGSVTAGMAIYDTMQFIKPDIRTLCIGQACSMGAFLLAGGTAGKRAALPNARVMIHQPLGGFRGQASDIQIHAQEILKIKHTLNDRLAFHTGQSIERIEKDTDRDNFMSAEEAQAYGLVDEVLVKR	-	-	-	21401,43 Daltons
Haemophilus influenzae ("aegyptius") F3047 ASM20047v1 GCA_000200475	P43867	MSVIPMVVEQTSRGERSYDIYSRLLKERVIFLSGEVEDRMANLIVAQLLFLESEDPTKDINIYINSPGGSVTAGMAIYDTMQFIKPDIRTLCIGQACSMGAFLLAGGTAGKRAALPNARVMIHQPLGGFRGQASDIQIHAQEILKIKHTLNDRLAFHTGQSIERIEKDTDRDNFMSAEEAQAYGLVDEVLVKR	-	-	-	21401,43 Daltons
Haemophilus influenzae 723 ASM93162v1 GCA_000931625	P43867	MSVIPMVVEQTSRGERSYDIYSRLLKERVIFLSGEVEDRMANLIVAQLLFLESEDPTKDINIYINSPGGSVTAGMAIYDTMQFIKPDIRTLCIGQACSMGAFLLAGGTAGKRAALPNARVMIHQPLGGFRGQASDIQIHAQEILKIKHTLNDRLAFHTGQSIERIEKDTDRDNFMSAEEAQAYGLVDEVLVKR	-	-	-	21401,43 Daltons
Haemophilus influenzae 1123_HINF ASM107611v1 GCA_001076115	P43867	MSVIPMVVEQTSRGERSYDIYSRLLKERVIFLSGEVEDRMANLIVAQLLFLESEDPTKDINIYINSPGGSVTAGMAIYDTMQFIKPDIRTLCIGQACSMGAFLLAGGTAGKRAALPNARVMIHQPLGGFRGQASDIQIHAQEILKIKHTLNDRLAFHTGQSIERIEKDTDRDNFMSAEEAQAYGLVDEVLVKR	-	-	-	21401,43 Daltons
Haemophilus influenzae HI2114 ASM118448v1 GCA_001184485	P43867	MSVIPMVVEQTSRGERSYDIYSRLLKERVIFLSGEVEDRMANLIVAQLLFLESEDPTKDINIYINSPGGSVTAGMAIYDTMQFIKPDIRTLCIGQACSMGAFLLAGGTAGKRAALPNARVMIHQPLGGFRGQASDIQIHAQEILKIKHTLNDRLAFHTGQSIERIEKDTDRDNFMSAEEAQAYGLVDEVLVKR	-	-	-	21401,43 Daltons
Haemophilus influenzae HI1722 ASM118454v1 GCA_001184545	P43867	MSVIPMVVEQTSRGERSYDIYSRLLKERVIFLSGEVEDRMANLIVAQLLFLESEDPTKDINIYINSPGGSVTAGMAIYDTMQFIKPDIRTLCIGQACSMGAFLLAGGTAGKRAALPNARVMIHQPLGGFRGQASDIQIHAQEILKIKHTLNDRLAFHTGQSIERIEKDTDRDNFMSAEEAQAYGLVDEVLVKR	-	-	-	21401,43 Daltons
Haemophilus influenzae NCTC8143T NCTC8143 GCA_001457655	P43867	MSVIPMVVEQTSRGERSYDIYSRLLKERVIFLSGEVEDRMANLIVAQLLFLESEDPTKDINIYINSPGGSVTAGMAIYDTMQFIKPDIRTLCIGQACSMGAFLLAGGTAGKRAALPNARVMIHQPLGGFRGQASDIQIHAQEILKIKHTLNDRLAFHTGQSIERIEKDTDRDNFMSAEEAQAYGLVDEVLVKR	-	-	-	21401,43 Daltons
Haemophilus aegyptius CCUG 628 ASM167930v1 GCA_001679305	P43867	MSVIPMVVEQTSRGERSYDIYSRLLKERVIFLSGEVEDRMANLIVAQLLFLESEDPTKDINIYINSPGGSVTAGMAIYDTMQFIKPDIRTLCIGQACSMGAFLLAGGTAGKRAALPNARVMIHQPLGGFRGQASDIQIHAQEILKIKHTLNDRLAFHTGQSIERIEKDTDRDNFMSAEEAQAYGLVDEVLVKR	-	-	-	21401,43 Daltons
Haemophilus influenzae 101P3H1 ASM298374v1 GCA_002983745	P43867	MSVIPMVVEQTSRGERSYDIYSRLLKERVIFLSGEVEDRMANLIVAQLLFLESEDPTKDINIYINSPGGSVTAGMAIYDTMQFIKPDIRTLCIGQACSMGAFLLAGGTAGKRAALPNARVMIHQPLGGFRGQASDIQIHAQEILKIKHTLNDRLAFHTGQSIERIEKDTDRDNFMSAEEAQAYGLVDEVLVKR	-	-	-	21401,43 Daltons
Haemophilus influenzae 124P4H1 ASM298406v1 GCA_002984065	P43867	MSVIPMVVEQTSRGERSYDIYSRLLKERVIFLSGEVEDRMANLIVAQLLFLESEDPTKDINIYINSPGGSVTAGMAIYDTMQFIKPDIRTLCIGQACSMGAFLLAGGTAGKRAALPNARVMIHQPLGGFRGQASDIQIHAQEILKIKHTLNDRLAFHTGQSIERIEKDTDRDNFMSAEEAQAYGLVDEVLVKR	-	-	-	21401,43 Daltons
Haemophilus influenzae 18P17H2 ASM298432v1 GCA_002984325	P43867	MSVIPMVVEQTSRGERSYDIYSRLLKERVIFLSGEVEDRMANLIVAQLLFLESEDPTKDINIYINSPGGSVTAGMAIYDTMQFIKPDIRTLCIGQACSMGAFLLAGGTAGKRAALPNARVMIHQPLGGFRGQASDIQIHAQEILKIKHTLNDRLAFHTGQSIERIEKDTDRDNFMSAEEAQAYGLVDEVLVKR	-	-	-	21401,43 Daltons
Haemophilus influenzae 33P18H2 ASM298452v1 GCA_002984525	P43867	MSVIPMVVEQTSRGERSYDIYSRLLKERVIFLSGEVEDRMANLIVAQLLFLESEDPTKDINIYINSPGGSVTAGMAIYDTMQFIKPDIRTLCIGQACSMGAFLLAGGTAGKRAALPNARVMIHQPLGGFRGQASDIQIHAQEILKIKHTLNDRLAFHTGQSIERIEKDTDRDNFMSAEEAQAYGLVDEVLVKR	-	-	-	21401,43 Daltons
Haemophilus influenzae 33P19H1 ASM298454v1 GCA_002984545	P43867	MSVIPMVVEQTSRGERSYDIYSRLLKERVIFLSGEVEDRMANLIVAQLLFLESEDPTKDINIYINSPGGSVTAGMAIYDTMQFIKPDIRTLCIGQACSMGAFLLAGGTAGKRAALPNARVMIHQPLGGFRGQASDIQIHAQEILKIKHTLNDRLAFHTGQSIERIEKDTDRDNFMSAEEAQAYGLVDEVLVKR	-	-	-	21401,43 Daltons
Haemophilus influenzae 46P159H1 ASM298468v1 GCA_002984685	P43867	MSVIPMVVEQTSRGERSYDIYSRLLKERVIFLSGEVEDRMANLIVAQLLFLESEDPTKDINIYINSPGGSVTAGMAIYDTMQFIKPDIRTLCIGQACSMGAFLLAGGTAGKRAALPNARVMIHQPLGGFRGQASDIQIHAQEILKIKHTLNDRLAFHTGQSIERIEKDTDRDNFMSAEEAQAYGLVDEVLVKR	-	-	-	21401,43 Daltons
Haemophilus influenzae 18P16H1 ASM298502v1 GCA_002985025	P43867	MSVIPMVVEQTSRGERSYDIYSRLLKERVIFLSGEVEDRMANLIVAQLLFLESEDPTKDINIYINSPGGSVTAGMAIYDTMQFIKPDIRTLCIGQACSMGAFLLAGGTAGKRAALPNARVMIHQPLGGFRGQASDIQIHAQEILKIKHTLNDRLAFHTGQSIERIEKDTDRDNFMSAEEAQAYGLVDEVLVKR	-	-	-	21401,43 Daltons
Haemophilus influenzae 33P110H3 ASM298520v1 GCA_002985205	P43867	MSVIPMVVEQTSRGERSYDIYSRLLKERVIFLSGEVEDRMANLIVAQLLFLESEDPTKDINIYINSPGGSVTAGMAIYDTMQFIKPDIRTLCIGQACSMGAFLLAGGTAGKRAALPNARVMIHQPLGGFRGQASDIQIHAQEILKIKHTLNDRLAFHTGQSIERIEKDTDRDNFMSAEEAQAYGLVDEVLVKR	-	-	-	21401,43 Daltons
Haemophilus influenzae 35P8H ASM298526v1 GCA_002985265	P43867	MSVIPMVVEQTSRGERSYDIYSRLLKERVIFLSGEVEDRMANLIVAQLLFLESEDPTKDINIYINSPGGSVTAGMAIYDTMQFIKPDIRTLCIGQACSMGAFLLAGGTAGKRAALPNARVMIHQPLGGFRGQASDIQIHAQEILKIKHTLNDRLAFHTGQSIERIEKDTDRDNFMSAEEAQAYGLVDEVLVKR	-	-	-	21401,43 Daltons
Haemophilus influenzae 44P197H1 ASM298536v1 GCA_002985365	P43867	MSVIPMVVEQTSRGERSYDIYSRLLKERVIFLSGEVEDRMANLIVAQLLFLESEDPTKDINIYINSPGGSVTAGMAIYDTMQFIKPDIRTLCIGQACSMGAFLLAGGTAGKRAALPNARVMIHQPLGGFRGQASDIQIHAQEILKIKHTLNDRLAFHTGQSIERIEKDTDRDNFMSAEEAQAYGLVDEVLVKR	-	-	-	21401,43 Daltons
Haemophilus influenzae 55P3H1 ASM298558v1 GCA_002985585	P43867	MSVIPMVVEQTSRGERSYDIYSRLLKERVIFLSGEVEDRMANLIVAQLLFLESEDPTKDINIYINSPGGSVTAGMAIYDTMQFIKPDIRTLCIGQACSMGAFLLAGGTAGKRAALPNARVMIHQPLGGFRGQASDIQIHAQEILKIKHTLNDRLAFHTGQSIERIEKDTDRDNFMSAEEAQAYGLVDEVLVKR	-	-	-	21401,43 Daltons
Haemophilus influenzae 56P76H1 ASM298572v1 GCA_002985725	P43867	MSVIPMVVEQTSRGERSYDIYSRLLKERVIFLSGEVEDRMANLIVAQLLFLESEDPTKDINIYINSPGGSVTAGMAIYDTMQFIKPDIRTLCIGQACSMGAFLLAGGTAGKRAALPNARVMIHQPLGGFRGQASDIQIHAQEILKIKHTLNDRLAFHTGQSIERIEKDTDRDNFMSAEEAQAYGLVDEVLVKR	-	-	-	21401,43 Daltons
Haemophilus influenzae 69P7H1 ASM298602v1 GCA_002986025	P43867	MSVIPMVVEQTSRGERSYDIYSRLLKERVIFLSGEVEDRMANLIVAQLLFLESEDPTKDINIYINSPGGSVTAGMAIYDTMQFIKPDIRTLCIGQACSMGAFLLAGGTAGKRAALPNARVMIHQPLGGFRGQASDIQIHAQEILKIKHTLNDRLAFHTGQSIERIEKDTDRDNFMSAEEAQAYGLVDEVLVKR	-	-	-	21401,43 Daltons
Haemophilus influenzae 69P2H1 ASM298612v1 GCA_002986125	P43867	MSVIPMVVEQTSRGERSYDIYSRLLKERVIFLSGEVEDRMANLIVAQLLFLESEDPTKDINIYINSPGGSVTAGMAIYDTMQFIKPDIRTLCIGQACSMGAFLLAGGTAGKRAALPNARVMIHQPLGGFRGQASDIQIHAQEILKIKHTLNDRLAFHTGQSIERIEKDTDRDNFMSAEEAQAYGLVDEVLVKR	-	-	-	21401,43 Daltons
Haemophilus influenzae 73P2H1 ASM298647v1 GCA_002986475	P43867	MSVIPMVVEQTSRGERSYDIYSRLLKERVIFLSGEVEDRMANLIVAQLLFLESEDPTKDINIYINSPGGSVTAGMAIYDTMQFIKPDIRTLCIGQACSMGAFLLAGGTAGKRAALPNARVMIHQPLGGFRGQASDIQIHAQEILKIKHTLNDRLAFHTGQSIERIEKDTDRDNFMSAEEAQAYGLVDEVLVKR	-	-	-	21401,43 Daltons
Haemophilus influenzae 81P25H1 ASM298679v1 GCA_002986795	P43867	MSVIPMVVEQTSRGERSYDIYSRLLKERVIFLSGEVEDRMANLIVAQLLFLESEDPTKDINIYINSPGGSVTAGMAIYDTMQFIKPDIRTLCIGQACSMGAFLLAGGTAGKRAALPNARVMIHQPLGGFRGQASDIQIHAQEILKIKHTLNDRLAFHTGQSIERIEKDTDRDNFMSAEEAQAYGLVDEVLVKR	-	-	-	21401,43 Daltons
Haemophilus influenzae 99P41H1 ASM298835v1 GCA_002988355	P43867	MSVIPMVVEQTSRGERSYDIYSRLLKERVIFLSGEVEDRMANLIVAQLLFLESEDPTKDINIYINSPGGSVTAGMAIYDTMQFIKPDIRTLCIGQACSMGAFLLAGGTAGKRAALPNARVMIHQPLGGFRGQASDIQIHAQEILKIKHTLNDRLAFHTGQSIERIEKDTDRDNFMSAEEAQAYGLVDEVLVKR	-	-	-	21401,43 Daltons
Haemophilus influenzae 99P50H1 ASM298837v1 GCA_002988375	P43867	MSVIPMVVEQTSRGERSYDIYSRLLKERVIFLSGEVEDRMANLIVAQLLFLESEDPTKDINIYINSPGGSVTAGMAIYDTMQFIKPDIRTLCIGQACSMGAFLLAGGTAGKRAALPNARVMIHQPLGGFRGQASDIQIHAQEILKIKHTLNDRLAFHTGQSIERIEKDTDRDNFMSAEEAQAYGLVDEVLVKR	-	-	-	21401,43 Daltons
Haemophilus influenzae 96P15H1 ASM298897v1 GCA_002988975	P43867	MSVIPMVVEQTSRGERSYDIYSRLLKERVIFLSGEVEDRMANLIVAQLLFLESEDPTKDINIYINSPGGSVTAGMAIYDTMQFIKPDIRTLCIGQACSMGAFLLAGGTAGKRAALPNARVMIHQPLGGFRGQASDIQIHAQEILKIKHTLNDRLAFHTGQSIERIEKDTDRDNFMSAEEAQAYGLVDEVLVKR	-	-	-	21401,43 Daltons
Haemophilus influenzae 101P19H1 ASM298909v1 GCA_002989095	P43867	MSVIPMVVEQTSRGERSYDIYSRLLKERVIFLSGEVEDRMANLIVAQLLFLESEDPTKDINIYINSPGGSVTAGMAIYDTMQFIKPDIRTLCIGQACSMGAFLLAGGTAGKRAALPNARVMIHQPLGGFRGQASDIQIHAQEILKIKHTLNDRLAFHTGQSIERIEKDTDRDNFMSAEEAQAYGLVDEVLVKR	-	-	-	21401,43 Daltons
Haemophilus influenzae 127P6H1 ASM298945v1 GCA_002989455	P43867	MSVIPMVVEQTSRGERSYDIYSRLLKERVIFLSGEVEDRMANLIVAQLLFLESEDPTKDINIYINSPGGSVTAGMAIYDTMQFIKPDIRTLCIGQACSMGAFLLAGGTAGKRAALPNARVMIHQPLGGFRGQASDIQIHAQEILKIKHTLNDRLAFHTGQSIERIEKDTDRDNFMSAEEAQAYGLVDEVLVKR	-	-	-	21401,43 Daltons
Haemophilus influenzae 39P13H ASM299030v1 GCA_002990305	P43867	MSVIPMVVEQTSRGERSYDIYSRLLKERVIFLSGEVEDRMANLIVAQLLFLESEDPTKDINIYINSPGGSVTAGMAIYDTMQFIKPDIRTLCIGQACSMGAFLLAGGTAGKRAALPNARVMIHQPLGGFRGQASDIQIHAQEILKIKHTLNDRLAFHTGQSIERIEKDTDRDNFMSAEEAQAYGLVDEVLVKR	-	-	-	21401,43 Daltons
Haemophilus influenzae 44P204H1 ASM299044v1 GCA_002990445	P43867	MSVIPMVVEQTSRGERSYDIYSRLLKERVIFLSGEVEDRMANLIVAQLLFLESEDPTKDINIYINSPGGSVTAGMAIYDTMQFIKPDIRTLCIGQACSMGAFLLAGGTAGKRAALPNARVMIHQPLGGFRGQASDIQIHAQEILKIKHTLNDRLAFHTGQSIERIEKDTDRDNFMSAEEAQAYGLVDEVLVKR	-	-	-	21401,43 Daltons
Haemophilus influenzae 45P11H1 ASM299049v1 GCA_002990495	P43867	MSVIPMVVEQTSRGERSYDIYSRLLKERVIFLSGEVEDRMANLIVAQLLFLESEDPTKDINIYINSPGGSVTAGMAIYDTMQFIKPDIRTLCIGQACSMGAFLLAGGTAGKRAALPNARVMIHQPLGGFRGQASDIQIHAQEILKIKHTLNDRLAFHTGQSIERIEKDTDRDNFMSAEEAQAYGLVDEVLVKR	-	-	-	21401,43 Daltons
Haemophilus influenzae 127P5H1 ASM299097v1 GCA_002990975	P43867	MSVIPMVVEQTSRGERSYDIYSRLLKERVIFLSGEVEDRMANLIVAQLLFLESEDPTKDINIYINSPGGSVTAGMAIYDTMQFIKPDIRTLCIGQACSMGAFLLAGGTAGKRAALPNARVMIHQPLGGFRGQASDIQIHAQEILKIKHTLNDRLAFHTGQSIERIEKDTDRDNFMSAEEAQAYGLVDEVLVKR	-	-	-	21401,43 Daltons
Haemophilus influenzae 45P9H2 ASM299148v1 GCA_002991485	P43867	MSVIPMVVEQTSRGERSYDIYSRLLKERVIFLSGEVEDRMANLIVAQLLFLESEDPTKDINIYINSPGGSVTAGMAIYDTMQFIKPDIRTLCIGQACSMGAFLLAGGTAGKRAALPNARVMIHQPLGGFRGQASDIQIHAQEILKIKHTLNDRLAFHTGQSIERIEKDTDRDNFMSAEEAQAYGLVDEVLVKR	-	-	-	21401,43 Daltons
Haemophilus influenzae 8 ASM320307v1 GCA_003203075	P43867	MSVIPMVVEQTSRGERSYDIYSRLLKERVIFLSGEVEDRMANLIVAQLLFLESEDPTKDINIYINSPGGSVTAGMAIYDTMQFIKPDIRTLCIGQACSMGAFLLAGGTAGKRAALPNARVMIHQPLGGFRGQASDIQIHAQEILKIKHTLNDRLAFHTGQSIERIEKDTDRDNFMSAEEAQAYGLVDEVLVKR	-	-	-	21401,43 Daltons
Haemophilus influenzae 19 ASM320321v1 GCA_003203215	P43867	MSVIPMVVEQTSRGERSYDIYSRLLKERVIFLSGEVEDRMANLIVAQLLFLESEDPTKDINIYINSPGGSVTAGMAIYDTMQFIKPDIRTLCIGQACSMGAFLLAGGTAGKRAALPNARVMIHQPLGGFRGQASDIQIHAQEILKIKHTLNDRLAFHTGQSIERIEKDTDRDNFMSAEEAQAYGLVDEVLVKR	-	-	-	21401,43 Daltons
Haemophilus influenzae ("aegyptius") M14951 ASM335150v1 GCA_003351505	P43867	MSVIPMVVEQTSRGERSYDIYSRLLKERVIFLSGEVEDRMANLIVAQLLFLESEDPTKDINIYINSPGGSVTAGMAIYDTMQFIKPDIRTLCIGQACSMGAFLLAGGTAGKRAALPNARVMIHQPLGGFRGQASDIQIHAQEILKIKHTLNDRLAFHTGQSIERIEKDTDRDNFMSAEEAQAYGLVDEVLVKR	-	-	-	21401,43 Daltons
Haemophilus influenzae P668-6062 ASM341412v1 GCA_003414125	P43867	MSVIPMVVEQTSRGERSYDIYSRLLKERVIFLSGEVEDRMANLIVAQLLFLESEDPTKDINIYINSPGGSVTAGMAIYDTMQFIKPDIRTLCIGQACSMGAFLLAGGTAGKRAALPNARVMIHQPLGGFRGQASDIQIHAQEILKIKHTLNDRLAFHTGQSIERIEKDTDRDNFMSAEEAQAYGLVDEVLVKR	-	-	-	21401,43 Daltons
Haemophilus influenzae P635-7537 ASM341439v1 GCA_003414395	P43867	MSVIPMVVEQTSRGERSYDIYSRLLKERVIFLSGEVEDRMANLIVAQLLFLESEDPTKDINIYINSPGGSVTAGMAIYDTMQFIKPDIRTLCIGQACSMGAFLLAGGTAGKRAALPNARVMIHQPLGGFRGQASDIQIHAQEILKIKHTLNDRLAFHTGQSIERIEKDTDRDNFMSAEEAQAYGLVDEVLVKR	-	-	-	21401,43 Daltons
Haemophilus influenzae P634-7311 ASM341464v2 GCA_003414645.2	P43867	MSVIPMVVEQTSRGERSYDIYSRLLKERVIFLSGEVEDRMANLIVAQLLFLESEDPTKDINIYINSPGGSVTAGMAIYDTMQFIKPDIRTLCIGQACSMGAFLLAGGTAGKRAALPNARVMIHQPLGGFRGQASDIQIHAQEILKIKHTLNDRLAFHTGQSIERIEKDTDRDNFMSAEEAQAYGLVDEVLVKR	-	-	-	21401,43 Daltons
Haemophilus influenzae P667-4462 ASM341465v1 GCA_003414655	P43867	MSVIPMVVEQTSRGERSYDIYSRLLKERVIFLSGEVEDRMANLIVAQLLFLESEDPTKDINIYINSPGGSVTAGMAIYDTMQFIKPDIRTLCIGQACSMGAFLLAGGTAGKRAALPNARVMIHQPLGGFRGQASDIQIHAQEILKIKHTLNDRLAFHTGQSIERIEKDTDRDNFMSAEEAQAYGLVDEVLVKR	-	-	-	21401,43 Daltons
Haemophilus influenzae P637-8346 ASM341492v2 GCA_003414925.2	P43867	MSVIPMVVEQTSRGERSYDIYSRLLKERVIFLSGEVEDRMANLIVAQLLFLESEDPTKDINIYINSPGGSVTAGMAIYDTMQFIKPDIRTLCIGQACSMGAFLLAGGTAGKRAALPNARVMIHQPLGGFRGQASDIQIHAQEILKIKHTLNDRLAFHTGQSIERIEKDTDRDNFMSAEEAQAYGLVDEVLVKR	-	-	-	21401,43 Daltons
Haemophilus influenzae P669-6977 ASM342550v1 GCA_003425505	P43867	MSVIPMVVEQTSRGERSYDIYSRLLKERVIFLSGEVEDRMANLIVAQLLFLESEDPTKDINIYINSPGGSVTAGMAIYDTMQFIKPDIRTLCIGQACSMGAFLLAGGTAGKRAALPNARVMIHQPLGGFRGQASDIQIHAQEILKIKHTLNDRLAFHTGQSIERIEKDTDRDNFMSAEEAQAYGLVDEVLVKR	-	-	-	21401,43 Daltons
Haemophilus influenzae P617-9224 ASM342571v1 GCA_003425715	P43867	MSVIPMVVEQTSRGERSYDIYSRLLKERVIFLSGEVEDRMANLIVAQLLFLESEDPTKDINIYINSPGGSVTAGMAIYDTMQFIKPDIRTLCIGQACSMGAFLLAGGTAGKRAALPNARVMIHQPLGGFRGQASDIQIHAQEILKIKHTLNDRLAFHTGQSIERIEKDTDRDNFMSAEEAQAYGLVDEVLVKR	-	-	-	21401,43 Daltons
Haemophilus influenzae M07659 ASM345806v1 GCA_003458065	P43867	MSVIPMVVEQTSRGERSYDIYSRLLKERVIFLSGEVEDRMANLIVAQLLFLESEDPTKDINIYINSPGGSVTAGMAIYDTMQFIKPDIRTLCIGQACSMGAFLLAGGTAGKRAALPNARVMIHQPLGGFRGQASDIQIHAQEILKIKHTLNDRLAFHTGQSIERIEKDTDRDNFMSAEEAQAYGLVDEVLVKR	-	-	-	21401,43 Daltons
Haemophilus influenzae M18770 ASM349022v1 GCA_003490225	P43867	MSVIPMVVEQTSRGERSYDIYSRLLKERVIFLSGEVEDRMANLIVAQLLFLESEDPTKDINIYINSPGGSVTAGMAIYDTMQFIKPDIRTLCIGQACSMGAFLLAGGTAGKRAALPNARVMIHQPLGGFRGQASDIQIHAQEILKIKHTLNDRLAFHTGQSIERIEKDTDRDNFMSAEEAQAYGLVDEVLVKR	-	-	-	21401,43 Daltons
Haemophilus influenzae M29695 ASM349070v1 GCA_003490705	P43867	MSVIPMVVEQTSRGERSYDIYSRLLKERVIFLSGEVEDRMANLIVAQLLFLESEDPTKDINIYINSPGGSVTAGMAIYDTMQFIKPDIRTLCIGQACSMGAFLLAGGTAGKRAALPNARVMIHQPLGGFRGQASDIQIHAQEILKIKHTLNDRLAFHTGQSIERIEKDTDRDNFMSAEEAQAYGLVDEVLVKR	-	-	-	21401,43 Daltons
Haemophilus influenzae M09965 ASM349320v1 GCA_003493205	P43867	MSVIPMVVEQTSRGERSYDIYSRLLKERVIFLSGEVEDRMANLIVAQLLFLESEDPTKDINIYINSPGGSVTAGMAIYDTMQFIKPDIRTLCIGQACSMGAFLLAGGTAGKRAALPNARVMIHQPLGGFRGQASDIQIHAQEILKIKHTLNDRLAFHTGQSIERIEKDTDRDNFMSAEEAQAYGLVDEVLVKR	-	-	-	21401,43 Daltons
Haemophilus influenzae M06151 ASM349389v1 GCA_003493895	P43867	MSVIPMVVEQTSRGERSYDIYSRLLKERVIFLSGEVEDRMANLIVAQLLFLESEDPTKDINIYINSPGGSVTAGMAIYDTMQFIKPDIRTLCIGQACSMGAFLLAGGTAGKRAALPNARVMIHQPLGGFRGQASDIQIHAQEILKIKHTLNDRLAFHTGQSIERIEKDTDRDNFMSAEEAQVYGLVDEVLVKR	-	-	A182 -> V	21429,49 Daltons
Haemophilus influenzae M13119 ASM349476v1 GCA_003494765	P43867	MSVIPMVVEQTSRGERSYDIYSRLLKERVIFLSGEVEDRMANLIVAQLLFLESEDPTKDINIYINSPGGSVTAGMAIYDTMQFIKPDIRTLCIGQACSMGAFLLAGGTAGKRAALPNARVMIHQPLGGFRGQASDIQIHAQEILKIKHTLNDRLAFHTGQSIERIEKDTDRDNFMSAEEAQVYGLVDEVLVKR	-	-	A182 -> V	21429,49 Daltons
Haemophilus influenzae 60068_NP_Hi3 ASM480214v1 GCA_004802145	P43867	MSVIPMVVEQTSRGERSYDIYSRLLKERVIFLSGEVEDRMANLIVAQLLFLESEDPTKDINIYINSPGGSVTAGMAIYDTMQFIKPDIRTLCIGQACSMGAFLLAGGTAGKRAALPNARVMIHQPLGGFRGQASDIQIHAQEILKIKHTLNDRLAFHTGQSIERIEKDTDRDNFMSAEEAQVYGLVDEVLVKR	-	-	A182 -> V	21429,49 Daltons
Haemophilus influenzae 60068_BAL_Hi1 ASM480216v1 GCA_004802165	P43867	MSVIPMVVEQTSRGERSYDIYSRLLKERVIFLSGEVEDRMANLIVAQLLFLESEDPTKDINIYINSPGGSVTAGMAIYDTMQFIKPDIRTLCIGQACSMGAFLLAGGTAGKRAALPNARVMIHQPLGGFRGQASDIQIHAQEILKIKHTLNDRLAFHTGQSIERIEKDTDRDNFMSAEEAQVYGLVDEVLVKR	-	-	A182 -> V	21429,49 Daltons
Haemophilus influenzae B ASM789717v1 GCA_007897175	P43867	MSVIPMVVEQTSRGERSYDIYSRLLKERVIFLSGEVEDRMANLIVAQLLFLESEDPTKDINIYINSPGGSVTAGMAIYDTMQFIKPDIRTLCIGQACSMGAFLLAGGTAGKRAALPNARVMIHQPLGGFRGQASDIQIHAQEILKIKHTLNDRLAFHTGQSIERIEKDTDRDNFMSAEEAQVYGLVDEVLVKR	-	-	A182 -> V	21429,49 Daltons
Haemophilus influenzae CHBN-II-1 ASM1970336v1 GCA_019703365	P43867	MSVIPMVVEQTSRGERSYDIYSRLLKERVIFLSGEVEDRMANLIVAQLLFLESEDPTKDINIYINSPGGSVTAGMAIYDTMQFIKPDIRTLCIGQACSMGAFLLAGGTAGKRAALPNARVMIHQPLGGFRGQASDIQIHAQEILKIKHTLNDRLAFHTGQSIERIEKDTDRDNFMSAEEAQVYGLVDEVLVKR	-	-	A182 -> V	21429,49 Daltons
Haemophilus influenzae CHBN-II-2 ASM1970338v1 GCA_019703385	P43867	MSVIPMVVEQTSRGERSYDIYSRLLKERVIFLSGEVEDRMANLIVAQLLFLESEDPTKDINIYINSPGGSVTAGMAIYDTMQFIKPDIRTLCIGQACSMGAFLLAGGTAGKRAALPNARVMIHQPLGGFRGQASDIQIHAQEILKIKHTLNDRLAFHTGQSIERIEKDTDRDNFMSAEEAQVYGLVDEVLVKR	-	-	A182 -> V	21429,49 Daltons
Haemophilus influenzae FDAARGOS_1560 ASM2073604v1 GCA_020736045	P43867	MSVIPMVVEQTSRGERSYDIYSRLLKERVIFLSGEVEDRMANLIVAQLLFLESEDPTKDINIYINSPGGSVTAGMAIYDTMQFIKPDIRTLCIGQACSMGAFLLAGGTAGKRAALPNARVMIHQPLGGFRGQASDIQIHAQEILKIKHTLNDRLAFHTGQSIERIEKDTDRDNFMSAEEAQVYGLVDEVLVKR	-	-	A182 -> V	21429,49 Daltons
Haemophilus influenzae Hi9 ASM2139103v1 GCA_021391035	P43867	MSVIPMVVEQTSRGERSYDIYSRLLKERVIFLSGEVEDRMANLIVAQLLFLESEDPTKDINIYINSPGGSVTAGMAIYDTMQFIKPDIRTLCIGQACSMGAFLLAGGTAGKRAALPNARVMIHQPLGGFRGQASDIQIHAQEILKIKHTLNDRLAFHTGQSIERIEKDTDRDNFMSAEEAQVYGLVDEVLVKR	-	-	A182 -> V	21429,49 Daltons
Haemophilus influenzae AS4 ASM2139119v1 GCA_021391195	P43867	MSVIPMVVEQTSRGERSYDIYSRLLKERVIFLSGEVEDRMANLIVAQLLFLESEDPTKDINIYINSPGGSVTAGMAIYDTMQFIKPDIRTLCIGQACSMGAFLLAGGTAGKRAALPNARVMIHQPLGGFRGQASDIQIHAQEILKIKHTLNDRLAFHTGQSIERIEKDTDRDNFMSAEEAQVYGLVDEVLVKR	-	-	A182 -> V	21429,49 Daltons
Haemophilus influenzae 2016S11-301 ASM3843181v1 GCA_038431815	P43867	MSVIPMVVEQTSRGERSYDIYSRLLKERVIFLSGEVEDRMANLIVAQLLFLESEDPTKDINIYINSPGGSVTAGMAIYDTMQFIKPDIRTLCIGQACSMGAFLLAGGTAGKRAALPNARVMIHQPLGGFRGQASDIQIHAQEILKIKHTLNDRLAFHTGQSIERIEKDTDRDNFMSAEEAQVYGLVDEVLVKR	-	-	A182 -> V	21429,49 Daltons
Haemophilus influenzae 2842STDY5882088 14412_4#60 GCA_900029205	P43867	MSVIPMVVEQTSRGERSYDIYSRLLKERVIFLSGEVEDRMANLIVAQLLFLESEDPTKDINIYINSPGGSVTAGMAIYDTMQFIKPDIRTLCIGQACSMGAFLLAGGTAGKRAALPNARVMIHQPLGGFRGQASDIQIHAQEILKIKHTLNDRLAFHTGQSIERIEKDTDRDNFMSAEEAQVYGLVDEVLVKR	-	-	A182 -> V	21429,49 Daltons
Haemophilus influenzae 2842STDY5882065 14412_4#37 GCA_900037345	P43867	MSVIPMVVEQTSRGERSYDIYSRLLKERVIFLSGEVEDRMANLIVAQLLFLESEDPTKDINIYINSPGGSVTAGMAIYDTMQFIKPDIRTLCIGQACSMGAFLLAGGTAGKRAALPNARVMIHQPLGGFRGQASDIQIHAQEILKIKHTLNDRLAFHTGQSIERIEKDTDRDNFMSAEEAQVYGLVDEVLVKR	-	-	A182 -> V	21429,49 Daltons
Haemophilus influenzae PTHi-11149 PTHi-11149 GCA_900407405	P43867	MSVIPMVVEQTSRGERSYDIYSRLLKERVIFLSGEVEDRMANLIVAQLLFLESEDPTKDINIYINSPGGSVTAGMAIYDTMQFIKPDIRTLCIGQACSMGAFLLAGGTAGKRAALPNARVMIHQPLGGFRGQASDIQIHAQEILKIKHTLNDRLAFHTGQSIERIEKDTDRDNFMSAEEAQVYGLVDEVLVKR	-	-	A182 -> V	21429,49 Daltons
Haemophilus influenzae PTHi-12301 PTHi-12301 GCA_900407495	P43867	MSVIPMVVEQTSRGERSYDIYSRLLKERVIFLSGEVEDRMANLIVAQLLFLESEDPTKDINIYINSPGGSVTAGMAIYDTMQFIKPDIRTLCIGQACSMGAFLLAGGTAGKRAALPNARVMIHQPLGGFRGQASDIQIHAQEILKIKHTLNDRLAFHTGQSIERIEKDTDRDNFMSAEEAQVYGLVDEVLVKR	-	-	A182 -> V	21429,49 Daltons
Haemophilus influenzae PTHi-13142 PTHi-13142 GCA_900407675	P43867	MSVIPMVVEQTSRGERSYDIYSRLLKERVIFLSGEVEDRMANLIVAQLLFLESEDPTKDINIYINSPGGSVTAGMAIYDTMQFIKPDIRTLCIGQACSMGAFLLAGGTAGKRAALPNARVMIHQPLGGFRGQASDIQIHAQEILKIKHTLNDRLAFHTGQSIERIEKDTDRDNFMSAEEAQVYGLVDEVLVKR	-	-	A182 -> V	21429,49 Daltons
Haemophilus aegyptius NCTC8135 46514_C02 GCA_900450755	P43867	MSVIPMVVEQTSRGERSYDIYSRLLKERVIFLSGEVEDRMANLIVAQLLFLESEDPTKDINIYINSPGGSVTAGMAIYDTMQFIKPDIRTLCIGQACSMGAFLLAGGTAGKRAALPNARVMIHQPLGGFRGQASDIQIHAQEILKIKHTLNDRLAFHTGQSIERIEKDTDRDNFMSAEEAQVYGLVDEVLVKR	-	-	A182 -> V	21429,49 Daltons
Haemophilus aegyptius CCUG 26840 ASM167933v1 GCA_001679335	P43867	MSVIPMVVEQTSRGERSYDIYSRLLKERVIFLSGEVEDRMANLIVAQLLFLESEDPTKDINIYINSPGGSVTAGMAIYDTMQFIKPDIRTLCIGQACSMGAFLLAGGTAGKRAALPNARVMIHQPLGGFRGQASDIQIHAQEILKIKHTLNDRLAFHTGQSIERIEKDTDRDNFMSAEEAQVYGLVDEVLVKR	-	-	A182 -> V	21429,49 Daltons
Haemophilus influenzae GE117 ASM209328v1 GCA_002093285	P43867	MSVIPMVVEQTSRGERSYDIYSRLLKERVIFLSGEVEDRMANLIVAQLLFLESEDPTKDINIYINSPGGSVTAGMAIYDTMQFIKPDIRTLCIGQACSMGAFLLAGGTAGKRAALPNARVMIHQPLGGFRGQASDIQIHAQEILKIKHTLNDRLAFHTGQSIERIEKDTDRDNFMSAEEAQVYGLVDEVLVKR	-	-	A182 -> V	21429,49 Daltons
Haemophilus influenzae 32P8H3 ASM298450v1 GCA_002984505	P43867	MSVIPMVVEQTSRGERSYDIYSRLLKERVIFLSGEVEDRMANLIVAQLLFLESEDPTKDINIYINSPGGSVTAGMAIYDTMQFIKPDIRTLCIGQACSMGAFLLAGGTAGKRAALPNARVMIHQPLGGFRGQASDIQIHAQEILKIKHTLNDRLAFHTGQSIERIEKDTDRDNFMSAEEAQVYGLVDEVLVKR	-	-	A182 -> V	21429,49 Daltons
[truncated: 2,136 more rows]

## Sheet: Sheet1
Annotated function (amino acid changes relative to H. influenzae CCUG 23945T)	Accession
[truncated: 40 more rows]
